# Supplementary material for: Genomic Sequencing to Detect Cross-Breeding Quality in Dogs: An Example Studying Disorders in Sexual Development
Source: Int J Mol Sci. 2024 Oct 6;25(19):10763. doi: 10.3390/ijms251910763 (PMC11476854; doi:10.3390/ijms251910763)
Supplement: Supplementary file 1 [file ijms-25-10763-s001.zip]

Archive with 2 entries (2 files):
- ijms-3183190-supplementary.pdf
- Supplementary Files_TablesS1-8.xlsx
