# Supplementary material for: Genomic Sequencing to Detect Cross-Breeding Quality in Dogs: An Example Studying Disorders in Sexual Development
Source: Int J Mol Sci. 2024 Oct 6;25(19):10763. doi: 10.3390/ijms251910763 (PMC11476854; doi:10.3390/ijms251910763)
Supplement: Supplementary file 1 [file ijms-25-10763-s001.zip › Supplementary Files_TablesS1-8.xlsx]

## Sheet: S1 Table
S1 Table: Results of variant calling (performed with GATK) and subsequent annotation (executed with SNPEff). This table includes only those variants with call quality exceeding the filtering parameters described in the Materials and Methods section, which are not present in dbSNP and are unique to Brutus, with none of these variants found in heterozygous or homozygous form in the other three sequ…
CHROM	POS	ID	REF	ALT	QUAL	INFO	FORMAT	Brutus	Bufalo	FatherB	Tauro
chr14	2444671	.	G	C,*	25 days, 10:12:00	AC=2,2;AF=0.250,0.250;AN=8;BaseQRankSum=0.929;DP=162;ExcessHet=0.3892;FS=1.594;MLEAC=2,2;MLEAF=0.250,0.250;MQ=60.00;MQRankSum=0.00;QD=5.55;ReadPosRankSum=-7.110e-01;SOR=0.936;ANN=C|upstream_gene_variant|MODIFIER|ENSCAFG00000001273|ENSCAFG00000001273|transcript|ENSCAFT00000039094.4|protein_coding||c.-3295C>G|||||3295|WARNING_TRANSCRIPT_NO_STOP_CODON,C|intergenic_region|MODIFIER|ENSCAFG00000001273-…	GT:AD:DP:GQ:PGT:PID:PL:PS	2/2:0,0,27:31:90:.:.:1011,1014,1052,90,95,0	0/0:38,0,0:38:99:.:.:0,99,1485,99,1485,1485	0/1:36,12,0:48:99:1/0:2444667_CAG_C:352,0,1400,460,1436,1896:2444667	0/1:24,9,2:35:99:.:.:269,0,954,284,820,1209
chr17	21438450	.	A	C,*	70 days, 11:37:00	AC=3,2;AF=0.375,0.250;AN=8;BaseQRankSum=-1.770e-01;DP=304;ExcessHet=2.4304;FS=3.594;MLEAC=3,2;MLEAF=0.375,0.250;MQ=59.57;MQRankSum=1.25;QD=6.71;ReadPosRankSum=0.284;SOR=0.949;ANN=C|intron_variant|MODIFIER|ENSCAFG00000014496|ENSCAFG00000014496|transcript|ENSCAFT00000023038.5|protein_coding|13/13|c.1395+879A>C||||||,C|intron_variant|MODIFIER|ENSCAFG00000014496|ENSCAFG00000014496|transcript|ENSCAFT0…	GT:AD:DP:GQ:PGT:PID:PL:PS	2/2:0,0,50:50:99:.:.:2818,2630,2643,190,189,0	0/1:54,24,0:78:99:0/1:21438450_A_C:812,0,2190,1001,2187,3299:21438450	0/1:39,23,0:62:99:.:.:850,0,1513,990,1613,2946	0/1:57,5,0:62:39:.:.:39,0,2323,210,2338,2548
chr19	20324531	.	A	G,T	258 days, 1:08:00	AC=3,3;AF=0.375,0.375;AN=8;BaseQRankSum=0.917;DP=230;ExcessHet=0.0000;FS=0.000;MLEAC=3,3;MLEAF=0.375,0.375;MQ=56.93;MQRankSum=-2.121e+00;QD=28.54;ReadPosRankSum=0.521;SOR=0.655;ANN=G|intergenic_region|MODIFIER|ENSCAFG00000052376-ENSCAFG00000050646|ENSCAFG00000052376-ENSCAFG00000050646|intergenic_region|ENSCAFG00000052376-ENSCAFG00000050646|||n.20324531A>G||||||,T|intergenic_region|MODIFIER|ENSCAF…	GT:AD:DP:GQ:PL	0/0:7,0,0:7:21:0,21,240,21,240,240	1/2:0,28,37:65:99:2641,1557,1469,1064,0,1044	1/2:13,22,39:74:99:1903,1123,1555,337,0,830	1/2:18,20,40:78:82:1676,968,1592,82,0,804
chr19	20324781	.	T	*,A	112 days, 10:36:00	AC=3,3;AF=0.375,0.375;AN=8;BaseQRankSum=0.101;DP=241;ExcessHet=0.0000;FS=4.682;MLEAC=3,3;MLEAF=0.375,0.375;MQ=58.46;MQRankSum=-1.373e+00;QD=13.70;ReadPosRankSum=0.781;SOR=0.442;ANN=A|intergenic_region|MODIFIER|ENSCAFG00000052376-ENSCAFG00000050646|ENSCAFG00000052376-ENSCAFG00000050646|intergenic_region|ENSCAFG00000052376-ENSCAFG00000050646|||n.20324781T>A||||||	GT:AD:DP:GQ:PL	0/0:18,0,0:18:51:0,51,765,51,765,765	1/2:0,20,37:62:99:2328,1510,1493,840,0,728	1/2:14,16,36:78:99:1468,875,1535,111,0,541	1/2:18,30,26:77:99:1521,340,1067,569,0,1154
chr19	20377672	.	C	G,A	332 days, 9:39:00	AC=3,3;AF=0.375,0.375;AN=8;BaseQRankSum=0.343;DP=364;ExcessHet=0.0000;FS=4.002;MLEAC=3,3;MLEAF=0.375,0.375;MQ=58.84;MQRankSum=-1.490e+00;QD=24.93;ReadPosRankSum=-8.070e-01;SOR=0.722;ANN=A|intergenic_region|MODIFIER|ENSCAFG00000052376-ENSCAFG00000050646|ENSCAFG00000052376-ENSCAFG00000050646|intergenic_region|ENSCAFG00000052376-ENSCAFG00000050646|||n.20377672C>A||||||,G|intergenic_region|MODIFIER|E…	GT:AD:DP:GQ:PL	0/0:23,0,0:23:63:0,63,945,63,945,945	1/2:23,31,71:125:99:3213,2081,2845,351,0,1289	1/2:20,27,37:84:99:1865,878,1430,413,0,1277	1/2:19,29,63:111:99:2926,1920,2526,387,0,1146
chr19	20465328	.	T	A,C	266 days, 16:39:00	AC=3,3;AF=0.375,0.375;AN=8;BaseQRankSum=0.563;DP=370;ExcessHet=0.0000;FS=3.617;MLEAC=3,3;MLEAF=0.375,0.375;MQ=57.40;MQRankSum=-2.360e+00;QD=20.13;ReadPosRankSum=0.411;SOR=0.832;ANN=A|intergenic_region|MODIFIER|ENSCAFG00000052376-ENSCAFG00000050646|ENSCAFG00000052376-ENSCAFG00000050646|intergenic_region|ENSCAFG00000052376-ENSCAFG00000050646|||n.20465328T>A||||||,C|intergenic_region|MODIFIER|ENSCAF…	GT:AD:DP:GQ:PL	0/0:29,0,0:29:84:0,84,1113,84,1113,1113	1/2:32,49,32:113:39:1945,39,1341,848,0,1903	1/2:25,34,27:86:83:1361,83,1115,424,0,1272	1/2:21,75,23:119:67:3121,67,812,2309,0,3049
chr19	20477538	.	A	G,*	91 days, 3:38:00	AC=3,3;AF=0.375,0.375;AN=8;BaseQRankSum=1.89;DP=299;ExcessHet=0.0000;FS=1.067;MLEAC=3,3;MLEAF=0.375,0.375;MQ=56.82;MQRankSum=-2.755e+00;QD=7.95;ReadPosRankSum=0.149;SOR=0.691;ANN=G|intergenic_region|MODIFIER|ENSCAFG00000052376-ENSCAFG00000050646|ENSCAFG00000052376-ENSCAFG00000050646|intergenic_region|ENSCAFG00000052376-ENSCAFG00000050646|||n.20477538A>G||||||	GT:AD:DP:GQ:PL	0/0:22,0,0:22:60:0,60,813,60,813,813	1/2:29,38,31:98:99:1633,128,1175,420,0,1546	1/2:22,50,26:98:99:2213,190,932,1191,0,2043	1/2:19,33,27:79:99:1666,361,1029,594,0,1329
chr19	20598274	.	G	A,C	294 days, 23:01:00	AC=3,3;AF=0.375,0.375;AN=8;BaseQRankSum=-2.530e-01;DP=368;ExcessHet=0.0000;FS=2.309;MLEAC=3,2;MLEAF=0.375,0.250;MQ=56.77;MQRankSum=-2.521e+00;QD=22.69;ReadPosRankSum=0.124;SOR=0.550;ANN=A|upstream_gene_variant|MODIFIER|ENSCAFG00000050646|ENSCAFG00000050646|transcript|ENSCAFT00000101512.1|protein_coding||c.-3248G>A|||||2071|,C|upstream_gene_variant|MODIFIER|ENSCAFG00000050646|ENSCAFG00000050646|tr…	GT:AD:DP:GQ:PL	0/0:17,0,0:17:48:0,48,720,48,720,720	1/2:20,46,55:121:99:3391,1453,2134,1089,0,1757	1/2:14,46,14:74:3:1934,3,449,1327,0,1866	1/2:36,39,42:118:99:1780,246,1631,130,0,1561
chr19	20617216	.	C	G,A	252 days, 16:39:00	AC=3,3;AF=0.375,0.375;AN=8;BaseQRankSum=-1.406e+00;DP=360;ExcessHet=0.0000;FS=22.379;MLEAC=3,3;MLEAF=0.375,0.375;MQ=57.47;MQRankSum=-2.756e+00;QD=19.62;ReadPosRankSum=-2.340e-01;SOR=0.937;ANN=A|intergenic_region|MODIFIER|ENSCAFG00000050646-ENSCAFG00000024065|ENSCAFG00000050646-ENSCAFG00000024065|intergenic_region|ENSCAFG00000050646-ENSCAFG00000024065|||n.20617216C>A||||||,G|intergenic_region|MODI…	GT:AD:DP:GQ:PL	0/0:29,0,0:29:75:0,75,1125,75,1125,1125	1/2:27,52,44:123:99:2789,661,1656,1012,0,2005	1/2:27,46,34:107:99:2118,257,1304,774,0,1803	1/2:25,27,27:79:85:1184,87,1052,85,0,1049
chr19	20619037	.	T	*,G,A	190 days, 2:34:00	AC=1,3,2;AF=0.125,0.375,0.250;AN=8;BaseQRankSum=1.52;DP=471;ExcessHet=0.0000;FS=3.253;MLEAC=1,3,1;MLEAF=0.125,0.375,0.125;MQ=59.08;MQRankSum=-1.372e+00;QD=10.51;ReadPosRankSum=1.19;SOR=0.469;ANN=A|intergenic_region|MODIFIER|ENSCAFG00000050646-ENSCAFG00000024065|ENSCAFG00000050646-ENSCAFG00000024065|intergenic_region|ENSCAFG00000050646-ENSCAFG00000024065|||n.20619037T>A||||||,G|intergenic_region|M…	GT:AD:DP:GQ:PL	0/0:28,0,0,0:28:81:0,81,1101,81,1101,1101,81,1101,1101,1101	1/2:29,69,63,0:161:99:4235,1426,2438,1680,0,2708,4322,2644,2897,5540	2/3:27,26,51,27:131:5:2065,1055,2110,5,47,985,1013,1050,0,2058	2/3:25,21,50,46:142:99:2891,2092,3130,874,1094,1825,1049,1218,0,1957
chr2	20257171	.	C	A	5340.1	AC=2;AF=0.250;AN=8;BaseQRankSum=3.94;DP=207;ExcessHet=0.0000;FS=0.000;MLEAC=1;MLEAF=0.125;MQ=59.79;MQRankSum=-6.490e-01;QD=30.24;ReadPosRankSum=-2.137e+00;SOR=0.829;ANN=A|intron_variant|MODIFIER|ENSCAFG00000023441|ENSCAFG00000023441|transcript|ENSCAFT00000066939.2|protein_coding|5/7|c.661-1136C>A||||||,A|intron_variant|MODIFIER|ENSCAFG00000023441|ENSCAFG00000023441|transcript|ENSCAFT00000036022.5…	GT:AD:DP:GQ:PGT:PID:PL:PS	1/1:9,128:137:7:1/1:20257016_T_C:5355,7,0:20257016	0/0:24,0:24:51:.:.:0,51,765	0/0:21,0:21:60:.:.:0,60,815	0/0:25,0:25:72:.:.:0,72,1080
chr2	20257176	.	A	C	228 days, 0:01:00	AC=2;AF=0.250;AN=8;BaseQRankSum=-6.570e-01;DP=209;ExcessHet=0.0000;FS=1.360;MLEAC=2;MLEAF=0.250;MQ=59.80;MQRankSum=-6.420e-01;QD=26.78;ReadPosRankSum=-1.489e+00;SOR=0.394;ANN=C|intron_variant|MODIFIER|ENSCAFG00000023441|ENSCAFG00000023441|transcript|ENSCAFT00000066939.2|protein_coding|5/7|c.661-1131A>C||||||,C|intron_variant|MODIFIER|ENSCAFG00000023441|ENSCAFG00000023441|transcript|ENSCAFT0000003…	GT:AD:DP:GQ:PGT:PID:PL:PS	1/1:9,131:140:16:1/1:20257016_T_C:5490,16,0:20257016	0/0:23,0:23:57:.:.:0,57,855	0/0:21,0:21:60:.:.:0,60,815	0/0:25,0:25:72:.:.:0,72,1080
chr2	20257178	.	A	G	231 days, 18:36:00	AC=2;AF=0.250;AN=8;BaseQRankSum=5.60;DP=209;ExcessHet=0.0000;FS=1.358;MLEAC=2;MLEAF=0.250;MQ=59.80;MQRankSum=-6.370e-01;QD=29.74;ReadPosRankSum=-1.503e+00;SOR=0.412;ANN=G|intron_variant|MODIFIER|ENSCAFG00000023441|ENSCAFG00000023441|transcript|ENSCAFT00000066939.2|protein_coding|5/7|c.661-1129A>G||||||,G|intron_variant|MODIFIER|ENSCAFG00000023441|ENSCAFG00000023441|transcript|ENSCAFT00000036022.5…	GT:AD:DP:GQ:PGT:PID:PL:PS	1/1:9,133:142:22:1/1:20257016_T_C:5580,22,0:20257016	0/0:21,0:21:60:.:.:0,60,900	0/0:21,0:21:57:.:.:0,57,855	0/0:25,0:25:72:.:.:0,72,1080
chr2	20257184	.	G	T	229 days, 21:34:00	AC=2;AF=0.250;AN=8;BaseQRankSum=0.617;DP=209;ExcessHet=0.0000;FS=1.360;MLEAC=2;MLEAF=0.250;MQ=59.80;MQRankSum=-6.390e-01;QD=31.01;ReadPosRankSum=-1.629e+00;SOR=0.384;ANN=T|intron_variant|MODIFIER|ENSCAFG00000023441|ENSCAFG00000023441|transcript|ENSCAFT00000066939.2|protein_coding|5/7|c.661-1123G>T||||||,T|intron_variant|MODIFIER|ENSCAFG00000023441|ENSCAFG00000023441|transcript|ENSCAFT00000036022.…	GT:AD:DP:GQ:PGT:PID:PL:PS	1/1:9,132:141:19:1/1:20257016_T_C:5535,19,0:20257016	0/0:21,0:21:60:.:.:0,60,900	0/0:22,0:22:51:.:.:0,51,811	0/0:25,0:25:72:.:.:0,72,1080
chr2	20257188	.	A	G	243 days, 0:38:00	AC=2;AF=0.250;AN=8;BaseQRankSum=4.50;DP=218;ExcessHet=0.0000;FS=3.009;MLEAC=2;MLEAF=0.250;MQ=59.81;MQRankSum=-6.220e-01;QD=31.00;ReadPosRankSum=-1.564e+00;SOR=0.319;ANN=G|intron_variant|MODIFIER|ENSCAFG00000023441|ENSCAFG00000023441|transcript|ENSCAFT00000066939.2|protein_coding|5/7|c.661-1119A>G||||||,G|intron_variant|MODIFIER|ENSCAFG00000023441|ENSCAFG00000023441|transcript|ENSCAFT00000036022.5…	GT:AD:DP:GQ:PGT:PID:PL:PS	1/1:9,139:148:41:1/1:20257016_T_C:5850,41,0:20257016	0/0:21,0:21:60:.:.:0,60,900	0/0:21,0:21:60:.:.:0,60,900	0/0:28,0:28:68:.:.:0,68,869
chr2	55587765	.	G	A	48 days, 12:38:00	AC=2;AF=0.250;AN=8;DP=2315;ExcessHet=0.0000;FS=0.000;MLEAC=2;MLEAF=0.250;MQ=58.71;QD=27.67;SOR=1.382;ANN=A|downstream_gene_variant|MODIFIER|ENSCAFG00000028599|ENSCAFG00000028599|transcript|ENSCAFT00000043985.3|protein_coding||c.*6032G>A|||||4662|,A|intron_variant|MODIFIER|ENSCAFG00000008720|ENSCAFG00000008720|transcript|ENSCAFT00000013863.5|protein_coding|4/8|c.258+1488C>T||||||	GT:AD:DP:GQ:PL	1/1:0,28:28:83:1182,83,0	0/0:513,0:513:99:0,120,1800	0/0:332,0:332:99:0,120,1800	0/0:431,0:431:99:0,120,1800
chr20	3768407	.	T	C,*	448.3	AC=1,2;AF=0.125,0.250;AN=8;BaseQRankSum=1.65;DP=120;ExcessHet=0.0000;FS=0.000;MLEAC=1,2;MLEAF=0.125,0.250;MQ=60.00;MQRankSum=0.00;QD=8.01;ReadPosRankSum=1.95;SOR=0.780;ANN=C|intron_variant|MODIFIER|ENSCAFG00000004375|ENSCAFG00000004375|transcript|ENSCAFT00000007053.6|protein_coding|1/39|c.174-6013A>G||||||	GT:AD:DP:GQ:PGT:PID:PL:PS	2/2:0,0,34:34:96:.:.:1356,1356,1356,96,96,0	0/0:35,0,0:35:93:.:.:0,93,1395,93,1395,1395	0/0:29,0,0:29:0:.:.:0,0,89,0,89,89	0/1:10,12,0:22:99:0/1:3768318_T_A:456,0,343,486,379,865:3768318
chr8	72352158	.	A	C,*	27 days, 8:01:00	AC=2,3;AF=0.250,0.375;AN=8;DP=167;ExcessHet=2.4304;FS=0.000;MLEAC=2,3;MLEAF=0.250,0.375;MQ=60.00;QD=3.95;SOR=0.746;ANN=C|intergenic_region|MODIFIER|ENSCAFG00000023986-ENSCAFG00000051407|ENSCAFG00000023986-ENSCAFG00000051407|intergenic_region|ENSCAFG00000023986-ENSCAFG00000051407|||n.72352158A>C||||||	GT:AD:DP:GQ:PGT:PID:PL:PS	1/1:0,15,0:15:45:1/1:72352156_T_TCCTGGTGCCCCTC:674,45,0,674,45,675:72352156	0/2:49,0,16:65:99:0/1:72352151_TACCCTAAAACGATCACAGGGCTCCTTCCAGAAGGAGCCGTGCTGTGCCATCACCAGTCACGCAGCAGGAGAGGGACCCGCTCTTTCCAGGGGGCTCCCAGCTGACACAGGAGGACGTGGGAGG_T:363,511,2568,0,2058,2016:72352151	0/2:32,0,9:41:99:.:.:201,297,1641,0,1344,1320	0/2:30,0,15:45:99:0/1:72352151_TACCCTAAAACGATCACAGGGCTCCTTCCAGAAGGAGCCGTGCTGTGCCATCACCAGTCACGCAGCAGGAGAGGGACCCGCTCTTTCCAGGGGGCTCCCAGCTGACACAGGAGGACGTGGGAGG_T:419,509,1769,0,1260,1220:72352151
chr8	72352159	.	A	C,*	23 days, 15:38:00	AC=2,3;AF=0.250,0.375;AN=8;DP=164;ExcessHet=2.4304;FS=0.615;MLEAC=2,3;MLEAF=0.250,0.375;MQ=60.00;QD=3.46;SOR=0.756;ANN=C|intergenic_region|MODIFIER|ENSCAFG00000023986-ENSCAFG00000051407|ENSCAFG00000023986-ENSCAFG00000051407|intergenic_region|ENSCAFG00000023986-ENSCAFG00000051407|||n.72352159A>C||||||	GT:AD:DP:GQ:PGT:PID:PL:PS	1/1:0,13,0:13:39:1/1:72352156_T_TCCTGGTGCCCCTC:585,39,0,585,39,585:72352156	0/2:49,0,16:65:99:0/1:72352151_TACCCTAAAACGATCACAGGGCTCCTTCCAGAAGGAGCCGTGCTGTGCCATCACCAGTCACGCAGCAGGAGAGGGACCCGCTCTTTCCAGGGGGCTCCCAGCTGACACAGGAGGACGTGGGAGG_T:363,511,2568,0,2058,2016:72352151	0/2:32,0,9:41:99:.:.:201,297,1641,0,1344,1320	0/2:30,0,15:45:99:0/1:72352151_TACCCTAAAACGATCACAGGGCTCCTTCCAGAAGGAGCCGTGCTGTGCCATCACCAGTCACGCAGCAGGAGAGGGACCCGCTCTTTCCAGGGGGCTCCCAGCTGACACAGGAGGACGTGGGAGG_T:419,509,1769,0,1260,1220:72352151
chr8	72352160	.	A	C,*	21 days, 18:37:00	AC=2,3;AF=0.250,0.375;AN=8;DP=163;ExcessHet=2.4304;FS=0.626;MLEAC=2,3;MLEAF=0.250,0.375;MQ=60.00;QD=3.20;SOR=0.802;ANN=C|intergenic_region|MODIFIER|ENSCAFG00000023986-ENSCAFG00000051407|ENSCAFG00000023986-ENSCAFG00000051407|intergenic_region|ENSCAFG00000023986-ENSCAFG00000051407|||n.72352160A>C||||||	GT:AD:DP:GQ:PGT:PID:PL:PS	1/1:0,12,0:12:36:1/1:72352156_T_TCCTGGTGCCCCTC:540,36,0,540,36,540:72352156	0/2:49,0,16:65:99:0/1:72352151_TACCCTAAAACGATCACAGGGCTCCTTCCAGAAGGAGCCGTGCTGTGCCATCACCAGTCACGCAGCAGGAGAGGGACCCGCTCTTTCCAGGGGGCTCCCAGCTGACACAGGAGGACGTGGGAGG_T:363,511,2568,0,2058,2016:72352151	0/2:32,0,9:41:99:.:.:201,297,1641,0,1344,1320	0/2:30,0,15:45:99:0/1:72352151_TACCCTAAAACGATCACAGGGCTCCTTCCAGAAGGAGCCGTGCTGTGCCATCACCAGTCACGCAGCAGGAGAGGGACCCGCTCTTTCCAGGGGGCTCCCAGCTGACACAGGAGGACGTGGGAGG_T:419,509,1769,0,1260,1220:72352151
chrM	1662	.	C	T	4136 days, 16:38:00	AC=2;AF=0.250;AN=8;BaseQRankSum=-8.090e-01;DP=4513;ExcessHet=0.0000;FS=0.000;MLEAC=2;MLEAF=0.250;MQ=60.00;MQRankSum=0.00;QD=26.27;ReadPosRankSum=-2.400e-01;SOR=0.766;ANN=T||MODIFIER|||||||||||||ERROR_CHROMOSOME_NOT_FOUND	GT:AD:DP:GQ:PL	1/1:21,2571:2593:99:99298,6836,0	0/0:52,0:52:99:0,120,1800	0/0:52,0:52:99:0,120,1800	0/0:1734,0:1734:99:0,120,1800
chrM	2962	.	C	T	4788 days, 1:38:00	AC=2;AF=0.250;AN=8;DP=10343;ExcessHet=0.0000;FS=0.000;MLEAC=2;MLEAF=0.250;MQ=60.00;QD=28.95;SOR=0.786;ANN=T||MODIFIER|||||||||||||ERROR_CHROMOSOME_NOT_FOUND	GT:AD:DP:GQ:PL	1/1:0,2868:2870:99:114931,8622,0	0/0:3713,0:3713:99:0,120,1800	0/0:2109,0:2109:99:0,120,1800	0/0:1585,0:1585:99:0,120,1800
chrM	4169	.	A	G	4515 days, 11:38:00	AC=2;AF=0.250;AN=8;BaseQRankSum=0.510;DP=9684;ExcessHet=0.0000;FS=0.000;MLEAC=2;MLEAF=0.250;MQ=60.00;MQRankSum=0.00;QD=35.27;ReadPosRankSum=-1.141e+00;SOR=0.611;ANN=G||MODIFIER|||||||||||||ERROR_CHROMOSOME_NOT_FOUND	GT:AD:DP:GQ:PL	1/1:22,2747:2769:99:108389,7333,0	0/0:3135,0:3135:99:0,120,1800	0/0:2109,0:2109:99:0,120,1800	0/0:1585,0:1585:99:0,120,1800
chrM	4572	.	T	C	3947 days, 2:38:00	AC=2;AF=0.250;AN=8;BaseQRankSum=-1.822e+00;DP=9267;ExcessHet=0.0000;FS=0.000;MLEAC=2;MLEAF=0.250;MQ=60.00;MQRankSum=0.00;QD=29.61;ReadPosRankSum=0.681;SOR=0.212;ANN=C||MODIFIER|||||||||||||ERROR_CHROMOSOME_NOT_FOUND	GT:AD:DP:GQ:PL	1/1:18,2434:2458:99:94748,6577,0	0/0:3020,0:3020:99:0,120,1800	0/0:2109,0:2109:99:0,120,1800	0/0:1585,0:1585:99:0,120,1800
chrM	5855	.	C	T	4310 days, 18:38:00	AC=2;AF=0.250;AN=8;DP=10864;ExcessHet=0.0000;FS=0.000;MLEAC=2;MLEAF=0.250;MQ=60.00;QD=27.59;SOR=0.801;ANN=T||MODIFIER|||||||||||||ERROR_CHROMOSOME_NOT_FOUND	GT:AD:DP:GQ:PL	1/1:0,2616:2616:99:103476,7847,0	0/0:3671,0:3671:99:0,120,1800	0/0:2588,0:2588:99:0,120,1800	0/0:1898,0:1898:99:0,120,1800
chrM	6518	.	G	A	4647 days, 17:38:00	AC=2;AF=0.250;AN=8;DP=10251;ExcessHet=0.0000;FS=0.000;MLEAC=2;MLEAF=0.250;MQ=60.00;QD=28.48;SOR=0.803;ANN=A||MODIFIER|||||||||||||ERROR_CHROMOSOME_NOT_FOUND	GT:AD:DP:GQ:PL	1/1:0,2810:2811:99:111563,8446,0	0/0:3328,0:3328:99:0,120,1800	0/0:2331,0:2331:99:0,120,1800	0/0:1680,0:1680:99:0,120,1800
chrM	7923	.	T	C	4731 days, 3:38:00	AC=2;AF=0.250;AN=8;DP=10286;ExcessHet=0.0000;FS=0.000;MLEAC=2;MLEAF=0.250;MQ=60.00;QD=25.57;SOR=0.745;ANN=C||MODIFIER|||||||||||||ERROR_CHROMOSOME_NOT_FOUND	GT:AD:DP:GQ:PL	1/1:0,2859:2859:99:113565,8585,0	0/0:3328,0:3328:99:0,120,1800	0/0:2331,0:2331:99:0,120,1800	0/0:1680,0:1680:99:0,120,1800
chrM	9838	.	G	A	4540 days, 12:38:00	AC=2;AF=0.250;AN=8;DP=10013;ExcessHet=0.0000;FS=0.000;MLEAC=2;MLEAF=0.250;MQ=60.00;QD=26.90;SOR=0.702;ANN=A||MODIFIER|||||||||||||ERROR_CHROMOSOME_NOT_FOUND	GT:AD:DP:GQ:PL	1/1:0,2582:2582:99:108990,7764,0	0/0:3327,0:3327:99:0,120,1800	0/0:2288,0:2288:99:0,120,1800	0/0:1768,0:1768:99:0,120,1800
chrM	10613	.	A	G	4471 days, 21:38:00	AC=2;AF=0.250;AN=8;DP=9466;ExcessHet=0.0000;FS=0.000;MLEAC=2;MLEAF=0.250;MQ=60.00;QD=33.93;SOR=0.710;ANN=G||MODIFIER|||||||||||||ERROR_CHROMOSOME_NOT_FOUND	GT:AD:DP:GQ:PL	1/1:0,2685:2685:99:107343,8067,0	0/0:2961,0:2961:99:0,120,1800	0/0:2097,0:2097:99:0,120,1800	0/0:1664,0:1664:99:0,120,1800
chrM	11172	.	A	G	4439 days, 19:38:00	AC=2;AF=0.250;AN=8;DP=9752;ExcessHet=0.0000;FS=0.000;MLEAC=2;MLEAF=0.250;MQ=60.00;QD=32.10;SOR=0.705;ANN=G||MODIFIER|||||||||||||ERROR_CHROMOSOME_NOT_FOUND	GT:AD:DP:GQ:PL	1/1:0,2704:2706:99:106573,8120,0	0/0:3183,0:3183:99:0,120,1800	0/0:2097,0:2097:99:0,120,1800	0/0:1664,0:1664:99:0,120,1800
chrM	12063	.	G	A	4407 days, 2:38:00	AC=2;AF=0.250;AN=8;DP=9959;ExcessHet=0.0000;FS=0.000;MLEAC=2;MLEAF=0.250;MQ=60.00;QD=28.29;SOR=0.763;ANN=A||MODIFIER|||||||||||||ERROR_CHROMOSOME_NOT_FOUND	GT:AD:DP:GQ:PL	1/1:0,2689:2689:99:105788,8073,0	0/0:3183,0:3183:99:0,120,1800	0/0:2229,0:2229:99:0,120,1800	0/0:1768,0:1768:99:0,120,1800
chrM	12401	.	T	C	4525 days, 22:38:00	AC=2;AF=0.250;AN=8;DP=10005;ExcessHet=0.0000;FS=0.000;MLEAC=2;MLEAF=0.250;MQ=60.00;QD=30.30;SOR=0.835;ANN=C||MODIFIER|||||||||||||ERROR_CHROMOSOME_NOT_FOUND	GT:AD:DP:GQ:PL	1/1:0,2744:2745:99:108640,8241,0	0/0:3183,0:3183:99:0,120,1800	0/0:2229,0:2229:99:0,120,1800	0/0:1768,0:1768:99:0,120,1800
chrM	15483	.	C	T	4335 days, 9:38:00	AC=2;AF=0.250;AN=8;DP=10152;ExcessHet=0.0000;FS=0.000;MLEAC=2;MLEAF=0.250;MQ=60.00;QD=32.07;SOR=0.781;ANN=T||MODIFIER|||||||||||||ERROR_CHROMOSOME_NOT_FOUND	GT:AD:DP:GQ:PL	1/1:0,2656:2656:99:104067,7975,0	0/0:3321,0:3321:99:0,120,1800	0/0:2333,0:2333:99:0,120,1800	0/0:1777,0:1777:99:0,120,1800
chrM	15627	.	A	G	5001 days, 17:38:00	AC=2;AF=0.250;AN=8;DP=10184;ExcessHet=0.0000;FS=0.000;MLEAC=2;MLEAF=0.250;MQ=60.00;QD=33.18;SOR=0.711;ANN=G||MODIFIER|||||||||||||ERROR_CHROMOSOME_NOT_FOUND	GT:AD:DP:GQ:PL	1/1:0,2718:2718:99:120059,8179,0	0/0:3321,0:3321:99:0,120,1800	0/0:2333,0:2333:99:0,120,1800	0/0:1777,0:1777:99:0,120,1800
chrX	2167739	.	T	A,*	13 days, 2:44:00	AC=1,2;AF=0.125,0.250;AN=8;BaseQRankSum=0.630;DP=128;ExcessHet=0.0000;FS=1.106;MLEAC=1,2;MLEAF=0.125,0.250;MQ=60.00;MQRankSum=0.00;QD=5.15;ReadPosRankSum=0.720;SOR=0.502;ANN=A|intergenic_region|MODIFIER|ENSCAFG00000011187-ENSCAFG00000011192|ENSCAFG00000011187-ENSCAFG00000011192|intergenic_region|ENSCAFG00000011187-ENSCAFG00000011192|||n.2167739T>A||||||	GT:AD:DP:GQ:PGT:PID:PL:PS	2/2:0,0,33:33:99:1/1:2167734_A_ATAG:1485,1485,1485,99,99,0:2167734	0/0:41,0,0:41:0:.:.:0,0,146,0,146,146	0/0:25,0,0:25:0:.:.:0,0,202,0,202,202	0/1:18,10,0:28:99:.:.:321,0,714,376,744,1120
chrX	100063670	.	A	C	3289 days, 19:38:00	AC=6;AF=0.750;AN=8;BaseQRankSum=-2.100e-01;DP=1959;ExcessHet=0.0000;FS=4.488;MLEAC=6;MLEAF=0.750;MQ=59.90;MQRankSum=-3.180e-01;QD=31.84;ReadPosRankSum=1.23;SOR=1.372;ANN=C|intergenic_region|MODIFIER|ENSCAFG00000024090-ENSCAFG00000019048|ENSCAFG00000024090-ENSCAFG00000019048|intergenic_region|ENSCAFG00000024090-ENSCAFG00000019048|||n.100063670A>C||||||	GT:AD:DP:GQ:PL	0/0:22,0:22:60:0,60,895	1/1:21,695:725:99:32371,1349,0	1/1:18,491:533:99:22572,810,0	1/1:16,537:576:99:24030,984,0
chrX	100063672	.	T	C	3018 days, 8:13:00	AC=6;AF=0.750;AN=8;BaseQRankSum=-2.040e-01;DP=1905;ExcessHet=0.0000;FS=4.506;MLEAC=6;MLEAF=0.750;MQ=59.90;MQRankSum=-3.170e-01;QD=27.29;ReadPosRankSum=1.62;SOR=1.376;ANN=C|intergenic_region|MODIFIER|ENSCAFG00000024090-ENSCAFG00000019048|ENSCAFG00000024090-ENSCAFG00000019048|intergenic_region|ENSCAFG00000024090-ENSCAFG00000019048|||n.100063672T>C||||||	GT:AD:DP:GQ:PGT:PID:PL:PS	0/0:22,0:22:60:.:.:0,60,895	1/1:20,724:750:99:1/1:100063672_T_*:31680,1340,0:100063672	1/1:18,494:537:99:.:.:22262,792,0	1/1:15,532:569:99:1/1:100063672_T_*:23265,972,0:100063672
chrX	100064087	.	T	G,A	3574 days, 15:03:00	AC=2,4;AF=0.250,0.500;AN=8;BaseQRankSum=-8.680e-01;DP=2221;ExcessHet=0.0000;FS=0.000;MLEAC=2,4;MLEAF=0.250,0.500;MQ=60.00;MQRankSum=0.00;QD=32.19;ReadPosRankSum=-5.000e-01;SOR=0.612;ANN=A|intergenic_region|MODIFIER|ENSCAFG00000024090-ENSCAFG00000019048|ENSCAFG00000024090-ENSCAFG00000019048|intergenic_region|ENSCAFG00000024090-ENSCAFG00000019048|||n.100064087T>A||||||,G|intergenic_region|MODIFIER|…	GT:AD:DP:GQ:PL	0/0:25,0,0:25:72:0,72,1080,72,1080,1080	2/2:24,63,752:839:14:33380,27295,26789,1386,14,0	1/2:15,69,562:646:99:27893,20377,19678,2111,0,789	1/2:22,72,535:629:99:24546,15984,15269,1744,0,925
chrX	100064194	.	G	C	6033 days, 10:38:00	AC=6;AF=0.750;AN=8;BaseQRankSum=1.63;DP=3405;ExcessHet=0.0000;FS=0.000;MLEAC=6;MLEAF=0.750;MQ=59.99;MQRankSum=0.00;QD=28.14;ReadPosRankSum=-5.500e-02;SOR=0.449;ANN=C|intergenic_region|MODIFIER|ENSCAFG00000024090-ENSCAFG00000019048|ENSCAFG00000024090-ENSCAFG00000019048|intergenic_region|ENSCAFG00000024090-ENSCAFG00000019048|||n.100064194G>C||||||	GT:AD:DP:GQ:PL	0/0:27,0:27:78:0,78,1170	1/1:15,1333:1379:99:59217,3386,0	1/1:4,953:981:99:43708,2777,0	1/1:10,942:976:99:41895,2416,0
chrX	100064228	.	G	A	5202 days, 16:38:00	AC=6;AF=0.750;AN=8;BaseQRankSum=-7.480e-01;DP=2939;ExcessHet=0.0000;FS=0.000;MLEAC=6;MLEAF=0.750;MQ=59.96;MQRankSum=-2.160e-01;QD=29.37;ReadPosRankSum=0.961;SOR=0.717;ANN=A|intergenic_region|MODIFIER|ENSCAFG00000024090-ENSCAFG00000019048|ENSCAFG00000024090-ENSCAFG00000019048|intergenic_region|ENSCAFG00000024090-ENSCAFG00000019048|||n.100064228G>A||||||	GT:AD:DP:GQ:PGT:PID:PL:PS	0/0:31,0:31:78:.:.:0,78,1111	1/1:14,1134:1148:99:1/1:100064228_G_A:50372,2826,0:100064228	1/1:7,883:890:99:1/1:100064228_G_A:39410,2364,0:100064228	1/1:8,788:796:99:1/1:100064228_G_A:35100,2036,0:100064228
chrX	100064232	.	T	G	4947 days, 7:38:00	AC=6;AF=0.750;AN=8;BaseQRankSum=0.191;DP=2891;ExcessHet=0.0000;FS=0.000;MLEAC=6;MLEAF=0.750;MQ=59.95;MQRankSum=-1.970e-01;QD=26.69;ReadPosRankSum=1.07;SOR=0.600;ANN=G|intergenic_region|MODIFIER|ENSCAFG00000024090-ENSCAFG00000019048|ENSCAFG00000024090-ENSCAFG00000019048|intergenic_region|ENSCAFG00000024090-ENSCAFG00000019048|||n.100064232T>G||||||	GT:AD:DP:GQ:PL	0/0:28,0:28:81:0,81,1215	1/1:17,1112:1149:99:45734,2701,0	1/1:6,854:885:99:38234,2325,0	1/1:8,781:812:99:34785,2015,0
chrX	100064451	.	G	C	5068 days, 18:38:00	AC=6;AF=0.750;AN=8;BaseQRankSum=0.484;DP=2922;ExcessHet=0.0000;FS=0.000;MLEAC=6;MLEAF=0.750;MQ=59.45;MQRankSum=-7.980e-01;QD=30.26;ReadPosRankSum=0.547;SOR=0.224;ANN=C|intergenic_region|MODIFIER|ENSCAFG00000024090-ENSCAFG00000019048|ENSCAFG00000024090-ENSCAFG00000019048|intergenic_region|ENSCAFG00000024090-ENSCAFG00000019048|||n.100064451G>C||||||	GT:AD:DP:GQ:PL	0/0:31,0:31:90:0,90,1203	1/1:21,1040:1076:99:45485,2235,0	1/1:13,927:966:99:40390,2217,0	1/1:9,819:842:99:35793,2065,0
chrX	100064470	.	G	C	4929 days, 8:38:00	AC=6;AF=0.750;AN=8;BaseQRankSum=-1.113e+00;DP=2817;ExcessHet=0.0000;FS=0.000;MLEAC=6;MLEAF=0.750;MQ=59.40;MQRankSum=-8.890e-01;QD=30.09;ReadPosRankSum=1.60;SOR=0.238;ANN=C|intergenic_region|MODIFIER|ENSCAFG00000024090-ENSCAFG00000019048|ENSCAFG00000024090-ENSCAFG00000019048|intergenic_region|ENSCAFG00000024090-ENSCAFG00000019048|||n.100064470G>C||||||	GT:AD:DP:GQ:PL	0/0:35,0:35:99:0,99,1485	1/1:23,997:1032:99:43830,2035,0	1/1:15,894:930:99:39618,2067,0	1/1:11,783:806:99:34874,1904,0

## Sheet: S2 Table
S2 Table: Detailed results of the Runs of Homozygosity (ROH) analysis for all sequenced samples (Tauro, Bufalo, Brutus, and Brutus’s father). Each column presents the following information: SAMPLE (identifier for each dog); CHR (chromosome number); POS1 and POS2 (start and end positions in CanFam6 of each ROH segment); KB (length of the ROH segment in kilobases); NSNP (number of SNPs present in t…
SAMPLE	CHR	POS1	POS2	KB	NSNP	DENSITY	PHOM
Brutus	1	26773675	32550344	5.776.670	1643	3.516	0.999
Brutus	1	34224684	35838880	1.614.197	217	7.439	1
Brutus	1	35846116	37302422	1.456.307	330	4.413	1
Brutus	1	38172400	43722551	5.550.152	976	5.687	1
Brutus	1	43974969	45226315	1.251.347	282	4.437	1
Brutus	1	45284989	46393310	1.108.322	359	3.087	1
Brutus	1	56113540	58910077	2.796.538	1204	2.323	0.998
Brutus	1	79262327	80371910	1.109.584	135	8.219	0.993
Brutus	1	93539293	94638587	1.099.295	156	7.047	0.994
Brutus	1	116692435	117888341	1.195.907	918	1.303	0.995
Brutus	1	117888874	119255912	1.367.039	1658	0.825	0.999
Brutus	1	119961536	121122984	1.161.449	2430	0.478	0.999
Brutus	10	740353	4439428	3.699.076	305	12.128	0.997
Brutus	10	4485150	5931065	1.445.916	202	7.158	1
Brutus	10	6080150	9688513	3.608.364	818	4.411	0.998
Brutus	10	64066403	65410092	1.343.690	748	1.796	0.996
Brutus	11	53447223	56085906	2.638.684	1167	2.261	0.996
Brutus	11	56192142	58819103	2.626.962	711	3.695	0.996
Brutus	11	59014126	61735191	2.721.066	1204	2.260	0.998
Brutus	11	68125217	69996180	1.870.964	1799	1.040	0.997
Brutus	12	7814707	9854108	2.039.402	1602	1.273	0.998
Brutus	12	21996983	23051671	1.054.689	214	4.928	0.995
Brutus	12	26312642	28520476	2.207.835	414	5.333	1
Brutus	12	33524130	35369941	1.845.812	301	6.132	1
Brutus	12	40616286	43258589	2.642.304	547	4.831	1
Brutus	12	44301329	46484744	2.183.416	687	3.178	0.999
Brutus	12	46540009	49434152	2.894.144	587	4.930	1
Brutus	12	49894465	54208086	4.313.622	779	5.537	0.997
Brutus	12	54333564	57337318	3.003.755	813	3.695	0.998
Brutus	12	61315647	64073961	2.758.315	1049	2.629	0.997
Brutus	13	20282689	21516659	1.233.971	610	2.023	0.998
Brutus	13	36838254	38013555	1.175.302	359	3.274	0.997
Brutus	13	39075453	40211531	1.136.079	1261	0.901	1
Brutus	13	43929637	48056224	4.126.588	2072	1.992	0.998
Brutus	13	48077338	49271569	1.194.232	364	3.281	1
Brutus	14	2684767	4748945	2.064.179	634	3.256	1
Brutus	14	6259261	9565460	3.306.200	437	7.566	0.998
Brutus	14	9566467	11277554	1.711.088	276	6.200	0.989
Brutus	14	13888614	14980600	1.091.987	202	5.406	0.995
Brutus	14	15605754	17109874	1.504.121	519	2.898	1
Brutus	14	17378252	18462264	1.084.013	179	6.056	1
Brutus	14	18465669	20949065	2.483.397	548	4.532	1
Brutus	14	21247130	25076992	3.829.863	1302	2.942	0.997
Brutus	14	25095150	26380374	1.285.225	439	2.928	0.995
Brutus	14	27358434	31001841	3.643.408	764	4.769	0.996
Brutus	14	31009463	33278270	2.268.808	379	5.986	1
Brutus	14	33297065	37246883	3.949.819	1112	3.552	0.999
Brutus	14	37856163	42823024	4.966.862	2353	2.111	0.999
Brutus	14	42824358	44081744	1.257.387	1220	1.031	0.999
Brutus	15	491150	3387901	2.896.752	306	9.467	0.997
Brutus	15	3603131	8669611	5.066.481	1256	4.034	0.999
Brutus	15	8742119	11271136	2.529.018	643	3.933	0.998
Brutus	15	11658655	13656231	1.997.577	955	2.092	0.999
Brutus	15	13792390	16532111	2.739.722	574	4.773	0.997
Brutus	15	18569351	28566788	9.997.438	1884	5.306	0.994
Brutus	15	28930982	30292450	1.361.469	269	5.061	0.996
Brutus	15	30308494	33740150	3.431.657	1669	2.056	0.999
Brutus	15	42492934	43765871	1.272.938	809	1.573	0.998
Brutus	15	44578558	47958080	3.379.523	928	3.642	0.999
Brutus	15	48247554	49281896	1.034.343	249	4.154	0.996
Brutus	15	49302962	50391531	1.088.570	638	1.706	0.995
Brutus	16	26726956	27904027	1.177.072	343	3.432	0.997
Brutus	16	27915015	28982072	1.067.058	608	1.755	1
Brutus	16	29032037	30709112	1.677.076	319	5.257	1
Brutus	16	30721173	33820125	3.098.953	733	4.228	0.997
Brutus	16	34520170	36296768	1.776.599	842	2.110	0.999
Brutus	16	36299927	37977158	1.677.232	703	2.386	1
Brutus	16	37986192	39084172	1.097.981	207	5.304	0.981
Brutus	16	40555273	41855937	1.300.665	357	3.643	0.989
Brutus	16	41924383	44260363	2.335.981	506	4.617	1
Brutus	16	44277534	47148966	2.871.433	1579	1.819	0.997
Brutus	16	50504404	51764493	1.260.090	817	1.542	1
Brutus	17	395726	6747750	6.352.025	3146	2.019	0.999
Brutus	17	7802757	13274036	5.471.280	3016	1.814	0.999
Brutus	17	13296863	15587776	2.290.914	1184	1.935	0.993
Brutus	17	15597391	19303689	3.706.299	1328	2.791	0.998
Brutus	17	19396162	21182587	1.786.426	750	2.382	0.997
Brutus	17	21486705	23529860	2.043.156	1001	2.041	1
Brutus	17	23544150	24928273	1.384.124	1372	1.009	1
Brutus	17	24959167	26604200	1.645.034	675	2.437	1
Brutus	17	28176464	30424608	2.248.145	666	3.376	0.998
Brutus	17	30523148	32181802	1.658.655	568	2.920	1
Brutus	17	54598105	55950953	1.352.849	492	2.750	0.996
Brutus	18	10746	5437512	5.426.767	1618	3.354	0.999
Brutus	18	6994333	9469027	2.474.695	612	4.044	1
Brutus	18	9551883	11110315	1.558.433	566	2.753	0.998
Brutus	18	13707789	16485785	2.777.997	861	3.226	1
Brutus	18	16501869	17976474	1.474.606	591	2.495	0.995
Brutus	18	18015524	19406949	1.391.426	3673	0.379	0.994
Brutus	18	19434844	23745917	4.311.074	1073	4.018	0.999
Brutus	18	25284066	27703245	2.419.180	1540	1.571	1
Brutus	18	27726376	29749067	2.022.692	533	3.795	0.998
Brutus	18	29949802	32331875	2.382.074	2044	1.165	0.999
Brutus	18	32337139	36061083	3.723.945	1819	2.047	0.999
Brutus	18	37572508	38791051	1.218.544	894	1.363	1
Brutus	18	40755353	44024682	3.269.330	2285	1.431	1
Brutus	19	12303147	15632241	3.329.095	310	10.739	0.997
Brutus	19	24115709	25573824	1.458.116	441	3.306	0.995
Brutus	19	32499270	35336931	2.837.662	976	2.907	0.999
Brutus	19	35388215	37536634	2.148.420	958	2.243	1
Brutus	19	37574041	39184732	1.610.692	291	5.535	1
Brutus	19	39191428	40581161	1.389.734	558	2.491	1
Brutus	19	40587626	43468336	2.880.711	900	3.201	1
Brutus	19	43474559	49965307	6.490.749	1550	4.188	0.999
Brutus	19	50156618	51977567	1.820.950	1066	1.708	0.996
Brutus	2	8252491	9317601	1.065.111	306	3.481	1
Brutus	2	60910768	63040160	2.129.393	1657	1.285	1
Brutus	2	63065753	64568281	1.502.529	631	2.381	0.997
Brutus	2	69977769	71265232	1.287.464	437	2.946	1
Brutus	2	79490357	81137667	1.647.311	3517	0.468	0.998
Brutus	20	1220263	6759141	5.538.879	1889	2.932	0.999
Brutus	20	6770310	12299840	5.529.531	2931	1.887	0.999
Brutus	20	12308734	15796399	3.487.666	1306	2.670	0.999
Brutus	20	15807807	20368598	4.560.792	1724	2.645	0.999
Brutus	20	20752281	23028521	2.276.241	834	2.729	0.996
Brutus	20	24869318	26755122	1.885.805	225	8.381	1
Brutus	21	411318	2457585	2.046.268	132	15.502	1
Brutus	21	2565829	6731821	4.165.993	912	4.568	0.998
Brutus	21	7339705	10159061	2.819.357	737	3.825	0.996
Brutus	21	10225298	13076802	2.851.505	1237	2.305	0.998
Brutus	21	13092012	16248568	3.156.557	1010	3.125	0.998
Brutus	21	16250743	21590670	5.339.928	2244	2.380	0.998
Brutus	21	21632300	23345099	1.712.800	1155	1.483	0.999
Brutus	21	23383830	25094760	1.710.931	445	3.845	1
Brutus	21	25135562	26532995	1.397.434	614	2.276	1
Brutus	21	31680554	32915558	1.235.005	264	4.678	1
Brutus	21	32920642	34524142	1.603.501	1485	1.080	0.999
Brutus	21	34908112	37233079	2.324.968	1253	1.856	0.998
Brutus	21	42180875	43726582	1.545.708	1054	1.467	1
Brutus	21	43732915	45514667	1.781.753	968	1.841	0.999
Brutus	22	19636947	20817333	1.180.387	162	7.286	1
Brutus	22	20821812	22475412	1.653.601	229	7.221	1
Brutus	22	36812272	38089849	1.277.578	356	3.589	0.992
Brutus	22	43394632	47976591	4.581.960	1019	4.497	0.998
Brutus	22	47996121	50129827	2.133.707	730	2.923	0.999
Brutus	23	4011962	7954284	3.942.323	1278	3.085	0.998
Brutus	23	8563502	9595818	1.032.317	725	1.424	1
Brutus	23	10125201	11624037	1.498.837	612	2.449	0.998
Brutus	23	11966703	14573980	2.607.278	1234	2.113	0.999
Brutus	23	38594731	40744097	2.149.367	840	2.559	1
Brutus	23	40773795	42521028	1.747.234	482	3.625	0.992
Brutus	23	42560143	44833984	2.273.842	984	2.311	1
Brutus	23	45107151	49644188	4.537.038	2158	2.102	1
Brutus	23	49660538	51821256	2.160.719	1620	1.334	0.997
Brutus	24	9131644	10702437	1.570.794	557	2.820	0.998
Brutus	24	12341390	15031911	2.690.522	772	3.485	1
Brutus	24	22582960	24060930	1.477.971	153	9.660	1
Brutus	24	34640060	36370525	1.730.466	1291	1.340	1
Brutus	25	28211262	29898503	1.687.242	458	3.684	0.998
Brutus	25	29920383	31995152	2.074.770	1158	1.792	0.998
Brutus	25	38444210	39806404	1.362.195	610	2.233	0.995
Brutus	25	40313396	41588184	1.274.789	471	2.707	0.998
Brutus	25	46551302	48781094	2.229.793	2969	0.751	1
Brutus	26	1698999	3440875	1.741.877	730	2.386	1
Brutus	26	3545755	5764506	2.218.752	179	12.395	1
Brutus	26	9623865	14691193	5.067.329	2344	2.162	1
Brutus	26	14774777	16213234	1.438.458	758	1.898	1
Brutus	26	17348095	18746933	1.398.839	990	1.413	0.999
Brutus	26	18870821	21558894	2.688.074	2107	1.276	1
Brutus	27	1687739	3712862	2.025.124	391	5.179	1
Brutus	27	4779796	6636919	1.857.124	760	2.444	0.999
Brutus	27	6903980	8182929	1.278.950	790	1.619	0.997
Brutus	27	9094710	10372929	1.278.220	370	3.455	0.995
Brutus	27	12154076	13281799	1.127.724	420	2.685	0.995
Brutus	28	5824101	7603178	1.779.078	228	7.803	0.987
Brutus	28	9080679	10153828	1.073.150	282	3.805	1
Brutus	28	16682476	17783829	1.101.354	651	1.692	1
Brutus	28	18491065	22429740	3.938.676	1442	2.731	1
Brutus	28	22471098	26807098	4.336.001	1684	2.575	0.998
Brutus	28	26845018	29513510	2.668.493	1078	2.475	0.999
Brutus	28	30076772	32079078	2.002.307	1829	1.095	0.999
Brutus	29	10239672	12357456	2.117.785	791	2.677	0.999
Brutus	29	25048075	27157994	2.109.920	462	4.567	0.998
Brutus	29	29374528	30423886	1.049.359	139	7.549	0.993
Brutus	3	5789419	7280687	1.491.269	241	6.188	0.996
Brutus	3	16166392	17209630	1.043.239	162	6.440	1
Brutus	3	54355297	58045439	3.690.143	1339	2.756	1
Brutus	3	64382203	65524949	1.142.747	738	1.548	0.996
Brutus	3	82628247	84547535	1.919.289	247	7.770	1
Brutus	3	87619638	88851673	1.232.036	1116	1.104	0.999
Brutus	3	92423265	94323566	1.900.302	1257	1.512	0.999
Brutus	30	9853089	11613082	1.759.994	580	3.034	0.998
Brutus	30	12460259	14778190	2.317.932	611	3.794	0.998
Brutus	31	280244	1634808	1.354.565	100	13.546	0.95
Brutus	31	1780481	6452129	4.671.649	775	6.028	0.997
Brutus	31	6461711	7828613	1.366.903	278	4.917	1
Brutus	31	8276730	14197648	5.920.919	1424	4.158	0.999
Brutus	31	14398227	18494638	4.096.412	947	4.326	0.998
Brutus	31	27491940	29116229	1.624.290	871	1.865	0.999
Brutus	31	29125952	30417259	1.291.308	719	1.796	1
Brutus	31	31270347	32351598	1.081.252	663	1.631	1
Brutus	31	32965065	35189645	2.224.581	2041	1.090	0.999
Brutus	31	35191207	37459169	2.267.963	3717	0.610	0.998
Brutus	31	37549350	39079074	1.529.725	3288	0.465	0.999
Brutus	32	18601715	19846957	1.245.243	375	3.321	1
Brutus	32	20081122	27753542	7.672.421	1897	4.045	0.999
Brutus	32	28450417	33231552	4.781.136	1448	3.302	0.998
Brutus	32	37259167	38844584	1.585.418	394	4.024	0.992
Brutus	33	381816	2080551	1.698.736	647	2.626	1
Brutus	33	2085827	3859561	1.773.735	528	3.359	1
Brutus	33	5474929	12408352	6.933.424	2101	3.300	0.998
Brutus	33	12414682	14552261	2.137.580	866	2.468	1
Brutus	33	14999345	16748683	1.749.339	564	3.102	1
Brutus	33	17926670	21071507	3.144.838	882	3.566	0.998
Brutus	33	21084346	23739091	2.654.746	1115	2.381	0.997
Brutus	33	24998534	26188482	1.189.949	600	1.983	0.998
Brutus	33	27320241	28384412	1.064.172	1147	0.928	0.998
Brutus	33	29116444	30404941	1.288.498	518	2.487	0.998
Brutus	34	6752273	11569276	4.817.004	2529	1.905	0.999
Brutus	34	33276356	36377860	3.101.505	1247	2.487	0.999
Brutus	34	42863535	44184171	1.320.637	677	1.951	1
Brutus	34	46256538	48114832	1.858.295	672	2.765	1
Brutus	35	13441107	14730176	1.289.070	864	1.492	0.999
Brutus	35	16254914	17457923	1.203.010	658	1.828	1
Brutus	35	18866643	22324159	3.457.517	1483	2.331	0.999
Brutus	36	4888312	6230556	1.342.245	305	4.401	0.997
Brutus	36	7176158	8280065	1.103.908	284	3.887	1
Brutus	36	10623138	11989223	1.366.086	337	4.054	0.994
Brutus	36	24375900	25723548	1.347.649	459	2.936	1
Brutus	37	1882461	3619622	1.737.162	812	2.139	0.999
Brutus	37	3726894	6479410	2.752.517	416	6.617	1
Brutus	37	27006311	28257509	1.251.199	778	1.608	0.999
Brutus	37	28293697	29362022	1.068.326	609	1.754	0.997
Brutus	38	4340336	5448930	1.108.595	214	5.180	0.995
Brutus	38	11833283	17422755	5.589.473	2346	2.383	0.999
Brutus	4	14150930	15186121	1.035.192	249	4.157	1
Brutus	4	15209692	16398763	1.189.072	308	3.861	1
Brutus	4	26329620	28008454	1.678.835	773	2.172	1
Brutus	4	39372429	40512581	1.140.153	542	2.104	1
Brutus	4	40522322	43066526	2.544.205	1379	1.845	0.997
Brutus	4	43067640	47018785	3.951.146	1193	3.312	1
Brutus	4	47021189	50350035	3.328.847	1156	2.880	0.998
Brutus	4	53510502	56305912	2.795.411	1373	2.036	0.998
Brutus	4	57566129	63249879	5.683.751	2307	2.464	0.997
Brutus	4	71546766	72565851	1.019.086	421	2.421	1
Brutus	5	5142246	7235033	2.092.788	732	2.859	0.999
Brutus	5	14124822	16170878	2.046.057	1400	1.461	0.999
Brutus	5	26755897	28403130	1.647.234	797	2.067	0.996
Brutus	5	33164803	34225488	1.060.686	283	3.748	1
Brutus	5	38609345	40811543	2.202.199	587	3.752	0.998
Brutus	5	43603733	44930749	1.327.017	245	5.416	1
Brutus	5	50365300	51806840	1.441.541	1015	1.420	0.999
Brutus	5	51840383	53006229	1.165.847	446	2.614	1
Brutus	5	56168501	57502604	1.334.104	791	1.687	0.995
Brutus	5	60578397	61587778	1.009.382	649	1.555	0.997
Brutus	5	73997537	75524346	1.526.810	726	2.103	0.997
Brutus	5	76339850	79456162	3.116.313	2811	1.109	0.998
Brutus	5	79456806	82134408	2.677.603	461	5.808	1
Brutus	5	82357876	83367944	1.010.069	1264	0.799	1
Brutus	6	4632394	5865388	1.232.995	145	8.503	0.979
Brutus	6	6562215	7808909	1.246.695	429	2.906	1
Brutus	6	9344573	10470791	1.126.219	837	1.346	1
Brutus	6	12413150	13738724	1.325.575	386	3.434	0.995
Brutus	6	14468263	15530648	1.062.386	729	1.457	0.999
Brutus	6	15575030	16813713	1.238.684	815	1.520	1
Brutus	6	23631834	24631953	1.000.120	541	1.849	0.998
Brutus	6	27243356	28515125	1.271.770	648	1.963	0.998
Brutus	6	44135351	45304468	1.169.118	507	2.306	0.998
Brutus	6	53481832	54625597	1.143.766	174	6.573	0.994
Brutus	6	57754798	58872061	1.117.264	242	4.617	0.996
Brutus	6	58915479	61363100	2.447.622	778	3.146	0.999
Brutus	6	65859295	68309500	2.450.206	699	3.505	0.997
Brutus	6	69705046	73539746	3.834.701	1572	2.439	0.999
Brutus	6	74327386	75490930	1.163.545	414	2.810	0.99
Brutus	7	9636	3821152	3.811.517	878	4.341	0.995
Brutus	7	4146675	6067679	1.921.005	707	2.717	0.999
Brutus	7	6191103	7936409	1.745.307	856	2.039	1
Brutus	7	9305016	10505463	1.200.448	559	2.147	1
Brutus	7	27030453	31045115	4.014.663	1385	2.899	0.999
Brutus	7	50503129	52405434	1.902.306	805	2.363	1
Brutus	7	52635343	54277348	1.642.006	435	3.775	1
Brutus	7	57491828	60629932	3.138.105	688	4.561	0.999
Brutus	8	8223634	9848204	1.624.571	285	5.700	0.993
Brutus	8	41133524	42319201	1.185.678	345	3.437	0.997
Brutus	8	70223625	71540790	1.317.166	1195	1.102	0.999
Brutus	9	3819684	4896960	1.077.277	630	1.710	1
Brutus	9	7718927	10013455	2.294.529	4663	0.492	0.997
Brutus	9	10040049	11314471	1.274.423	382	3.336	1
Brutus	9	11681353	15231018	3.549.666	1004	3.536	0.999
Brutus	9	15387400	19238076	3.850.677	1751	2.199	0.998
Brutus	9	19339732	20937323	1.597.592	427	3.741	0.995
Brutus	9	21410215	22814242	1.404.028	545	2.576	1
Brutus	9	22814873	25230692	2.415.820	923	2.617	1
Brutus	9	25349685	27958918	2.609.234	1352	1.930	0.999
Brutus	9	27990699	29727861	1.737.163	325	5.345	1
Brutus	9	30094732	32063852	1.969.121	709	2.777	1
Brutus	9	32936244	35237851	2.301.608	265	8.685	0.992
Brutus	9	35284087	36585833	1.301.747	547	2.380	1
Brutus	9	37005092	39564370	2.559.279	2205	1.161	1
Brutus	9	39570266	43004349	3.434.084	1454	2.362	0.999
Brutus	9	43162516	44413233	1.250.718	399	3.135	1
Brutus	9	44437419	46330518	1.893.100	739	2.562	1
Brutus	9	46988279	48056243	1.067.965	1056	1.011	0.998
Brutus	9	50511873	54278708	3.766.836	3035	1.241	1
Brutus	9	54289986	58317300	4.027.315	2214	1.819	1
Brutus	39	37882	3549207	3.511.326	4580	0.767	1
Brutus	39	3551583	4721690	1.170.108	1571	0.745	0.999
Brutus	39	4723401	6782512	2.059.112	1251	1.646	0.999
Bufalo	1	21151565	24472622	3.321.058	770	4.313	0.997
Bufalo	1	34224684	35845965	1.621.282	222	7.303	0.995
Bufalo	1	35848026	37302262	1.454.237	318	4.573	0.997
Bufalo	1	40479692	43722551	3.242.860	420	7.721	0.998
Bufalo	1	43974969	45226315	1.251.347	282	4.437	1
Bufalo	1	56360425	58910077	2.549.653	1028	2.480	0.999
Bufalo	1	59865559	61740035	1.874.477	286	6.554	1
Bufalo	1	65057750	67104255	2.046.506	314	6.518	0.997
Bufalo	1	67111944	70292639	3.180.696	1502	2.118	0.999
Bufalo	1	72382980	74542386	2.159.407	946	2.283	0.998
Bufalo	1	74634255	75729449	1.095.195	340	3.221	1
Bufalo	1	88456102	89886059	1.429.958	597	2.395	1
Bufalo	1	105977986	107493324	1.515.339	347	4.367	0.994
Bufalo	1	108420659	109627405	1.206.747	258	4.677	0.996
Bufalo	1	118718213	119827078	1.108.866	1281	0.866	0.997
Bufalo	10	22995500	25857738	2.862.239	1121	2.553	1
Bufalo	10	26588060	28084836	1.496.777	1005	1.489	0.999
Bufalo	10	28090791	30939425	2.848.635	1324	2.152	0.999
Bufalo	10	31129353	32291430	1.162.078	717	1.621	1
Bufalo	10	39884275	40920780	1.036.506	348	2.978	0.997
Bufalo	10	42229606	43622406	1.392.801	447	3.116	0.998
Bufalo	10	62200170	63677050	1.476.881	301	4.907	0.993
Bufalo	10	67443010	68602451	1.159.442	1590	0.729	0.997
Bufalo	11	6260433	7364344	1.103.912	322	3.428	0.997
Bufalo	11	23201758	24879394	1.677.637	605	2.773	1
Bufalo	11	32358475	34321199	1.962.725	621	3.161	0.998
Bufalo	11	34329240	35637794	1.308.555	328	3.989	0.997
Bufalo	11	35688134	36798965	1.110.832	141	7.878	0.993
Bufalo	11	54810404	58819103	4.008.700	946	4.238	0.999
Bufalo	11	59015223	60134219	1.118.997	556	2.013	0.998
Bufalo	11	68573132	69624402	1.051.271	1166	0.902	0.998
Bufalo	11	70074032	71115130	1.041.099	486	2.142	0.992
Bufalo	12	5937492	7607979	1.670.488	563	2.967	1
Bufalo	12	17431475	18579260	1.147.786	448	2.562	0.996
Bufalo	12	22037425	24819791	2.782.367	700	3.975	0.991
Bufalo	12	26311731	28478665	2.166.935	424	5.111	0.998
Bufalo	12	29311910	32112362	2.800.453	571	4.904	0.998
Bufalo	12	32115169	35369941	3.254.773	729	4.465	0.997
Bufalo	12	36384184	37491141	1.106.958	245	4.518	1
Bufalo	12	52944814	53996659	1.051.846	193	5.450	0.979
Bufalo	12	56872668	57882934	1.010.267	256	3.946	0.996
Bufalo	12	70183101	71627723	1.444.623	1456	0.992	0.999
Bufalo	13	6454767	7726847	1.272.081	209	6.087	0.995
Bufalo	13	16442363	20155533	3.713.171	1245	2.982	1
Bufalo	13	26446213	28815354	2.369.142	612	3.871	0.997
Bufalo	13	34379526	35556301	1.176.776	978	1.203	1
Bufalo	13	35561568	36734343	1.172.776	1270	0.923	0.998
Bufalo	13	36838254	37985576	1.147.323	355	3.232	0.997
Bufalo	13	38235969	44519573	6.283.605	3041	2.066	0.999
Bufalo	13	51572407	52654853	1.082.447	239	4.529	0.996
Bufalo	13	59450409	60864969	1.414.561	544	2.600	0.998
Bufalo	13	60904328	61922039	1.017.712	333	3.056	0.997
Bufalo	14	2983880	4748945	1.765.066	376	4.694	1
Bufalo	14	50532825	51536052	1.003.228	329	3.049	0.997
Bufalo	14	56279193	57659046	1.379.854	470	2.936	0.996
Bufalo	15	858944	3387901	2.528.958	272	9.298	0.989
Bufalo	15	3603131	7773086	4.169.956	620	6.726	0.997
Bufalo	16	12721234	14279390	1.558.157	455	3.425	0.993
Bufalo	16	16898410	18248102	1.349.693	724	1.864	0.999
Bufalo	16	28511992	30705019	2.193.028	568	3.861	1
Bufalo	16	31519740	33531337	2.011.598	494	4.072	0.998
Bufalo	17	1313823	3297111	1.983.289	1165	1.702	0.995
Bufalo	17	39461697	40523681	1.061.985	585	1.815	0.997
Bufalo	17	44588809	45591887	1.003.079	222	4.518	1
Bufalo	17	50397709	52438096	2.040.388	1188	1.717	0.999
Bufalo	17	53203083	54567995	1.364.913	1116	1.223	0.999
Bufalo	18	47551608	49581757	2.030.150	1092	1.859	0.999
Bufalo	18	50379353	52091825	1.712.473	1366	1.254	0.999
Bufalo	19	21431654	22571806	1.140.153	411	2.774	0.998
Bufalo	19	29130431	30141795	1.011.365	766	1.320	0.999
Bufalo	2	532016	2929154	2.397.139	341	7.030	0.997
Bufalo	2	3053685	4124987	1.071.303	177	6.053	1
Bufalo	2	7088825	8125144	1.036.320	366	2.831	1
Bufalo	2	63254790	65744505	2.489.716	1105	2.253	0.996
Bufalo	2	69977769	71582947	1.605.179	664	2.417	0.994
Bufalo	20	18794135	21802426	3.008.292	1193	2.522	0.999
Bufalo	21	35378449	36760518	1.382.070	963	1.435	0.998
Bufalo	22	1406294	2445918	1.039.625	205	5.071	0.985
Bufalo	22	6045938	9985681	3.939.744	451	8.736	0.996
Bufalo	22	10007942	14436892	4.428.951	775	5.715	1
Bufalo	22	51978501	53249616	1.271.116	489	2.599	1
Bufalo	23	1176190	2613361	1.437.172	116	12.389	0.991
Bufalo	23	11627709	12632534	1.004.826	557	1.804	0.998
Bufalo	23	48118408	50556562	2.438.155	1160	2.102	1
Bufalo	24	12527317	16071062	3.543.746	933	3.798	0.995
Bufalo	24	16326861	18012343	1.685.483	563	2.994	0.998
Bufalo	24	28424868	29649163	1.224.296	689	1.777	1
Bufalo	24	32499226	33534719	1.035.494	825	1.255	0.998
Bufalo	26	1698999	3440875	1.741.877	730	2.386	0.997
Bufalo	26	3545755	5155732	1.609.978	177	9.096	0.994
Bufalo	26	22375603	23654794	1.279.192	671	1.906	0.999
Bufalo	27	9928462	11000965	1.072.504	334	3.211	0.991
Bufalo	27	11541023	14545792	3.004.770	1233	2.437	0.998
Bufalo	27	14562381	18605219	4.042.839	1046	3.865	1
Bufalo	27	20723618	24257177	3.533.560	511	6.915	0.996
Bufalo	28	19814462	21821144	2.006.683	611	3.284	0.998
Bufalo	29	8044854	10190010	2.145.157	928	2.312	0.998
Bufalo	29	10507353	12357456	1.850.104	720	2.570	1
Bufalo	3	22588028	24142056	1.554.029	213	7.296	1
Bufalo	3	71041294	73116077	2.074.784	1592	1.303	0.999
Bufalo	3	73123072	74206557	1.083.486	843	1.285	0.999
Bufalo	30	8762324	9780413	1.018.090	639	1.593	0.997
Bufalo	30	12460427	16030180	3.569.754	816	4.375	0.999
Bufalo	30	23003806	24872204	1.868.399	707	2.643	0.999
Bufalo	30	26122816	27476623	1.353.808	900	1.504	0.999
Bufalo	30	29440548	30884177	1.443.630	930	1.552	0.999
Bufalo	31	27563617	29016369	1.452.753	747	1.945	0.999
Bufalo	32	13709525	14956958	1.247.434	112	11.138	0.991
Bufalo	32	31435084	34353910	2.918.827	992	2.942	1
Bufalo	32	35497220	37204495	1.707.276	351	4.864	1
Bufalo	33	25274453	26711922	1.437.470	1051	1.368	0.999
Bufalo	34	11577684	12881095	1.303.412	818	1.593	1
Bufalo	35	21003553	22325212	1.321.660	657	2.012	0.998
Bufalo	36	18404614	19643813	1.239.200	514	2.411	0.981
Bufalo	36	23780862	26514753	2.733.892	1165	2.347	0.999
Bufalo	37	1124225	3619622	2.495.398	1006	2.481	0.999
Bufalo	37	3726894	5635312	1.908.419	232	8.226	1
Bufalo	38	8228202	9258930	1.030.729	237	4.349	0.996
Bufalo	38	10263010	13393346	3.130.337	1321	2.370	0.999
Bufalo	4	23400987	24546018	1.145.032	326	3.512	0.997
Bufalo	5	16987059	18454249	1.467.191	841	1.745	1
Bufalo	5	33164803	34225488	1.060.686	283	3.748	1
Bufalo	5	48402195	49993201	1.591.007	480	3.315	1
Bufalo	6	27243356	32154200	4.910.845	2239	2.193	0.999
Bufalo	6	32342115	33549159	1.207.045	1041	1.160	1
Bufalo	6	33609257	37598699	3.989.443	1708	2.336	0.999
Bufalo	6	62015070	63061784	1.046.715	178	5.880	0.994
Bufalo	6	66631103	68363911	1.732.809	429	4.039	1
Bufalo	6	72271567	73539746	1.268.180	585	2.168	0.998
Bufalo	7	9177	3820694	3.811.518	879	4.336	0.997
Bufalo	7	4146675	5301958	1.155.284	322	3.588	1
Bufalo	7	11012505	12306407	1.293.903	404	3.203	0.995
Bufalo	7	12331568	14293803	1.962.236	423	4.639	0.998
Bufalo	7	15480389	18827910	3.347.522	1220	2.744	0.998
Bufalo	7	18857915	22068193	3.210.279	1000	3.210	0.997
Bufalo	7	28819222	31136345	2.317.124	1025	2.261	0.998
Bufalo	7	31145178	32282624	1.137.447	198	5.745	1
Bufalo	7	35037897	37142992	2.105.096	622	3.384	1
Bufalo	7	37148149	39406188	2.258.040	776	2.910	1
Bufalo	7	51014326	54031565	3.017.240	1101	2.740	1
Bufalo	8	13241249	16171685	2.930.437	613	4.780	0.998
Bufalo	8	16239579	18465601	2.226.023	300	7.420	0.997
Bufalo	8	18571347	20924407	2.353.061	362	6.500	1
Bufalo	8	20966766	24405763	3.438.998	658	5.226	0.998
Bufalo	8	39897071	42389283	2.492.213	715	3.486	0.997
Bufalo	8	45457316	49348614	3.891.299	1673	2.326	0.999
Bufalo	8	50047801	51544834	1.497.034	541	2.767	0.993
Bufalo	8	60986440	64093666	3.107.227	3222	0.964	0.997
Bufalo	8	64540682	65885497	1.344.816	1186	1.134	1
Bufalo	9	4943681	6313750	1.370.070	543	2.523	0.998
Bufalo	9	11681353	15231018	3.549.666	1004	3.536	0.999
Bufalo	9	30325329	31640296	1.314.968	416	3.161	0.998
Bufalo	9	57833734	59302237	1.468.504	703	2.089	1
FatherB	1	27045548	28222952	1.177.405	349	3.374	0.997
FatherB	1	34181653	36378644	2.196.992	342	6.424	0.994
FatherB	1	40786976	42580837	1.793.862	275	6.523	0.996
FatherB	1	56825299	58910077	2.084.779	765	2.725	0.997
FatherB	1	59865559	60934996	1.069.438	236	4.532	1
FatherB	1	61750932	65116171	3.365.240	473	7.115	0.994
FatherB	1	93539293	94638587	1.099.295	156	7.047	0.987
FatherB	1	116692435	117887952	1.195.518	917	1.304	0.996
FatherB	1	117888874	119255912	1.367.039	1658	0.825	0.999
FatherB	10	740353	4439428	3.699.076	305	12.128	1
FatherB	10	4485150	5925714	1.440.565	201	7.167	0.995
FatherB	10	6080150	7885198	1.805.049	236	7.649	1
FatherB	10	7908001	9691396	1.783.396	577	3.091	0.997
FatherB	10	62304132	65410092	3.105.961	1253	2.479	0.998
FatherB	11	12161258	13830967	1.669.710	597	2.797	0.998
FatherB	11	14097220	15815864	1.718.645	671	2.561	1
FatherB	11	15822834	17068704	1.245.871	290	4.296	0.997
FatherB	11	26099512	27443248	1.343.737	325	4.135	0.997
FatherB	11	27449600	28456194	1.006.595	263	3.827	1
FatherB	11	29012678	30932669	1.919.992	315	6.095	0.99
FatherB	11	30941417	33466755	2.525.339	755	3.345	0.997
FatherB	11	48845299	50012226	1.166.928	134	8.708	0.993
FatherB	11	51173090	52398621	1.225.532	346	3.542	0.994
FatherB	11	52591386	55762456	3.171.071	1331	2.382	0.999
FatherB	11	59766808	61735191	1.968.384	814	2.418	1
FatherB	11	70550293	71723120	1.172.828	1984	0.591	0.998
FatherB	12	7807873	9854108	2.046.236	1616	1.266	0.999
FatherB	12	21996983	23051671	1.054.689	214	4.928	0.995
FatherB	12	33524130	35281438	1.757.309	281	6.254	1
FatherB	12	44301329	45864492	1.563.164	482	3.243	1
FatherB	12	47281705	49434152	2.152.448	497	4.331	0.996
FatherB	12	49894465	54257375	4.362.911	782	5.579	0.996
FatherB	12	54333564	56577239	2.243.676	563	3.985	1
FatherB	13	20282689	21516659	1.233.971	610	2.023	1
FatherB	13	36834727	37985576	1.150.850	357	3.224	1
FatherB	13	39075453	43969671	4.894.219	2431	2.013	0.996
FatherB	14	52940690	57458495	4.517.806	1808	2.499	0.998
FatherB	15	491150	3387901	2.896.752	306	9.467	0.993
FatherB	15	3603131	7346292	3.743.162	559	6.696	0.998
FatherB	15	13792536	16532111	2.739.576	563	4.866	0.996
FatherB	15	19325574	28890944	9.565.371	1817	5.264	0.997
FatherB	15	28930982	30292756	1.361.775	270	5.044	1
FatherB	15	30471537	34228080	3.756.544	804	4.672	1
FatherB	15	42487166	43767382	1.280.217	817	1.567	0.998
FatherB	15	44573517	47958080	3.384.564	939	3.604	0.999
FatherB	15	49334016	50391531	1.057.516	633	1.671	0.998
FatherB	16	50504404	51764493	1.260.090	817	1.542	1
FatherB	17	4574030	6079171	1.505.142	593	2.538	0.997
FatherB	17	42588647	44294970	1.706.324	609	2.802	0.998
FatherB	17	47621972	49299582	1.677.611	832	2.016	1
FatherB	17	54918182	55950953	1.032.772	273	3.783	0.989
FatherB	18	22032634	23053398	1.020.765	259	3.941	1
FatherB	18	25284066	28430556	3.146.491	1834	1.716	0.999
FatherB	18	47342822	48408511	1.065.690	1283	0.831	0.998
FatherB	19	13973559	15632241	1.658.683	216	7.679	1
FatherB	19	24115709	25573824	1.458.116	441	3.306	0.993
FatherB	19	32499270	35336931	2.837.662	976	2.907	0.998
FatherB	19	35388215	37536634	2.148.420	958	2.243	0.999
FatherB	19	39191428	40270120	1.078.693	482	2.238	1
FatherB	19	40292129	42689375	2.397.247	776	3.089	0.997
FatherB	19	43474559	45748766	2.274.208	465	4.891	0.996
FatherB	2	8240494	9317601	1.077.108	309	3.486	1
FatherB	2	60910768	64568281	3.657.514	2294	1.594	0.999
FatherB	2	69977769	71265232	1.287.464	437	2.946	1
FatherB	20	17082004	20368598	3.286.595	1331	2.469	0.999
FatherB	20	20752281	21802426	1.050.146	284	3.698	1
FatherB	20	24869318	26755122	1.885.805	225	8.381	1
FatherB	21	10796142	12119116	1.322.975	442	2.993	1
FatherB	21	31680554	32891053	1.210.500	259	4.674	1
FatherB	21	48202426	49516004	1.313.579	1031	1.274	0.999
FatherB	22	19636947	20817333	1.180.387	162	7.286	1
FatherB	22	20822063	22475412	1.653.350	218	7.584	1
FatherB	22	36812272	38711773	1.899.502	526	3.611	0.992
FatherB	22	43442646	47976591	4.533.946	1012	4.480	0.997
FatherB	22	47997508	50207206	2.209.699	752	2.938	0.999
FatherB	23	19791240	20944868	1.153.629	1383	0.834	0.996
FatherB	23	20946904	22313785	1.366.882	237	5.767	0.987
FatherB	23	28702295	30045537	1.343.243	410	3.276	1
FatherB	23	32319751	34672324	2.352.574	794	2.963	0.996
FatherB	23	45107151	46130427	1.023.277	573	1.786	0.998
FatherB	24	9799143	10960508	1.161.366	437	2.658	0.993
FatherB	24	12341390	16074422	3.733.033	1062	3.515	0.998
FatherB	24	16082427	17369152	1.286.726	419	3.071	0.998
FatherB	24	22582960	24060930	1.477.971	153	9.660	1
FatherB	25	30263390	31995152	1.731.763	980	1.767	0.999
FatherB	25	40790084	42031994	1.241.911	418	2.971	0.998
FatherB	25	46779523	48781094	2.001.572	2728	0.734	0.999
FatherB	26	9621978	11597416	1.975.439	957	2.064	1
FatherB	26	12721115	14717495	1.996.381	995	2.006	1
FatherB	26	18870821	20520644	1.649.824	1234	1.337	1
FatherB	27	904832	2433590	1.528.759	277	5.519	0.996
FatherB	27	2457398	3712862	1.255.465	171	7.342	1
FatherB	27	6903980	8018860	1.114.881	748	1.490	0.997
FatherB	27	12174224	13812287	1.638.064	668	2.452	0.997
FatherB	27	21498269	23213280	1.715.012	222	7.725	1
FatherB	27	23527647	24807726	1.280.080	193	6.633	0.995
FatherB	28	9080679	10153828	1.073.150	282	3.805	1
FatherB	29	10507353	12357456	1.850.104	720	2.570	1
FatherB	29	25048075	27157994	2.109.920	462	4.567	0.998
FatherB	29	29374528	30423886	1.049.359	139	7.549	1
FatherB	3	5789419	7280687	1.491.269	241	6.188	0.996
FatherB	3	14477854	16148287	1.670.434	379	4.407	0.989
FatherB	3	16599932	18539305	1.939.374	315	6.157	0.994
FatherB	3	26373141	27488864	1.115.724	223	5.003	0.982
FatherB	3	43644640	44788747	1.144.108	276	4.145	0.996
FatherB	3	54289222	58045439	3.756.218	1342	2.799	1
FatherB	3	64382203	66682365	2.300.163	1057	2.176	0.997
FatherB	3	74014908	75553178	1.538.271	451	3.411	0.998
FatherB	3	87619638	88851673	1.232.036	1116	1.104	0.999
FatherB	30	18297902	21752188	3.454.287	606	5.700	1
FatherB	30	22185874	25706490	3.520.617	1616	2.179	0.999
FatherB	30	25956245	27581379	1.625.135	1131	1.437	0.999
FatherB	32	21209371	23946531	2.737.161	671	4.079	1
FatherB	32	32448717	33960747	1.512.031	509	2.971	0.998
FatherB	32	37259167	38844584	1.585.418	394	4.024	0.997
FatherB	33	24998534	26188482	1.189.949	600	1.983	0.998
FatherB	33	27320241	28384412	1.064.172	1147	0.928	0.999
FatherB	33	29116444	30404941	1.288.498	518	2.487	0.998
FatherB	34	4584376	5667993	1.083.618	389	2.786	1
FatherB	34	5669064	11569276	5.900.213	2746	2.149	0.999
FatherB	34	13415699	14538679	1.122.981	870	1.291	1
FatherB	34	14545129	16074070	1.528.942	1635	0.935	1
FatherB	34	27504742	29330622	1.825.881	683	2.673	1
FatherB	36	4888312	6230556	1.342.245	305	4.401	0.997
FatherB	36	7176158	8280065	1.103.908	284	3.887	1
FatherB	36	10623138	11989223	1.366.086	337	4.054	0.991
FatherB	36	24375900	25723548	1.347.649	459	2.936	1
FatherB	37	1882461	6479410	4.596.950	1286	3.575	0.999
FatherB	37	15206975	16488347	1.281.373	332	3.860	0.997
FatherB	38	4340336	5448930	1.108.595	214	5.180	1
FatherB	4	14150930	15187745	1.036.816	250	4.147	1
FatherB	4	15209692	16701185	1.491.494	339	4.400	0.994
FatherB	4	73730466	74903421	1.172.956	360	3.258	0.994
FatherB	4	85531908	86874482	1.342.575	1865	0.720	0.999
FatherB	5	14124822	16170878	2.046.057	1400	1.461	0.999
FatherB	5	23944894	26186632	2.241.739	826	2.714	0.995
FatherB	5	32437473	34225488	1.788.016	381	4.693	1
FatherB	5	38609345	39997673	1.388.329	541	2.566	0.998
FatherB	5	51840383	53006229	1.165.847	446	2.614	1
FatherB	5	60578397	61587778	1.009.382	649	1.555	0.998
FatherB	6	3219103	4456175	1.237.073	386	3.205	0.995
FatherB	6	4632394	5865388	1.232.995	145	8.503	0.979
FatherB	6	6562215	7808909	1.246.695	429	2.906	1
FatherB	6	9344573	10470791	1.126.219	837	1.346	1
FatherB	6	12413150	13738724	1.325.575	386	3.434	0.997
FatherB	6	15395812	16813713	1.417.902	868	1.634	1
FatherB	6	23631834	24631953	1.000.120	541	1.849	0.998
FatherB	6	27243356	28515125	1.271.770	648	1.963	0.998
FatherB	6	53481832	54625597	1.143.766	174	6.573	1
FatherB	6	65859295	70246217	4.386.923	1270	3.454	0.998
FatherB	6	70420461	72644518	2.224.058	986	2.256	0.998
FatherB	6	73962168	75141416	1.179.249	450	2.621	0.989
FatherB	6	75636329	76721949	1.085.621	306	3.548	1
FatherB	7	9177	3821152	3.811.976	880	4.332	0.994
FatherB	7	6513111	7941017	1.427.907	661	2.160	0.998
FatherB	7	18371661	20327728	1.956.068	481	4.067	0.998
FatherB	7	26728978	28089134	1.360.157	375	3.627	0.997
FatherB	7	28819222	31045115	2.225.894	995	2.237	1
FatherB	7	40754740	41845802	1.091.063	291	3.749	1
FatherB	7	44615869	45973384	1.357.516	592	2.293	0.997
FatherB	7	62418275	63868076	1.449.802	478	3.033	1
FatherB	8	8223634	9848204	1.624.571	285	5.700	0.996
FatherB	9	3132013	4896960	1.764.948	840	2.101	0.996
FatherB	9	7587965	8672203	1.084.239	2529	0.429	0.998
FatherB	9	8673060	10013455	1.340.396	2236	0.599	0.996
FatherB	9	16300959	17558136	1.257.178	305	4.122	0.997
FatherB	9	25862333	28143132	2.280.800	1065	2.142	0.999
FatherB	9	39841308	40846908	1.005.601	436	2.306	0.998
FatherB	9	52285461	54192627	1.907.167	1439	1.325	0.999
FatherB	9	58098956	59302583	1.203.628	511	2.355	0.998
Tauro	1	8948299	14088181	5.139.883	1465	3.508	0.997
Tauro	1	14096452	15433927	1.337.476	454	2.946	1
Tauro	1	35987940	37302422	1.314.483	316	4.160	0.994
Tauro	1	38339753	43784085	5.444.333	980	5.555	0.999
Tauro	1	43974969	45226315	1.251.347	282	4.437	0.996
Tauro	1	45556689	47531802	1.975.114	524	3.769	0.998
Tauro	1	47781110	49140850	1.359.741	667	2.039	1
Tauro	1	65012006	66815953	1.803.948	259	6.965	0.996
Tauro	1	72382988	74540789	2.157.802	944	2.286	0.997
Tauro	1	74571629	75627085	1.055.457	325	3.248	1
Tauro	10	7250932	8267984	1.017.053	307	3.313	0.997
Tauro	10	13090075	14158788	1.068.714	198	5.398	1
Tauro	10	42507702	43622406	1.114.705	421	2.648	0.998
Tauro	11	6942809	8336907	1.394.099	367	3.799	0.997
Tauro	11	40060172	42792201	2.732.030	495	5.519	0.994
Tauro	11	48845299	50002337	1.157.039	132	8.765	0.992
Tauro	11	51173090	52399289	1.226.200	347	3.534	0.997
Tauro	11	52591422	54996401	2.404.980	1200	2.004	0.998
Tauro	11	59566531	61303798	1.737.268	671	2.589	0.999
Tauro	12	61790290	64073961	2.283.672	901	2.535	0.998
Tauro	13	256191	2054266	1.798.076	228	7.886	1
Tauro	13	2059307	6972902	4.913.596	699	7.029	0.994
Tauro	13	7733869	10282675	2.548.807	690	3.694	0.999
Tauro	13	26836028	28815354	1.979.327	512	3.866	0.994
Tauro	13	28825268	30948132	2.122.865	1544	1.375	0.999
Tauro	14	7496424	9017648	1.521.225	259	5.873	0.988
Tauro	14	28235492	30360399	2.124.908	384	5.534	0.99
Tauro	14	40401318	41644554	1.243.237	360	3.453	0.997
Tauro	14	52368980	53816105	1.447.126	170	8.513	0.988
Tauro	14	58194365	59355070	1.160.706	1632	0.711	0.997
Tauro	15	858801	2890824	2.032.024	221	9.195	1
Tauro	15	3603131	7700610	4.097.480	582	7.040	0.998
Tauro	15	13793182	16407788	2.614.607	541	4.833	0.998
Tauro	15	44631762	45766813	1.135.052	375	3.027	0.995
Tauro	16	13219682	14462898	1.243.217	379	3.280	0.997
Tauro	16	29032037	30708333	1.676.297	311	5.390	0.997
Tauro	16	50504404	52132685	1.628.282	1044	1.560	1
Tauro	17	17003959	19184815	2.180.857	902	2.418	1
Tauro	17	34674608	36313072	1.638.465	836	1.960	0.999
Tauro	17	53887877	55042717	1.154.841	740	1.561	1
Tauro	18	50267438	52088961	1.821.524	1381	1.319	0.999
Tauro	19	14426098	17605016	3.178.919	450	7.064	0.996
Tauro	19	17648874	19438396	1.789.523	443	4.040	1
Tauro	19	24227541	26682784	2.455.244	685	3.584	0.993
Tauro	19	26709081	28778803	2.069.723	844	2.452	0.999
Tauro	19	32499270	34166615	1.667.346	482	3.459	1
Tauro	19	39191428	41132217	1.940.790	736	2.637	0.999
Tauro	2	24010667	25131596	1.120.930	368	3.046	1
Tauro	2	72257534	74385292	2.127.759	1746	1.219	0.999
Tauro	20	6797160	8076655	1.279.496	836	1.530	0.999
Tauro	20	26268772	29978130	3.709.359	1426	2.601	0.999
Tauro	21	86232	2457585	2.371.354	142	16.700	1
Tauro	21	2573161	4857619	2.284.459	341	6.699	0.997
Tauro	22	1406294	2580850	1.174.557	246	4.775	0.988
Tauro	22	25187391	26550868	1.363.478	320	4.261	1
Tauro	22	45154387	49718887	4.564.501	1433	3.185	0.997
Tauro	22	50944887	52702855	1.757.969	767	2.292	0.997
Tauro	23	10069399	11624037	1.554.639	646	2.407	0.995
Tauro	23	11627709	14603021	2.975.313	1434	2.075	0.994
Tauro	23	18910421	20497374	1.586.954	496	3.200	0.992
Tauro	23	20946904	22073818	1.126.915	196	5.750	1
Tauro	23	22127560	23143990	1.016.431	309	3.289	0.997
Tauro	23	23149447	24916586	1.767.140	611	2.892	0.998
Tauro	23	47958784	49110637	1.151.854	534	2.157	1
Tauro	24	15039079	16074422	1.035.344	285	3.633	0.993
Tauro	24	22582960	24060930	1.477.971	153	9.660	1
Tauro	24	34686034	37082570	2.396.537	1918	1.249	0.998
Tauro	24	42825529	44484161	1.658.633	1993	0.832	0.999
Tauro	25	21595226	23018849	1.423.624	342	4.163	1
Tauro	25	38285062	41722836	3.437.775	1420	2.421	0.999
Tauro	25	43851453	44991980	1.140.528	488	2.337	0.998
Tauro	26	14774777	16213234	1.438.458	758	1.898	0.999
Tauro	26	17688279	18727535	1.039.257	674	1.542	0.999
Tauro	26	22566590	23654794	1.088.205	531	2.049	0.998
Tauro	26	36148899	37602761	1.453.863	1546	0.940	0.998
Tauro	27	14562381	15933567	1.371.187	567	2.418	0.998
Tauro	27	20723618	24257177	3.533.560	511	6.915	0.996
Tauro	27	32726097	34153253	1.427.157	436	3.273	1
Tauro	27	34362439	35452873	1.090.435	536	2.034	0.998
Tauro	28	15837324	17349208	1.511.885	941	1.607	0.994
Tauro	29	14537033	15841640	1.304.608	273	4.779	0.996
Tauro	29	15860973	18745812	2.884.840	468	6.164	1
Tauro	29	23475555	25024817	1.549.263	306	5.063	1
Tauro	29	29374528	30441856	1.067.329	144	7.412	0.993
Tauro	29	32226441	33251874	1.025.434	380	2.699	0.992
Tauro	29	34277552	35362802	1.085.251	232	4.678	0.996
Tauro	29	35363779	36628868	1.265.090	575	2.200	1
Tauro	3	11035580	16148287	5.112.708	1476	3.464	0.999
Tauro	3	16148695	17209630	1.060.936	163	6.509	1
Tauro	3	74241850	76515416	2.273.567	630	3.609	0.997
Tauro	3	76527184	77671290	1.144.107	797	1.436	0.999
Tauro	3	77842019	78938811	1.096.793	332	3.304	1
Tauro	3	78956034	80997124	2.041.091	469	4.352	1
Tauro	3	81017219	83946557	2.929.339	491	5.966	1
Tauro	3	93315138	94323566	1.008.429	681	1.481	0.997
Tauro	30	1673150	4020190	2.347.041	612	3.835	0.998
Tauro	30	16235814	17351554	1.115.741	276	4.043	0.996
Tauro	30	29441504	30710348	1.268.845	751	1.690	0.997
Tauro	31	10004440	12910305	2.905.866	686	4.236	1
Tauro	31	29124742	30125182	1.000.441	506	1.977	0.998
Tauro	31	32965065	34167399	1.202.335	1043	1.153	0.997
Tauro	32	7019234	8748948	1.729.715	418	4.138	1
Tauro	32	13707760	15314207	1.606.448	160	10.040	1
Tauro	32	21518013	26626113	5.108.101	1084	4.712	0.998
Tauro	32	35539325	38182224	2.642.900	517	5.112	0.996
Tauro	32	40219923	41839259	1.619.337	656	2.469	0.997
Tauro	33	6017552	7684461	1.666.910	517	3.224	0.996
Tauro	33	17925666	19609731	1.684.066	458	3.677	1
Tauro	34	14842832	16074070	1.231.239	1433	0.859	0.999
Tauro	35	618317	2125138	1.506.822	1040	1.449	1
Tauro	35	10670170	12217433	1.547.264	513	3.016	1
Tauro	36	6881786	9492271	2.610.486	598	4.365	0.998
Tauro	36	12324535	13924181	1.599.647	651	2.457	1
Tauro	37	7791579	9734167	1.942.589	395	4.918	0.992
Tauro	37	10967979	12192823	1.224.845	240	5.104	0.996
Tauro	38	8166960	9258930	1.091.971	241	4.531	0.996
Tauro	38	12762845	14408400	1.645.556	568	2.897	0.998
Tauro	38	14546959	17748482	3.201.524	1487	2.153	0.999
Tauro	38	19532398	20702458	1.170.061	1050	1.114	0.998
Tauro	4	75606057	77821821	2.215.765	706	3.138	1
Tauro	4	78912664	80407860	1.495.197	228	6.558	0.996
Tauro	5	12216382	14930899	2.714.518	2084	1.303	0.999
Tauro	5	24737028	26186632	1.449.605	512	2.831	0.99
Tauro	5	26769286	27958488	1.189.203	297	4.004	0.993
Tauro	5	32437473	34225488	1.788.016	381	4.693	1
Tauro	5	35237625	37949997	2.712.373	971	2.793	0.999
Tauro	5	80483444	81527453	1.044.010	242	4.314	0.992
Tauro	6	53481832	54625597	1.143.766	174	6.573	1
Tauro	6	61542072	63031000	1.488.929	386	3.857	1
Tauro	6	65859295	67485034	1.625.740	578	2.813	1
Tauro	6	67672893	68793274	1.120.382	195	5.746	0.995
Tauro	6	70826801	72034221	1.207.421	478	2.526	0.992
Tauro	6	72343693	73799672	1.455.980	676	2.154	0.997
Tauro	6	75636329	76721949	1.085.621	306	3.548	1
Tauro	6	78027300	79147967	1.120.668	600	1.868	0.997
Tauro	7	6191103	7941017	1.749.915	857	2.042	1
Tauro	7	9305016	10552730	1.247.715	561	2.224	0.998
Tauro	7	10569799	14251441	3.681.643	989	3.723	0.999
Tauro	7	20772406	23863455	3.091.050	1470	2.103	0.999
Tauro	7	41845802	42851257	1.005.456	347	2.898	0.994
Tauro	7	60232276	61836836	1.604.561	660	2.431	0.998
Tauro	7	64446834	65662980	1.216.147	481	2.528	0.998
Tauro	7	65681037	67758251	2.077.215	521	3.987	1
Tauro	7	74264815	75647634	1.382.820	836	1.654	0.998
Tauro	8	909361	2219165	1.309.805	593	2.209	1
Tauro	8	3599808	6230560	2.630.753	873	3.013	1
Tauro	8	6233612	8198446	1.964.835	311	6.318	1
Tauro	8	13241249	16469822	3.228.574	694	4.652	0.999
Tauro	8	43883206	49348614	5.465.409	2207	2.476	0.999
Tauro	9	15439074	17463375	2.024.302	730	2.773	0.997
Tauro	9	17646053	19227656	1.581.604	524	3.018	0.996
Tauro	9	21096629	22773463	1.676.835	585	2.866	0.993
Tauro	9	22814304	25230692	2.416.389	925	2.612	0.996
Tauro	9	26919633	29723592	2.803.960	702	3.994	0.996

## Sheet: S3 Table
S3 Table: List of genes annotated in CanFam4 within ROH fragments of Brutus and analyzed in ToppGene
GENES	Human Symbol	Gene ID
TBPL1	TBPL1 (TATA-box binding protein like 1)	9519
UTRN	UTRN (utrophin)	7402
PPIL4	PPIL4 (peptidylprolyl isomerase like 4)	85313
LATS1	LATS1 (large tumor suppressor kinase 1)	9113
ESR1	ESR1 (estrogen receptor 1)	2099
OPRM1	OPRM1 (opioid receptor mu 1)	4988
NOX3	NOX3 (NADPH oxidase 3)	50508
SMOC2	SMOC2 (SPARC related modular calcium binding 2)	64094
THBS2	THBS2 (thrombospondin 2)	7058
MIR101-2	MIR101-2 (microRNA 101-2)	406894
RLN2	RLN2 (relaxin 2)	6019
CD274	CD274 (CD274 molecule)	29126
HAMP	HAMP (hepcidin antimicrobial peptide)	57817
FXYD1	FXYD1 (FXYD domain containing ion transport regulator 1)	5348
SCN1B	SCN1B (sodium voltage-gated channel beta subunit 1)	6324
RHPN2	RHPN2 (rhophilin Rho GTPase binding protein 2)	85415
SLC7A9	SLC7A9 (solute carrier family 7 member 9)	11136
MIP	MIP (major intrinsic protein of lens fiber)	4284
NACA	NACA (nascent polypeptide associated complex subunit alpha)	4666
TAC3	TAC3 (tachykinin precursor 3)	6866
STAT6	STAT6 (signal transducer and activator of transcription 6)	6778
AVPR1A	AVPR1A (arginine vasopressin receptor 1A)	552
MYH9	MYH9 (myosin heavy chain 9)	4627
THADA	THADA (THADA armadillo repeat containing)	63892
RAB1A	RAB1A (RAB1A, member RAS oncogene family)	5861
SEC61B	SEC61B (SEC61 translocon subunit beta)	10952
INVS	INVS (inversin)	27130
OR13C2	OR13C2 (olfactory receptor family 13 subfamily C member 2)	392376
OR13D1	OR13D1 (olfactory receptor family 13 subfamily D member 1)	286365
TLR4	TLR4 (toll like receptor 4)	7099
HCRTR2	HCRTR2 (hypocretin receptor 2)	3062
LGSN	LGSN (lengsin, lens protein with glutamine synthetase domain)	51557
MIR30A	MIR30A (microRNA 30a)	407029
OOEP	OOEP (oocyte expressed protein)	441161
CGA	CGA (glycoprotein hormones, alpha polypeptide)	1081
SLC35A1	SLC35A1 (solute carrier family 35 member A1)	10559
FUT9	FUT9 (fucosyltransferase 9)	10690
FAM83H	FAM83H (family with sequence similarity 83 member H)	286077
KIT	KIT (KIT proto-oncogene, receptor tyrosine kinase)	3815
KDR	KDR (kinase insert domain receptor)	3791
SRP72	SRP72 (signal recognition particle 72)	6731
SLC35B4	SLC35B4 (solute carrier family 35 member B4)	84912
MIR183	MIR183 (microRNA 183)	406959
MIR96	MIR96 (microRNA 96)	407053
MIR182	MIR182 (microRNA 182)	406958
LEP	LEP (leptin)	3952
MIR129-1	MIR129-1 (microRNA 129-1)	406917
MIR592	MIR592 (microRNA 592)	693177
PTTG1IP2	PTTG1IP2 (PTTG1IP family member 2)	103000000
CALCR	CALCR (calcitonin receptor)	799
MIR653	MIR653 (microRNA 653)	724023
MIR489	MIR489 (microRNA 489)	574442
GNGT1	GNGT1 (G protein subunit gamma transducin 1)	2792
COL1A2	COL1A2 (collagen type I alpha 2 chain)	1278
PEG10	PEG10 (paternally expressed 10)	23089
PON2	PON2 (paraoxonase 2)	5445
IL6	IL6 (interleukin 6)	3569
CYCS	CYCS (cytochrome c, somatic)	54205
NPVF	NPVF (neuropeptide VF precursor)	64111
MIR148A	MIR148A (microRNA 148a)	406940
MIR196B	MIR196B (microRNA 196b)	442920
HOXA10	HOXA10 (homeobox A10)	3206
PLEKHA8	PLEKHA8 (pleckstrin homology domain containing A8)	84725
AQP1	AQP1 (aquaporin 1 (Colton blood group))	358
SLC2A1	SLC2A1 (solute carrier family 2 member 1)	6513
GUCA2A	GUCA2A (guanylate cyclase activator 2A)	2980
EDN2	EDN2 (endothelin 2)	1907
MIR30E	MIR30E (microRNA 30e)	407034
COL9A2	COL9A2 (collagen type IX alpha 2 chain)	1298
PPT1	PPT1 (palmitoyl-protein thioesterase 1)	5538
MYCBP	MYCBP (MYC binding protein)	26292
RSPO1	RSPO1 (R-spondin 1)	284654
SMIM12	SMIM12 (small integral membrane protein 12)	113444
MIR761	MIR761 (microRNA 761)	100000000
CYP4A11	CYP4A11 (cytochrome P450 family 4 subfamily A member 11)	1579
AKR1A1	AKR1A1 (aldo-keto reductase family 1 member A1)	10327
PRDX1	PRDX1 (peroxiredoxin 1)	5052
RPGRIP1	RPGRIP1 (RPGR interacting protein 1)	57096
OR4E1	OR4E1 (olfactory receptor family 4 subfamily E member 1)	26687
NTS	NTS (neurotensin)	4922
KITLG	KITLG (KIT ligand)	4254
ATP2B1	ATP2B1 (ATPase plasma membrane Ca2+ transporting 1)	490
DCN	DCN (decorin)	1634
HSP90B1	HSP90B1 (heat shock protein 90 beta family member 1)	7184
GYPA	GYPA (glycophorin A (MNS blood group))	2993
EDNRA	EDNRA (endothelin receptor type A)	1909
ADAM9	ADAM9 (ADAM metallopeptidase domain 9)	8754
STAR	STAR (steroidogenic acute regulatory protein)	6770
ADRB3	ADRB3 (adrenoceptor beta 3)	155
FUT10	FUT10 (fucosyltransferase 10)	84750
MBOAT4	MBOAT4 (membrane bound O-acyltransferase domain containing 4)	619373
LEPROTL1	LEPROTL1 (leptin receptor overlapping transcript like 1)	23484
DLC1	DLC1 (DLC1 Rho GTPase activating protein)	10395
MIR383	MIR383 (microRNA 383)	494332
F11	F11 (coagulation factor XI)	2160
KLKB1	KLKB1 (kallikrein B1)	3818
TPO	TPO (thyroid peroxidase)	7173
RNASEH1	RNASEH1 (ribonuclease H1)	246243
ADAM17	ADAM17 (ADAM metallopeptidase domain 17)	6868
TRIB2	TRIB2 (tribbles pseudokinase 2)	28951
RHOB	RHOB (ras homolog family member B)	388
MIR1301	MIR1301 (microRNA 1301)	100000000
RAB10	RAB10 (RAB10, member RAS oncogene family)	10890
SELENOI	SELENOI (selenoprotein I)	85465
MRPL33	MRPL33 (mitochondrial ribosomal protein L33)	9553
PPP1CB	PPP1CB (protein phosphatase 1 catalytic subunit beta)	5500
PCARE	PCARE (photoreceptor cilium actin regulator)	388939
SRD5A2	SRD5A2 (steroid 5 alpha-reductase 2)	6716
EIF2AK2	EIF2AK2 (eukaryotic translation initiation factor 2 alpha kinase 2)	5610
CYP1B1	CYP1B1 (cytochrome P450 family 1 subfamily B member 1)	1545
CDKL4	CDKL4 (cyclin dependent kinase like 4)	344387
SLC8A1	SLC8A1 (solute carrier family 8 member A1)	6546
SEC61G	SEC61G (SEC61 translocon subunit gamma)	23480
CD36	CD36 (CD36 molecule (CD36 blood group))	948
HGF	HGF (hepatocyte growth factor)	3082
HRAS	HRAS (HRas proto-oncogene, GTPase)	3265
MIR210	MIR210 (microRNA 210)	406992
GATD1	GATD1 (glutamine amidotransferase class 1 domain containing 1)	347862
MIR129-2	MIR129-2 (microRNA 129-2)	406918
SLC1A2	SLC1A2 (solute carrier family 1 member 2)	6506
CD44	CD44 (CD44 molecule (IN blood group))	960
MIR1343	MIR1343 (microRNA 1343)	101000000
CAT	CAT (catalase)	847
CAPRIN1	CAPRIN1 (cell cycle associated protein 1)	4076
PAX6	PAX6 (paired box 6)	5080
OR10W1	OR10W1 (olfactory receptor family 10 subfamily W member 1)	81341
OR9I1	OR9I1 (olfactory receptor family 9 subfamily I member 1)	219954
OR6Q1	OR6Q1 (olfactory receptor family 6 subfamily Q member 1)	219952
SELENOH	SELENOH (selenoprotein H)	280636
ZDHHC5	ZDHHC5 (zinc finger DHHC-type palmitoyltransferase 5)	25921
MIR130A	MIR130A (microRNA 130a)	406919
OR5G3	OR5G3 (olfactory receptor family 5 subfamily G member 3 (gene/pseudogene))	81193
OR9G4	OR9G4 (olfactory receptor family 9 subfamily G member 4)	283189
MYBPC3	MYBPC3 (myosin binding protein C3)	4607
ARHGAP1	ARHGAP1 (Rho GTPase activating protein 1)	392
SLC35C1	SLC35C1 (solute carrier family 35 member C1)	55343
GYPC	GYPC (glycophorin C (Gerbich blood group))	2995
MIR128-1	MIR128-1 (microRNA 128-1)	406915
CUBN	CUBN (cubilin)	8029
PFDN1	PFDN1 (prefoldin subunit 1)	5201
NOD2	NOD2 (nucleotide binding oligomerization domain containing 2)	64127
HMGN2	HMGN2 (high mobility group nucleosomal binding domain 2)	3151
CD52	CD52 (CD52 molecule)	1043
MACO1	MACO1 (macoilin 1)	55219
RHCE	RHCE (Rh blood group CcEe antigens)	6006
PDPN	PDPN (podoplanin)	10630
MIIP	MIIP (migration and invasion inhibitory protein)	60672
MFN2	MFN2 (mitofusin 2)	9927
PLOD1	PLOD1 (procollagen-lysine,2-oxoglutarate 5-dioxygenase 1)	5351
NPPA	NPPA (natriuretic peptide A)	4878
SEC61A1	SEC61A1 (SEC61 translocon subunit alpha 1)	29927
RAB7A	RAB7A (RAB7A, member RAS oncogene family)	7879
CNBP	CNBP (CCHC-type zinc finger nucleic acid binding protein)	7555
ISY1	ISY1 (ISY1 splicing factor homolog)	57461
PPIAP4	PPIAP4 (peptidylprolyl isomerase A pseudogene 4)	122552
RHO	RHO (rhodopsin)	6010
RPL32	RPL32 (ribosomal protein L32)	6161
PPARG	PPARG (peroxisome proliferator activated receptor gamma)	5468
TIMP4	TIMP4 (TIMP metallopeptidase inhibitor 4)	7079
TAMM41	TAMM41 (TAM41 mitochondrial translocator assembly and maintenance homolog)	132001
MIR885	MIR885 (microRNA 885)	100000000
GHRL	GHRL (ghrelin and obestatin prepropeptide)	51738
VHL	VHL (von Hippel-Lindau tumor suppressor)	7428
THUMPD3	THUMPD3 (THUMP domain containing 3)	25917
OXTR	OXTR (oxytocin receptor)	5021
CAV3	CAV3 (caveolin 3)	859
SETMAR	SETMAR (SET domain and mariner transposase fusion gene)	6419
MITF	MITF (melanocyte inducing transcription factor)	4286
EOGT	EOGT (EGF domain specific O-linked N-acetylglucosamine transferase)	285203
FHIT	FHIT (fragile histidine triad diadenosine triphosphatase)	2272
PGR	PGR (progesterone receptor)	5241
GPR83	GPR83 (G protein-coupled receptor 83)	10888
FOLH1B	FOLH1B (folate hydrolase 1B (pseudogene))	219595
TYR	TYR (tyrosinase)	7299
CTSC	CTSC (cathepsin C)	1075
MIR708	MIR708 (microRNA 708)	100000000
CLNS1A	CLNS1A (chloride nucleotide-sensitive channel 1A)	1207
SERPINH1	SERPINH1 (serpin family H member 1)	871
RPS3	RPS3 (ribosomal protein S3)	6188
MIR326	MIR326 (microRNA 326)	442900
SPCS2	SPCS2 (signal peptidase complex subunit 2)	9789
UCP3	UCP3 (uncoupling protein 3)	7352
UCP2	UCP2 (uncoupling protein 2)	7351
MIR139	MIR139 (microRNA 139)	406931
LRTOMT	LRTOMT (leucine rich transmembrane and O-methyltransferase domain containing)	220074
IL18BP	IL18BP (interleukin 18 binding protein)	10068
XNDC1 (Mus musculus)	XNDC1N (XRCC1 N-terminal domain containing 1, N-terminal like)	100000000
TRPC2	TRPC2 (transient receptor potential cation channel subfamily C member 2 (pseudogene))	7221
ADM	ADM (adrenomedullin)	133
RNF141	RNF141 (ring finger protein 141)	50862
ZBED5	ZBED5 (zinc finger BED-type containing 5)	58486
PTH	PTH (parathyroid hormone)	5741
CALCB	CALCB (calcitonin related polypeptide beta)	797
LDHC	LDHC (lactate dehydrogenase C)	3948
ANO5	ANO5 (anoctamin 5)	203859
SLC17A6	SLC17A6 (solute carrier family 17 member 6)	57084
SVIP	SVIP (small VCP interacting protein)	258010
CCDC179	CCDC179 (coiled-coil domain containing 179)	101000000
DCT	DCT (dopachrome tautomerase)	1638
ABCC4	ABCC4 (ATP binding cassette subfamily C member 4 (PEL blood group))	10257
DZIP1	DZIP1 (DAZ interacting zinc finger protein 1)	22873
SLC15A1	SLC15A1 (solute carrier family 15 member 1)	6564
MIR128-2	MIR128-2 (microRNA 128-2)	406916
SCN10A	SCN10A (sodium voltage-gated channel alpha subunit 10)	6336
CX3CR1	CX3CR1 (C-X3-C motif chemokine receptor 1)	1524
RPSA	RPSA (ribosomal protein SA)	3921
CTNNB1	CTNNB1 (catenin beta 1)	1499
POMGNT2	POMGNT2 (protein O-linked mannose N-acetylglucosaminyltransferase 2 (beta 1,4-))	84892
CPB1	CPB1 (carboxypeptidase B1)	1360
SELENOT	SELENOT (selenoprotein T)	51714
P2RY12	P2RY12 (purinergic receptor P2Y12)	64805
P2RY1	P2RY1 (purinergic receptor P2Y1)	5028
MME	MME (membrane metalloendopeptidase)	4311
GMPS	GMPS (guanine monophosphate synthase)	8833
ASIP	ASIP (agouti signaling protein)	434
DYNLRB1	DYNLRB1 (dynein light chain roadblock-type 1)	83658
MIR499	MIR499A (microRNA 499a)	574501
PROCR	PROCR (protein C receptor)	10544
UBE2V1	UBE2V1 (ubiquitin conjugating enzyme E2 V1)	7335
GATA4	GATA4 (GATA binding protein 4)	2626
MIR124-1	MIR124-1 (microRNA 124-1)	406907
CLU	CLU (clusterin)	1191
ADRA1A	ADRA1A (adrenoceptor alpha 1A)	148
COL4A4	COL4A4 (collagen type IV alpha 4 chain)	1286
CCL20	CCL20 (C-C motif chemokine ligand 20)	6364
ACKR3	ACKR3 (atypical chemokine receptor 3)	57007
COL6A3	COL6A3 (collagen type VI alpha 3 chain)	1293
MLPH	MLPH (melanophilin)	79083
TMEM132C	TMEM132C (transmembrane protein 132C)	92293
OAS1	OAS1 (2'-5'-oligoadenylate synthetase 1)	4938
OAS3	OAS3 (2'-5'-oligoadenylate synthetase 3)	4940
OAS2	OAS2 (2'-5'-oligoadenylate synthetase 2)	4939
NOS1	NOS1 (nitric oxide synthase 1)	4842
PEBP1	PEBP1 (phosphatidylethanolamine binding protein 1)	5037
HSPB8	HSPB8 (heat shock protein family B (small) member 8)	26353
RPLP0	RPLP0 (ribosomal protein lateral stalk subunit P0)	6175
TRPV4	TRPV4 (transient receptor potential cation channel subfamily V member 4)	59341
SELPLG	SELPLG (selectin P ligand)	6404
CRYBB2	CRYBB2 (crystallin beta B2)	1415
TFIP11	TFIP11 (tuftelin interacting protein 11)	24144
CRYBA4	CRYBA4 (crystallin beta A4)	1413
DNAJA1	DNAJA1 (DnaJ heat shock protein family (Hsp40) member A1)	3301
VWF	VWF (von Willebrand factor)	7450
GAPDH	GAPDH (glyceraldehyde-3-phosphate dehydrogenase)	2597
AICDA	AICDA (activation induced cytidine deaminase)	57379
CDKN1B	CDKN1B (cyclin dependent kinase inhibitor 1B)	1027
GRIN2B	GRIN2B (glutamate ionotropic receptor NMDA type subunit 2B)	2904
PFDN5	PFDN5 (prefoldin subunit 5)	5204
IDE	IDE (insulin degrading enzyme)	3416
EXOC6	EXOC6 (exocyst complex component 6)	54536
ADRB1	ADRB1 (adrenoceptor beta 1)	153
PNLIPRP1	PNLIPRP1 (pancreatic lipase related protein 1)	5407
MCMBP	MCMBP (minichromosome maintenance complex binding protein)	79892
FGFR2	FGFR2 (fibroblast growth factor receptor 2)	2263
PRKDC	PRKDC (protein kinase, DNA-activated, catalytic subunit)	5591
RAB2A	RAB2A (RAB2A, member RAS oncogene family)	5862
ASPH	ASPH (aspartate beta-hydroxylase)	444
IL7	IL7 (interleukin 7)	3574
FER	FER (FER tyrosine kinase)	2241
ARSB	ARSB (arylsulfatase B)	411
AP3B1	AP3B1 (adaptor related protein complex 3 subunit beta 1)	8546
MIR7-2	MIR7-2 (microRNA 7-2)	407044
ACAN	ACAN (aggrecan)	176
MIR9-3	MIR9-3 (microRNA 9-3)	407051
RHCG	RHCG (Rh family C glycoprotein)	51458
ANPEP	ANPEP (alanyl aminopeptidase, membrane)	290
AP3S2	AP3S2 (adaptor related protein complex 3 subunit sigma 2)	10239
ARPIN	ARPIN (actin related protein 2/3 complex inhibitor)	348110
SEC11A	SEC11A (SEC11 homolog A, signal peptidase complex subunit)	23478
RPS17	RPS17 (ribosomal protein S17)	6218
PDS5A	PDS5A (PDS5 cohesin associated factor A)	23244
IDUA	IDUA (alpha-L-iduronidase)	3425
PDE6B	PDE6B (phosphodiesterase 6B)	5158
SERF2	SERF2 (small EDRK-rich factor 2)	10169
B2M	B2M (beta-2-microglobulin)	567
DUOX1	DUOX1 (dual oxidase 1)	53905
FBN1	FBN1 (fibrillin 1)	2200
POU1F1	POU1F1 (POU class 1 homeobox 1)	5449
MIRLET7C	MIRLET7C (microRNA let-7c)	406885
APP	APP (amyloid beta precursor protein)	351
SLC5A3	SLC5A3 (solute carrier family 5 member 3)	6526
KCNE2	KCNE2 (potassium voltage-gated channel subfamily E regulatory subunit 2)	9992
MIR802	MIR802 (microRNA 802)	768219
MX1	MX1 (MX dynamin like GTPase 1)	4599
TFF3	TFF3 (trefoil factor 3)	7033
TFF2	TFF2 (trefoil factor 2)	7032
TFF1	TFF1 (trefoil factor 1)	7031
UBASH3A	UBASH3A (ubiquitin associated and SH3 domain containing A)	53347
CRYAA	CRYAA (crystallin alpha A)	1409
PPP3CA	PPP3CA (protein phosphatase 3 catalytic subunit alpha)	5530
ADH5	ADH5 (alcohol dehydrogenase 5 (class III), chi polypeptide)	128
BMPR1B	BMPR1B (bone morphogenetic protein receptor type 1B)	658
HPGDS	HPGDS (hematopoietic prostaglandin D synthase)	27306
PYURF	PYURF (PIGY upstream open reading frame)	101000000
PIGY	PIGY (phosphatidylinositol glycan anchor biosynthesis class Y)	84992
MEPE	MEPE (matrix extracellular phosphoglycoprotein)	56955
FGF5	FGF5 (fibroblast growth factor 5)	2250
OR5K1	OR5K1 (olfactory receptor family 5 subfamily K member 1)	26339
SENP7	SENP7 (SUMO specific peptidase 7)	57337
NFKBIZ	NFKBIZ (NFKB inhibitor zeta)	64332
ALCAM	ALCAM (activated leukocyte cell adhesion molecule)	214
CD47	CD47 (CD47 molecule)	961
MIR568	MIR568 (microRNA 568)	693153
B4GALT4	B4GALT4 (beta-1,4-galactosyltransferase 4)	8702
CD80	CD80 (CD80 molecule)	941
COX17	COX17 (cytochrome c oxidase copper chaperone COX17)	10063
MIR6529	MIR6529 (microRNA 6529)	114000000
IQCB1	IQCB1 (IQ motif containing B1)	9657
CD86	CD86 (CD86 molecule)	942
CASR	CASR (calcium sensing receptor)	846
TFRC	TFRC (transferrin receptor)	7037
TAS2R1	TAS2R1 (taste 2 receptor member 1)	50834
NHLRC1	NHLRC1 (NHL repeat containing E3 ubiquitin protein ligase 1)	378884
TPMT	TPMT (thiopurine S-methyltransferase)	7172
CDKAL1	CDKAL1 (CDK5 regulatory subunit associated protein 1 like 1)	54901
PRL	PRL (prolactin)	5617
GCG	GCG (glucagon)	2641
PDE1A	PDE1A (phosphodiesterase 1A)	5136
USP37	USP37 (ubiquitin specific peptidase 37)	57695
MIR215	MIR215 (microRNA 215)	406997
MIR664	MIR664A (microRNA 664a)	100000000
MIR1296	MIR1296 (microRNA 1296)	100000000
KCNMA1	KCNMA1 (potassium calcium-activated channel subfamily M alpha 1)	3778
RPS24	RPS24 (ribosomal protein S24)	6229
NPM1	NPM1 (nucleophosmin 1)	4869
KCNMB1	KCNMB1 (potassium calcium-activated channel subfamily M regulatory beta subunit 1)	3779
MIR218-2	MIR218-2 (microRNA 218-2)	407001
MIR103-1	MIR103A1 (microRNA 103a-1)	406895
MIR146A	MIR146A (microRNA 146a)	406938
GPX3	GPX3 (glutathione peroxidase 3)	2878
RPS14	RPS14 (ribosomal protein S14)	6208
TCOF1	TCOF1 (treacle ribosome biogenesis factor 1)	6949
ARSI	ARSI (arylsulfatase family member I)	340075
PDGFRB	PDGFRB (platelet derived growth factor receptor beta)	5159
PDE6A	PDE6A (phosphodiesterase 6A)	5145
MIR378	MIR378A (microRNA 378a)	494327
MIR145	MIR145 (microRNA 145)	406937
MIR143	MIR143 (microRNA 143)	406935
ADRB2	ADRB2 (adrenoceptor beta 2)	154
SLC1A3	SLC1A3 (solute carrier family 1 member 3)	6507
RETREG1	RETREG1 (reticulophagy regulator 1)	54463
NECTIN1	NECTIN1 (nectin cell adhesion molecule 1)	5818
THY1	THY1 (Thy-1 cell surface antigen)	7070
SLC37A4	SLC37A4 (solute carrier family 37 member 4)	2542
SCN2B	SCN2B (sodium voltage-gated channel beta subunit 2)	6327
FXYD6	FXYD6 (FXYD domain containing ion transport regulator 6)	53826
FXYD2	FXYD2 (FXYD domain containing ion transport regulator 2)	486
ATM	ATM (ATM serine/threonine kinase)	472
CASP4	CASP4 (caspase 4)	837
CASP12	CASP12 (caspase 12 (gene/pseudogene))	101000000
RPL26	RPL26 (ribosomal protein L26)	6154
TVP23B	TVP23B (trans-golgi network vesicle protein 23 homolog B)	51030
ADORA2B	ADORA2B (adenosine A2b receptor)	136
ALDH3A1	ALDH3A1 (aldehyde dehydrogenase 3 family member A1)	218
LEPR	LEPR (leptin receptor)	3953
LEPROT	LEPROT (leptin receptor overlapping transcript)	54741
MIR200B	MIR200B (microRNA 200b)	406984
MIR200A	MIR200A (microRNA 200a)	406983
MIR429	MIR429 (microRNA 429)	554210
TNFRSF18	TNFRSF18 (TNF receptor superfamily member 18)	8784
TAS1R3	TAS1R3 (taste 1 receptor member 3)	83756
SSU72	SSU72 (SSU72 homolog, RNA polymerase II CTD phosphatase)	29101
GNB1	GNB1 (G protein subunit beta 1)	2782
TNFRSF14	TNFRSF14 (TNF receptor superfamily member 14)	8764
CFDP1	CFDP1 (craniofacial development protein 1)	10428
CHST4	CHST4 (carbohydrate sulfotransferase 4)	10164
WWP2	WWP2 (WW domain containing E3 ubiquitin protein ligase 2)	11060
MIR140	MIR140 (microRNA 140)	406932
NIP7	NIP7 (nucleolar pre-rRNA processing protein NIP7)	51388
DERPC	DERPC (DERPC proline and glycine rich nuclear protein)	113000000
CHTF8	CHTF8 (chromosome transmission fidelity factor 8)	54921
CDH1	CDH1 (cadherin 1)	999
PLA2G15	PLA2G15 (phospholipase A2 group XV)	23659
SLC12A4	SLC12A4 (solute carrier family 12 member 4)	6560
CMTM1	CMTM1 (CKLF like MARVEL transmembrane domain containing 1)	113540
CKLF	CKLF (chemokine like factor)	51192
SERPINE1	SERPINE1 (serpin family E member 1)	5054
EIF2AK1	EIF2AK1 (eukaryotic translation initiation factor 2 alpha kinase 1)	27102
RAC1	RAC1 (Rac family small GTPase 1)	5879
SCNN1B	SCNN1B (sodium channel epithelial 1 subunit beta)	6338
RPS15A	RPS15A (ribosomal protein S15a)	6210
XYLT1	XYLT1 (xylosyltransferase 1)	64131
KCNA2	KCNA2 (potassium voltage-gated channel subfamily A member 2)	3737
MIR197	MIR197 (microRNA 197)	406974
MIR137	MIR137 (microRNA 137)	406928
ABCA4	ABCA4 (ATP binding cassette subfamily A member 4)	24
GFI1	GFI1 (growth factor independent 1 transcriptional repressor)	2672
UOX	UOX (urate oxidase (pseudogene))	391051
ADGRL2	ADGRL2 (adhesion G protein-coupled receptor L2)	23266
PTGFR	PTGFR (prostaglandin F receptor)	5737
ASB17	ASB17 (ankyrin repeat and SOCS box containing 17)	127247
CRYZ	CRYZ (crystallin zeta)	1429
FPGT	FPGT (fucose-1-phosphate guanylyltransferase)	8790
CHI3L1	CHI3L1 (chitinase 3 like 1)	1116
ADORA1	ADORA1 (adenosine A1 receptor)	134
CYB5R1	CYB5R1 (cytochrome b5 reductase 1)	51706
TNNT2	TNNT2 (troponin T2, cardiac type)	7139
PKP1	PKP1 (plakophilin 1)	5317
ASPM	ASPM (assembly factor for spindle microtubules)	259266
IL10	IL10 (interleukin 10)	3586
PIGR	PIGR (polymeric immunoglobulin receptor)	5284
CD34	CD34 (CD34 molecule)	947
MIR205	MIR205 (microRNA 205)	406988
TRAF5	TRAF5 (TNF receptor associated factor 5)	7188
FMO1	FMO1 (flavin containing dimethylaniline monoxygenase 1)	2326
FMO3	FMO3 (flavin containing dimethylaniline monoxygenase 3)	2328
SELE	SELE (selectin E)	6401
SELP	SELP (selectin P)	6403
ATP1B1	ATP1B1 (ATPase Na+/K+ transporting subunit beta 1)	481
DPT	DPT (dermatopontin)	1805
TBX19	TBX19 (T-box transcription factor 19)	9095
ADCY10	ADCY10 (adenylate cyclase 10)	55811
TPM3	TPM3 (tropomyosin 3)	7170
SLC39A6	SLC39A6 (solute carrier family 39 member 6)	25800
MIR187	MIR187 (microRNA 187)	406963
DSG3	DSG3 (desmoglein 3)	1830
DSG1	DSG1 (desmoglein 1)	1828
DSC1	DSC1 (desmocollin 1)	1823
CDH2	CDH2 (cadherin 2)	1000
ARG2	ARG2 (arginase 2)	384
AMN	AMN (amnion associated transmembrane protein)	81693
MIR203	MIR203A (microRNA 203a)	406986
MIR6516	MIR6516 (microRNA 6516)	102000000
ST6GALNAC1	ST6GALNAC1 (ST6 N-acetylgalactosaminide alpha-2,6-sialyltransferase 1)	55808
ST6GALNAC2	ST6GALNAC2 (ST6 N-acetylgalactosaminide alpha-2,6-sialyltransferase 2)	10610
PRCD	PRCD (photoreceptor disc component)	768206
CYGB	CYGB (cytoglobin)	114757
SOX9	SOX9 (SRY-box transcription factor 9)	6662
KCNJ2	KCNJ2 (potassium inwardly rectifying channel subfamily J member 2)	3759
KCNJ16	KCNJ16 (potassium inwardly rectifying channel subfamily J member 16)	3773
ARSG	ARSG (arylsulfatase G)	22901
APOH	APOH (apolipoprotein H)	350
DDX5	DDX5 (DEAD-box helicase 5)	1655
GH1	GH1 (growth hormone 1)	2688
MAPT	MAPT (microtubule associated protein tau)	4137
ITGB3	ITGB3 (integrin subunit beta 3)	3690
BRCA1	BRCA1 (BRCA1 DNA repair associated)	672
RPL27	RPL27 (ribosomal protein L27)	6155
CCDC56	COA3 (cytochrome c oxidase assembly factor 3)	28958
TUBG1	TUBG1 (tubulin gamma 1)	7283
HCRT	HCRT (hypocretin neuropeptide precursor)	3060
RAB5C	RAB5C (RAB5C, member RAS oncogene family)	5878
JUP	JUP (junction plakoglobin)	3728
EIF1	EIF1 (eukaryotic translation initiation factor 1)	10209
KRT14	KRT14 (keratin 14)	3861
KRT19	KRT19 (keratin 19)	3880
KRT15	KRT15 (keratin 15)	3866
KRT13	KRT13 (keratin 13)	3860
KRT33B	KRT33B (keratin 33B)	3884
KRT33A	KRT33A (keratin 33A)	3883
KRT25	KRT25 (keratin 25)	147183
KRT222	KRT222 (keratin 222)	125113
RARA	RARA (retinoic acid receptor alpha)	5914
THRA	THRA (thyroid hormone receptor alpha)	7067
ERBB2	ERBB2 (erb-b2 receptor tyrosine kinase 2)	2064
PGAP3	PGAP3 (post-GPI attachment to proteins phospholipase 3)	93210
TCAP	TCAP (titin-cap)	8557
RPL19	RPL19 (ribosomal protein L19)	6143
RPL23	RPL23 (ribosomal protein L23)	9349
PSMB3	PSMB3 (proteasome 20S subunit beta 3)	5691
MIR152	MIR152 (microRNA 152)	406943
MIR10A	MIR10A (microRNA 10a)	406902
GNGT2	GNGT2 (G protein subunit gamma transducin 2)	2793
PHB	PHB1 (prohibitin 1)	5245
COL1A1	COL1A1 (collagen type I alpha 1 chain)	1277
XYLT2	XYLT2 (xylosyltransferase 2)	64132
NME1	NME1 (NME/NM23 nucleoside diphosphate kinase 1)	4830
NME2	NME2 (NME/NM23 nucleoside diphosphate kinase 2)	4831
OR4D1	OR4D1 (olfactory receptor family 4 subfamily D member 1)	26689
MIR454	MIR454 (microRNA 454)	768216
MIR301A	MIR301A (microRNA 301a)	407027
MIR21	MIR21 (microRNA 21)	406991
TUBD1	TUBD1 (tubulin delta 1)	51174
TBX4	TBX4 (T-box transcription factor 4)	9496
CCL5	CCL5 (C-C motif chemokine ligand 5)	6352
CCL1	CCL1 (C-C motif chemokine ligand 1)	6346
CCL13	CCL13 (C-C motif chemokine ligand 13)	6357
CCL8	CCL8 (C-C motif chemokine ligand 8)	6355
CCL7	CCL7 (C-C motif chemokine ligand 7)	6354
CCL2	CCL2 (C-C motif chemokine ligand 2)	6347
SPACA3	SPACA3 (sperm acrosome associated 3)	124912
MIR632	MIR632 (microRNA 632)	693217
MIR365-2	MIR365B (microRNA 365b)	100000000
MIR193A	MIR193A (microRNA 193a)	406968
LGALS9	LGALS9 (galectin 9)	3965
NOS2	NOS2 (nitric oxide synthase 2)	4843
POLDIP2	POLDIP2 (DNA polymerase delta interacting protein 2)	26073
ALDOC	ALDOC (aldolase, fructose-bisphosphate C)	230
MIR451	MIR451A (microRNA 451a)	574411
MIR144	MIR144 (microRNA 144)	406936
CRYBA1	CRYBA1 (crystallin beta A1)	1411
SLC6A4	SLC6A4 (solute carrier family 6 member 4)	6532
MIR22	MIR22 (microRNA 22)	407004
SERPINF1	SERPINF1 (serpin family F member 1)	5176
MIR132	MIR132 (microRNA 132)	406921
MIR212	MIR212 (microRNA 212)	406994
OR1A1	OR1A1 (olfactory receptor family 1 subfamily A member 1)	8383
GBGT1	GBGT1 (globoside alpha-1,3-N-acetylgalactosaminyltransferase 1 (FORS blood group))	26301
PTGES	PTGES (prostaglandin E synthase)	9536
MIR219-2	MIR219A2 (microRNA 219a-2)	407003
DNM1	DNM1 (dynamin 1)	1759
PTGES2	PTGES2 (prostaglandin E synthase 2)	80142
AK1	AK1 (adenylate kinase 1)	203
RPL12	RPL12 (ribosomal protein L12)	6136
SLC2A8	SLC2A8 (solute carrier family 2 member 8)	29988
PSMB7	PSMB7 (proteasome 20S subunit beta 7)	5695
DMD	DMD (dystrophin)	1756
EDA	EDA (ectodysplasin A)	1896
CEACAM28	Not Found
LOC116183080	Not Found
MIR26A-2	Not Found
OR13D2	Not Found
OR13F1B	Not Found
OR13C2B	Not Found
OR13C1	Not Found
OR13D1B	Not Found
OR13D3	Not Found
MIR30C-2	Not Found
MIR8841-2	Not Found
OR13P4	Not Found
OR13P3	Not Found
OR13P5	Not Found
MIR8839	Not Found
MIR30C-1	Not Found
LOC100856727	Not Found
MIR8838	Not Found
MIR8840	Not Found
MIR8799D	Not Found
MIR8856	Not Found
MIR8848	Not Found
MIR8845	Not Found
TPC3	Not Found
OR5B31	Not Found
OR5B35	Not Found
OR5B33	Not Found
OR5B32	Not Found
OR9Q4	Not Found
OR5AZ2	Not Found
OR5BA1	Not Found
OR5AK6	Not Found
OR5AK8	Not Found
OR5AK7	Not Found
OR5G5	Not Found
OR5G1B	Not Found
OR5G1	Not Found
OR9G10	Not Found
OR9G3	Not Found
MIR8861	Not Found
MIR8857	Not Found
MIR8812	Not Found
MIR1838	Not Found
OR2AT2B	Not Found
OR2AT2	Not Found
OR55B1	Not Found
MIR8810	Not Found
CRSP-3	Not Found
MIR26A-1	Not Found
MIR8806	Not Found
MIR8808	Not Found
IL29L	Not Found
MIR8821	Not Found
MIR8819	Not Found
MIR8815-2	Not Found
C29H8orf34	Not Found
MIR8799B	Not Found
MIR1839	Not Found
MIR8898	Not Found
TMED11	Not Found
MIR99A-1	Not Found
MIR125B-2	Not Found
MIR8789	Not Found
MIR194	Not Found
MIR8866	Not Found
SCAMPER	Not Found
LOC479649	Not Found
MIR2387	Not Found
OR10AH1	Not Found
MIR8873A	Not Found
MIR8876	Not Found
MGAT4F	Not Found
MIR181A-1	Not Found
MIR181B-1	Not Found
MIR29C-2	Not Found
MIR29B-2	Not Found
MIR8885	Not Found
MIR8888	Not Found
MIR196A-1	Not Found
MIR1844	Not Found
MIR423A	Not Found
MIR8887	Not Found
MIR199-3	Not Found
MIR181B-2	Not Found
MIR181A-2	Not Found

## Sheet: S4 Table
S4 Table: The "Biological Process" results obtained from ToppGene
Category	ID	Name	Source	p-value	q-value Bonferroni	q-value FDR B&H	q-value FDR B&Y	Hit Count in Query List	Hit Count in Genome	Hit in Query List
Biological Process	GO:0048608	reproductive structure development		6.61e-06	0.0497	0.000188	0.00179	32	410	CDKN1B,PDGFRB,ESR1,SERPINF1,CGA,PGR,HOXA10,KITLG,FER,ASPM,FGFR2,ATM,CTNNB1,SOX9,CYP1B1,MYH9,SRD5A2,GATA4,BMPR1B,MFN2,KDR,KIT,NOS2,RAC1,RARA,OAS1,LEP,EDN2,RLN2,SERPINE1,CD44,CDH1
	GO:0061458	reproductive system development		8.84e-06	0.0665	0.000246	0.00234	32	415	CDKN1B,PDGFRB,ESR1,SERPINF1,CGA,PGR,HOXA10,KITLG,FER,ASPM,FGFR2,ATM,CTNNB1,SOX9,CYP1B1,MYH9,SRD5A2,GATA4,BMPR1B,MFN2,KDR,KIT,NOS2,RAC1,RARA,OAS1,LEP,EDN2,RLN2,SERPINE1,CD44,CDH1
	GO:0008406	gonad development		0.000317	2.38	0.00614	0.0584	25	321	PDGFRB,ESR1,CGA,PGR,HOXA10,KITLG,FER,ASPM,ATM,SOX9,CYP1B1,MYH9,SRD5A2,GATA4,BMPR1B,MFN2,KDR,KIT,NOS2,RAC1,RARA,OAS1,LEP,EDN2,SERPINE1
	GO:0045137	development of primary sexual characteristics		0.000423	3.18	0.00798	0.0758	25	326	PDGFRB,ESR1,CGA,PGR,HOXA10,KITLG,FER,ASPM,ATM,SOX9,CYP1B1,MYH9,SRD5A2,GATA4,BMPR1B,MFN2,KDR,KIT,NOS2,RAC1,RARA,OAS1,LEP,EDN2,SERPINE1
	GO:0008585	female gonad development		0.00116	8.72	0.0197	0.187	16	155	ESR1,CGA,PGR,KITLG,ATM,MYH9,BMPR1B,MFN2,KDR,KIT,NOS2,RAC1,OAS1,LEP,EDN2,SERPINE1
	GO:0046545	development of primary female sexual characteristics		0.00163	12.3	0.0266	0.253	16	159	ESR1,CGA,PGR,KITLG,ATM,MYH9,BMPR1B,MFN2,KDR,KIT,NOS2,RAC1,OAS1,LEP,EDN2,SERPINE1
	GO:0001541	ovarian follicle development		0.0225	169	0.265	2.52	11	97	ESR1,CGA,KITLG,ATM,MYH9,BMPR1B,MFN2,KDR,KIT,RAC1,OAS1
	GO:0001655	urogenital system development		0.0572	430	0.59	5.61	10	89	CDKN1B,ESR1,SERPINF1,FGFR2,CTNNB1,INVS,SOX9,RARA,RLN2,CD44
	GO:0008584	male gonad development		0.476	1000	3.38	32.1	13	181	PDGFRB,ESR1,HOXA10,KITLG,FER,ASPM,SOX9,CYP1B1,SRD5A2,GATA4,KDR,KIT,RARA
	GO:0046546	development of primary male sexual characteristics		0.502	1000	3.49	33.2	13	182	PDGFRB,ESR1,HOXA10,KITLG,FER,ASPM,SOX9,CYP1B1,SRD5A2,GATA4,KDR,KIT,RARA
	GO:0003006	developmental process involved in reproduction		1.43	1000	8.32	79.1	48	1269	CDKN1B,PDGFRB,ESR1,SERPINF1,CGA,PGR,HOXA10,KITLG,CLU,FER,ASPM,FGFR2,DNAJA1,TBPL1,DZIP1,AP3B1,PRKDC,ATM,CTNNB1,ADCY10,SOX9,CYP1B1,MYH9,GHRL,SRD5A2,GATA4,STAR,DDX5,BMPR1B,MYCBP,MFN2,KDR,KIT,NOS2,RAC1,RARA,KRT19,CASP4,OAS1,LEP,LEPR,EDN2,EDNRA,RLN2,PEBP1,SERPINE1,CD44,CDH1
	GO:0060066	oviduct development		8.2	1000	32.9	313	2	6	CTNNB1,CDH1
	GO:0009628	response to abiotic stimulus		7.33e-29	5.51e-25	4.5e-25	4.28e-24	121	1552	CDKN1B,RPL26,HSP90B1,ABCA4,PDE6B,PDGFRB,MAPT,SERPINF1,CYGB,CHI3L1,TYR,ADM,ADORA1,ADRB1,ADRB2,ADRB3,UCP2,SCN2B,UCP3,SCN10A,HRAS,SCNN1B,CCL2,CCL7,MME,ALDH3A1,DNAJA1,PLOD1,COL1A1,COL1A2,VHL,FMO1,SLC2A8,NOX3,PPARG,APP,IDUA,AQP1,MIR101-2,MIR103A1,SLC1A2,SLC1A3,TCAP,MIR10A,SLC2A1,PPP1CB,CRYAA,RHOB,SLC6A4,PDPN,MIR132,MIR143,SLC8A1,MIR140,MIR137,ARSB,MIR146A,MIR145,MIR21,MIR210,PRKDC,ATM,HAMP,CTNNB1,ATP1…
	GO:1901701	cellular response to oxygen-containing compound		1.2e-28	9e-25	4.5e-25	4.28e-24	127	1703	CDKN1B,HGF,HSP90B1,AICDA,PDGFRB,MAPT,RPS3,ESR1,SERPINF1,AKR1A1,ADH5,RPL23,FBN1,ADRB2,UCP2,HRAS,FER,SCNN1B,CCL2,MIR802,CCL5,CCL7,CCL8,FGFR2,MIR429,COL1A1,COL1A2,SLC2A8,P2RY12,IDE,PPARG,APP,AQP1,MIR101-2,MIR103A1,SLC1A2,SLC1A3,MIR10A,MIR130A,RHOB,SLC6A4,MIR128-1,MIR143,SLC8A1,MIR140,MIR139,MIR137,MIR152,PPP3CA,MIR146A,MIR145,MIR182,MIR183,MIR187,ASPH,MIR193A,MIR200A,CD274,MIR21,MIR205,MIR203A,MIR20…
	GO:0051241	negative regulation of multicellular organismal process		1.58e-26	1.19e-22	3.97e-23	3.77e-22	118	1571	CDKN1B,HGF,ERBB2,CTSC,TRPC2,SERPINF1,CGA,CYGB,F11,PGR,ADM,ADORA1,ADORA2B,ADRA1A,FBN1,ADRB1,ADRB2,ADRB3,FER,CCL2,CCL13,TRIB2,ANPEP,PROCR,PPARG,APOH,APP,IDUA,MIRLET7C,MIR10A,ARG2,MIR130A,MIR129-1,CRYBA1,SLC6A4,MIR128-1,MIR132,MIR143,MIR140,MIR137,MIR152,MIR148A,PPP3CA,MIR146A,MIR144,MIR145,MIR197,MIR193A,CD274,MIR21,MIR205,MIR203A,MIR200B,MIR215,MIR212,ATM,HAMP,MIR22,CTNNB1,ATP2B1,SLC37A4,IL6,PRL,C…
	GO:0071495	cellular response to endogenous stimulus		4.34e-25	3.27e-21	8.17e-22	7.76e-21	128	1879	HGF,HSP90B1,ERBB2,PDGFRB,MAPT,RPS3,ESR1,SERPINF1,CGA,PGR,PHB1,RPL23,FBN1,ADRB2,UCP2,UCP3,HRAS,FER,SCNN1B,FGF5,CCL2,MIR802,CCL5,FGFR2,DNAJA1,MIR429,COL1A1,COL1A2,VHL,SLC2A8,P2RY12,IDE,DZIP1,PPARG,APP,AQP1,MIR101-2,MIR103A1,SLC1A2,SLC1A3,MIR10A,MIR130A,SLC6A4,MIR143,SLC8A1,MIR140,MIR137,MIR148A,MIR146A,MIR145,MIR183,ASIP,MIR193A,MIR200A,MIR21,MIR203A,MIR200B,MIR212,LEPROT,MIR210,PRKDC,HAMP,MIR22,CT…
	GO:0033993	response to lipid		5.26e-24	3.96e-20	7.92e-21	7.52e-20	97	1180	CDKN1B,RPL27,AICDA,PDGFRB,ESR1,SERPINF1,PGR,PHB1,ADH5,TYR,ADM,UCP2,UCP3,FER,SCNN1B,CCL2,CCL5,CCL8,FGFR2,ALDH3A1,DNAJA1,COL1A1,SELE,SELP,VHL,FMO1,PPARG,AQP1,MIR10A,SLC6A4,MIR128-1,MIR140,MIR139,MIR146A,MIR182,MIR187,MIR193A,CD274,MIR21,MIR205,MIR210,ATM,HAMP,CTNNB1,ATP2B1,EIF2AK2,IL6,CX3CR1,MIR7-2,IL10,SOX9,CYP1B1,MIR96,AVPR1A,ADAM9,B2M,SRD5A2,GATA4,PTGFR,PTH,GFI1,STAR,DDX5,NOD2,GH1,GPR83,BRCA1,KC…
	GO:0030334	regulation of cell migration		1.67e-23	1.25e-19	2.09e-20	1.99e-19	100	1266	CDKN1B,HGF,PDGFRB,MIR499A,SERPINF1,CGA,CYGB,PGR,ADORA1,ADORA2B,DLC1,KITLG,ACAN,MITF,HRAS,FER,FGF5,CCL1,CCL2,CCL5,CCL7,CCL8,CCL13,CCL20,COL1A1,MIIP,SELE,SELP,P2RY12,PPARG,APOH,APP,AQP1,MIR10A,FAM83H,MIR130A,MIR129-1,RHOB,MIR128-1,PDPN,MIR132,MIR143,SLC8A1,MIR140,MIR137,MIR152,PPP3CA,ARSB,MIR146A,MIR145,MIR182,MIR193A,MIR200A,FUT9,CD274,MIR21,MIR205,MIR200B,MIR212,MIR210,ATM,MIR22,MIR218-2,IL6,PRL,…
	GO:2000145	regulation of cell motility		7.82e-23	5.89e-19	8.41e-20	7.99e-19	102	1338	CDKN1B,HGF,PDGFRB,MIR499A,SERPINF1,CGA,CYGB,PGR,ADORA1,ADORA2B,DLC1,KITLG,ACAN,MITF,HRAS,FER,FGF5,CCL1,CCL2,CCL5,CCL7,CCL8,CCL13,CCL20,COL1A1,MIIP,SELE,SELP,P2RY12,PPARG,APOH,APP,AQP1,MIR10A,FAM83H,MIR130A,MIR129-1,RHOB,MIR128-1,PDPN,MIR132,MIR143,SLC8A1,MIR140,MIR137,MIR152,PPP3CA,ARSB,MIR146A,MIR145,MIR182,MIR193A,MIR200A,FUT9,CD274,MIR21,MIR205,MIR200B,MIR212,MIR210,ATM,MIR22,MIR218-2,IL6,PRL,…
	GO:0040012	regulation of locomotion		1.73e-22	1.3e-18	1.63e-19	1.55e-18	104	1399	CDKN1B,HGF,PDGFRB,MIR499A,SERPINF1,CGA,CYGB,PGR,ADORA1,ADORA2B,DLC1,KITLG,ACAN,MITF,HRAS,FER,FGF5,CCL1,CCL2,CCL5,CCL7,CCL8,CCL13,CCL20,COL1A1,MIIP,SELE,SELP,P2RY12,PPARG,APOH,APP,AQP1,MIR10A,FAM83H,MIR130A,MIR129-1,RHOB,MIR128-1,PDPN,MIR132,MIR143,SLC8A1,MIR140,MIR137,MIR152,PPP3CA,ARSB,MIR146A,MIR145,MIR182,MIR193A,MIR200A,FUT9,CD274,MIR21,MIR205,MIR200B,MIR212,MIR210,ATM,MIR22,MIR218-2,IL6,PRL,…
	GO:0010243	response to organonitrogen compound		3.36e-22	2.53e-18	2.81e-19	2.67e-18	100	1316	CDKN1B,HSP90B1,SERPINF1,PGR,TYR,ADM,RPL23,ADORA1,ADORA2B,ADRA1A,FBN1,ADRB2,UCP2,UCP3,HRAS,FER,SCNN1B,MIR802,ALDH3A1,MIR429,COL1A1,COL1A2,SLC2A8,P2RY12,IDE,PPARG,APP,AQP1,MIR101-2,MIR103A1,SLC1A2,SLC1A3,SLC2A1,MIR130A,SLC6A4,MIR143,SLC8A1,MIR140,MIR137,PPP3CA,MIR146A,MIR145,MIR183,ASPH,MIR193A,MIR200A,MIR203A,MIR200B,LEPROT,PRKDC,MIR22,CTNNB1,ATP2B1,IL6,MIR30A,MIR30E,IL10,SOX9,CYP1B1,GHRL,SRD5A2,G…
	GO:1901698	response to nitrogen compound		3.91e-21	2.94e-17	2.84e-18	2.7e-17	102	1407	CDKN1B,HSP90B1,SERPINF1,PGR,TYR,ADM,RPL23,ADORA1,ADORA2B,ADRA1A,FBN1,ADRB2,UCP2,UCP3,HRAS,FER,SCNN1B,MIR802,ALDH3A1,MIR429,COL1A1,COL1A2,SLC2A8,P2RY12,IDE,PPARG,APP,AQP1,MIR101-2,MIR103A1,SLC1A2,SLC1A3,SLC2A1,MIR130A,SLC6A4,MIR143,SLC8A1,MIR140,MIR137,PPP3CA,MIR146A,MIR145,MIR183,ASPH,MIR193A,MIR200A,MIR203A,MIR200B,LEPROT,PRKDC,MIR22,CTNNB1,ATP2B1,IL6,MIR30A,MX1,MIR30E,IL10,SOX9,CYP1B1,GHRL,SRD5…
	GO:0040011	locomotion		4.16e-21	3.13e-17	2.84e-18	2.7e-17	120	1861	CDKN1B,HGF,ERBB2,PDGFRB,MIR499A,SERPINF1,CGA,CYGB,PGR,ADORA1,ADORA2B,DLC1,KITLG,ACAN,SCN1B,MITF,HRAS,FER,FGF5,CCL1,CCL2,CCL5,CCL7,CCL8,CCL13,ALCAM,CCL20,COL1A1,MIIP,SELE,SELP,COL6A3,P2RY12,DZIP1,PPARG,APOH,APP,AQP1,MIR10A,FAM83H,MIR130A,MIR129-1,RHOB,MIR128-1,PDPN,MIR132,MIR143,SLC8A1,MIR140,MIR137,MIR152,PPP3CA,ARSB,MIR146A,MIR145,MIR182,MIR193A,MIR200A,FUT9,CD274,MIR21,MIR205,MIR200B,MIR212,MIR…
	GO:0045765	regulation of angiogenesis		2.25e-19	1.7e-15	1.41e-16	1.34e-15	55	471	HGF,ERBB2,SERPINF1,CHI3L1,ADM,ADRB2,CCL2,CCL5,CCL13,VHL,PPARG,APOH,AQP1,MIR10A,MIR130A,RHOB,MIR132,MIR143,MIR137,MIR146A,MIR145,MIR193A,MIR21,MIR205,MIR200B,MIR212,MIR210,CTNNB1,IL6,PRL,MIR30A,CX3CR1,MIR30E,IL10,CYP1B1,GHRL,GATA4,SMOC2,DCN,ITGB3,JUP,BRCA1,KDR,NME1,NME2,MIR378A,LEP,RLN2,MIR885,THBS2,OXTR,CD34,CD36,SERPINE1,MIR451A
	GO:0010629	negative regulation of gene expression		6.26e-19	4.71e-15	3.62e-16	3.44e-15	115	1840	NHLRC1,HGF,TRAF5,AICDA,MAPT,RPS3,MIR499A,ESR1,SERPINF1,MIR653,PGR,PHB1,ADRB2,MIR1296,HRAS,PKP1,MIR802,MIR454,MIR429,VHL,TRIB2,PPARG,APP,MIRLET7C,MIR101-2,MIR103A1,MIR10A,MIR124-1,MIR129-2,ARG2,MIR130A,CRYAA,MIR129-1,CRYBA1,MIR128-1,MIR132,MIR143,MIR140,MIR139,MIR137,MIR152,MIR148A,PPP3CA,MIR146A,MIR144,MIR145,MIR182,MIR183,MIR187,MIR197,MIR193A,MIR200A,CD274,MIR21,MIR205,MIR203A,MIR200B,MIR215,MI…
	GO:1901342	regulation of vasculature development		7.54e-19	5.67e-15	4.05e-16	3.85e-15	55	483	HGF,ERBB2,SERPINF1,CHI3L1,ADM,ADRB2,CCL2,CCL5,CCL13,VHL,PPARG,APOH,AQP1,MIR10A,MIR130A,RHOB,MIR132,MIR143,MIR137,MIR146A,MIR145,MIR193A,MIR21,MIR205,MIR200B,MIR212,MIR210,CTNNB1,IL6,PRL,MIR30A,CX3CR1,MIR30E,IL10,CYP1B1,GHRL,GATA4,SMOC2,DCN,ITGB3,JUP,BRCA1,KDR,NME1,NME2,MIR378A,LEP,RLN2,MIR885,THBS2,OXTR,CD34,CD36,SERPINE1,MIR451A
	GO:2000147	positive regulation of cell motility		5.62e-18	4.23e-14	2.66e-15	2.53e-14	67	737	HGF,PDGFRB,MIR499A,CGA,PGR,ADORA2B,KITLG,HRAS,FER,CCL1,CCL2,CCL5,CCL7,CCL8,CCL13,CCL20,COL1A1,SELE,SELP,P2RY12,APP,AQP1,MIR10A,FAM83H,RHOB,PDPN,MIR132,MIR143,SLC8A1,PPP3CA,MIR146A,MIR145,MIR182,MIR200A,CD274,MIR21,MIR210,ATM,IL6,PRL,MIR30A,CX3CR1,SOX9,CYP1B1,ADAM9,TNFRSF14,TNFRSF18,SMOC2,ITGB3,DUOX1,ACKR3,KDR,TAC3,ADAM17,GNB1,KIT,RAC1,EDN2,EDNRA,LGALS9,THY1,TLR4,SERPINE1,CD47,MIR451A,TRPV4,PAX6
	GO:0040017	positive regulation of locomotion		5.76e-18	4.34e-14	2.66e-15	2.53e-14	68	758	HGF,PDGFRB,MIR499A,CGA,PGR,ADORA2B,KITLG,HRAS,FER,CCL1,CCL2,CCL5,CCL7,CCL8,CCL13,CCL20,COL1A1,SELE,SELP,P2RY12,APP,AQP1,MIR10A,FAM83H,RHOB,PDPN,MIR132,MIR143,SLC8A1,PPP3CA,MIR146A,MIR145,MIR182,MIR200A,CD274,MIR21,MIR210,ATM,IL6,PRL,MIR30A,CX3CR1,SOX9,CYP1B1,ADAM9,TNFRSF14,TNFRSF18,SMOC2,ITGB3,DUOX1,ACKR3,KDR,TAC3,ADAM17,GNB1,KIT,RAC1,CASR,EDN2,EDNRA,LGALS9,THY1,TLR4,SERPINE1,CD47,MIR451A,TRPV4,P…
	GO:0071417	cellular response to organonitrogen compound		6.01e-18	4.52e-14	2.66e-15	2.53e-14	72	843	HSP90B1,RPL23,FBN1,ADRB2,UCP2,HRAS,FER,SCNN1B,MIR802,MIR429,COL1A1,COL1A2,SLC2A8,P2RY12,IDE,PPARG,APP,AQP1,MIR101-2,MIR103A1,SLC1A2,SLC1A3,MIR130A,SLC6A4,MIR143,SLC8A1,MIR140,MIR137,MIR146A,MIR145,MIR183,MIR193A,MIR200A,MIR203A,MIR200B,LEPROT,PRKDC,MIR22,CTNNB1,ATP2B1,MIR30A,MIR30E,SOX9,CYP1B1,GHRL,GCG,ITGB3,STAT6,NOD2,GH1,RAB10,JUP,BRCA1,MFN2,GNB1,NOS1,MIR378A,RAC1,CASP4,CASR,CAV3,MIR365B,LEP,ED…
	GO:0009725	response to hormone		7.44e-18	5.6e-14	3.11e-15	2.96e-14	83	1092	CDKN1B,RPL27,PDGFRB,ESR1,SERPINF1,CGA,PGR,PHB1,ADM,ADORA2B,ADRA1A,FBN1,UCP2,UCP3,HRAS,FER,SCNN1B,MME,ALDH3A1,DNAJA1,COL1A1,VHL,SLC2A8,IDE,PPARG,AQP1,MIR103A1,SLC2A1,MIR143,MIR148A,ARSB,MIR146A,MIR145,ASIP,LEPROT,PRKDC,HAMP,CTNNB1,ATP2B1,IL6,IL10,CYP1B1,GHRL,AVPR1A,ADAM9,SRD5A2,GATA4,GCG,PTGFR,ITGB3,PTH,DDX5,STAT6,GH1,GPR83,RAB10,BRCA1,KCNMA1,MFN2,GNB1,KIT,NOS1,NOS2,RAC1,RARA,CALCR,DSG1,KRT19,CAT,…
	GO:0035195	miRNA-mediated post-transcriptional gene silencing		9.52e-18	7.17e-14	3.77e-15	3.58e-14	62	643	MIR499A,ESR1,MIR653,MIR1296,MIR802,MIR454,MIR429,PPARG,MIRLET7C,MIR101-2,MIR103A1,MIR10A,MIR124-1,MIR129-2,MIR130A,MIR129-1,MIR128-1,MIR132,MIR143,MIR140,MIR139,MIR137,MIR152,MIR148A,MIR146A,MIR144,MIR145,MIR182,MIR183,MIR187,MIR197,MIR193A,MIR200A,MIR21,MIR205,MIR203A,MIR200B,MIR215,MIR212,MIR210,MIR22,MIR219A2,MIR218-2,IL6,MIR30A,MIR301A,MIR30E,MIR7-2,MIR96,MIR9-3,MIR326,MIR196B,DDX5,MIR761,MIR…
	GO:0030335	positive regulation of cell migration		1.18e-17	8.87e-14	4.43e-15	4.21e-14	65	706	HGF,PDGFRB,MIR499A,CGA,PGR,ADORA2B,KITLG,HRAS,FER,CCL1,CCL2,CCL5,CCL7,CCL8,CCL13,CCL20,COL1A1,SELE,SELP,P2RY12,APP,AQP1,MIR10A,FAM83H,RHOB,PDPN,MIR132,MIR143,SLC8A1,PPP3CA,MIR146A,MIR145,MIR182,MIR200A,CD274,MIR21,MIR210,ATM,IL6,PRL,MIR30A,CX3CR1,SOX9,CYP1B1,ADAM9,TNFRSF14,TNFRSF18,SMOC2,ITGB3,ACKR3,KDR,ADAM17,GNB1,KIT,RAC1,EDN2,EDNRA,LGALS9,THY1,TLR4,SERPINE1,CD47,MIR451A,TRPV4,PAX6
	GO:0035194	regulatory ncRNA-mediated post-transcriptional gene silencing		2.1e-17	1.58e-13	7.51e-15	7.14e-14	62	653	MIR499A,ESR1,MIR653,MIR1296,MIR802,MIR454,MIR429,PPARG,MIRLET7C,MIR101-2,MIR103A1,MIR10A,MIR124-1,MIR129-2,MIR130A,MIR129-1,MIR128-1,MIR132,MIR143,MIR140,MIR139,MIR137,MIR152,MIR148A,MIR146A,MIR144,MIR145,MIR182,MIR183,MIR187,MIR197,MIR193A,MIR200A,MIR21,MIR205,MIR203A,MIR200B,MIR215,MIR212,MIR210,MIR22,MIR219A2,MIR218-2,IL6,MIR30A,MIR301A,MIR30E,MIR7-2,MIR96,MIR9-3,MIR326,MIR196B,DDX5,MIR761,MIR…
	GO:0016441	post-transcriptional gene silencing		3.09e-17	2.32e-13	1.06e-14	1e-13	62	658	MIR499A,ESR1,MIR653,MIR1296,MIR802,MIR454,MIR429,PPARG,MIRLET7C,MIR101-2,MIR103A1,MIR10A,MIR124-1,MIR129-2,MIR130A,MIR129-1,MIR128-1,MIR132,MIR143,MIR140,MIR139,MIR137,MIR152,MIR148A,MIR146A,MIR144,MIR145,MIR182,MIR183,MIR187,MIR197,MIR193A,MIR200A,MIR21,MIR205,MIR203A,MIR200B,MIR215,MIR212,MIR210,MIR22,MIR219A2,MIR218-2,IL6,MIR30A,MIR301A,MIR30E,MIR7-2,MIR96,MIR9-3,MIR326,MIR196B,DDX5,MIR761,MIR…
	GO:1901699	cellular response to nitrogen compound		3.4e-17	2.55e-13	1.11e-14	1.06e-13	73	891	HSP90B1,RPL23,FBN1,ADRB2,UCP2,HRAS,FER,SCNN1B,MIR802,MIR429,COL1A1,COL1A2,SLC2A8,P2RY12,IDE,PPARG,APP,AQP1,MIR101-2,MIR103A1,SLC1A2,SLC1A3,MIR130A,SLC6A4,MIR143,SLC8A1,MIR140,MIR137,MIR146A,MIR145,MIR183,MIR193A,MIR200A,MIR203A,MIR200B,LEPROT,PRKDC,MIR22,CTNNB1,ATP2B1,MIR30A,MIR30E,SOX9,CYP1B1,GHRL,GCG,ITGB3,STAT6,NOD2,GH1,RAB10,JUP,BRCA1,MFN2,GNB1,NOS1,MIR378A,RAC1,NPM1,CASP4,CASR,CAV3,MIR365B,L…
	GO:0009967	positive regulation of signal transduction		3.73e-17	2.81e-13	1.17e-14	1.11e-13	113	1882	HGF,RPL26,ERBB2,TRAF5,PDGFRB,RPS3,ESR1,CTSC,CHI3L1,PHB1,RPL23,ADORA1,ADORA2B,ADRA1A,ADRB1,ADRB2,ADRB3,KITLG,UBE2V1,CLU,HRAS,ASPM,CCL1,CCL2,CCL5,CCL7,CCL8,CCL13,FGFR2,CCL20,COL1A1,SELP,VHL,VWF,P2RY12,ZDHHC5,IDE,PPARG,APP,MIR10A,MIR132,MIR143,MIR140,PPP3CA,MIR146A,MIR145,MIR182,MIR21,MIR205,MIR212,MIR210,ATM,CTNNB1,EIF2AK2,IL6,PRL,CX3CR1,IL7,IL10,SOX9,CYP1B1,MYH9,GHRL,GAPDH,ADAM9,GATA4,GCG,SMOC2,DC…
	GO:0048871	multicellular organismal-level homeostasis		4.01e-17	3.01e-13	1.21e-14	1.15e-13	85	1169	RPL27,ABCA4,PDE6A,PDGFRB,RPS3,RPS14,RPS15A,RPS17,RPS24,ADORA1,ADRB1,ADRB2,ADRB3,KITLG,PIGR,UCP2,MIP,FER,SCNN1B,CCL2,CCL5,VHL,EXOC6,FMO1,P2RY12,PTGES,NOX3,PPARG,IDUA,AP3B1,AQP1,SLC2A1,MIR140,MIR144,IQCB1,PRKDC,HAMP,CTNNB1,EIF2AK1,SLC37A4,IL6,CX3CR1,IL7,ST6GALNAC1,SOX9,GHRL,B2M,ITGB3,PTH,GFI1,STAT6,NOD2,MFN2,RAB7A,KDR,ADAM17,DMD,KIT,RAC1,NPPA,CALCR,OAS1,NFKBIZ,CUBN,LEP,LEPR,EDN2,RHCE,TFF1,TFF2,TFF3…
	GO:0010608	post-transcriptional regulation of gene expression		5.54e-17	4.17e-13	1.6e-14	1.52e-13	85	1175	NHLRC1,RPL26,ERBB2,TRAF5,RPS3,MIR499A,ESR1,MIR653,RPS14,MIR1296,MIR802,CCL5,MIR454,MIR429,COA3,PPARG,APP,MIRLET7C,MIR101-2,MIR103A1,MIR10A,MIR124-1,MIR129-2,MIR130A,MIR129-1,CNBP,MIR128-1,MIR132,MIR143,MIR140,MIR139,MIR137,MIR152,MIR148A,MIR146A,MIR144,MIR145,MIR182,MIR183,MIR187,MIR197,MIR193A,MIR200A,MIR21,MIR205,MIR203A,MIR200B,MIR215,MIR212,MIR210,PRKDC,MIR22,MIR219A2,EIF2AK1,MIR218-2,EIF2AK2…
	GO:0008285	negative regulation of cell population proliferation		6.46e-17	4.86e-13	1.8e-14	1.71e-13	77	991	CDKN1B,ERBB2,MIR499A,ESR1,SERPINF1,PHB1,ADM,ADORA1,ADORA2B,ADRA1A,DLC1,HRAS,CCL2,CCL8,FGFR2,VHL,PTGES,POU1F1,PPARG,APOH,APP,MIR10A,ARG2,MIR129-1,SLC6A4,PDPN,MIR132,MIR143,MIR140,MIR137,MIR152,MIR146A,MIR145,MIR182,ASPH,MIR193A,CD274,MIR21,MIR205,MIR200B,ATM,MIR22,CTNNB1,MIR219A2,EIF2AK1,FXYD2,EIF2AK2,IL6,PRL,MIR30E,IL10,SOX9,CYP1B1,MIR96,GHRL,B2M,TNFRSF14,BMPR1B,HPGDS,ACKR3,MFN2,NME1,NOS1,MIR378A…
	GO:0001525	angiogenesis		1.07e-16	8.06e-13	2.88e-14	2.73e-13	72	887	HGF,ERBB2,PDGFRB,SERPINF1,CHI3L1,ADM,ADRB2,CCL2,CCL5,CCL8,CCL13,FGFR2,VHL,TBX4,ANPEP,PPARG,APOH,AQP1,MIR10A,SLC2A1,MIR130A,RHOB,MIR132,MIR143,MIR137,MIR146A,MIR145,MIR193A,MIR21,MIR205,MIR200B,MIR212,MIR210,MIR22,CTNNB1,IL6,PRL,MIR30A,CX3CR1,MIR30E,IL10,CYP1B1,MYH9,GHRL,GATA4,SMOC2,DCN,ITGB3,JUP,BRCA1,ACKR3,KDR,NME1,NME2,MIR378A,RAB5C,LEP,LEPR,EDN2,EDNRA,RLN2,MIR885,THBS2,OXTR,THY1,CD34,CD36,SERP…
	GO:0032496	response to lipopolysaccharide		2.26e-16	1.7e-12	5.87e-14	5.58e-13	52	489	AICDA,ADH5,ADM,FER,CCL2,CCL5,CCL8,FGFR2,SELE,SELP,FMO1,MIR10A,MIR128-1,MIR140,MIR139,MIR146A,MIR182,MIR187,MIR193A,CD274,MIR21,MIR205,MIR210,HAMP,EIF2AK2,IL6,CX3CR1,MIR7-2,IL10,ADAM9,B2M,PTGFR,GFI1,NOD2,ADAM17,NOS1,NOS2,MIR383,RARA,CASP4,NFKBIZ,IL18BP,EDNRA,OPRM1,LGALS9,TIMP4,CD80,CD86,CD36,TLR4,SERPINE1,TRPV4
	GO:0070482	response to oxygen levels		2.57e-16	1.93e-12	6.43e-14	6.11e-13	51	472	CDKN1B,HSP90B1,PDGFRB,CYGB,ADM,ADORA1,ADRB2,UCP2,UCP3,ALDH3A1,PLOD1,COL1A1,VHL,SLC2A8,PPARG,AQP1,MIR103A1,MIR10A,SLC2A1,CRYAA,SLC6A4,PDPN,MIR132,SLC8A1,MIR140,MIR146A,MIR145,MIR21,MIR210,ATM,ATP1B1,PRL,MIR30E,KCNMA1,KCNMB1,KDR,ADAM17,GNB1,GNGT1,NOS1,NOS2,CASR,CAT,GRIN2B,CAV3,MIR365B,LDHC,LEP,EDNRA,TFRC,OXTR
	GO:0048878	chemical homeostasis		2.74e-16	2.06e-12	6.64e-14	6.31e-13	90	1328	HSP90B1,TRPC2,SERPINF1,AKR1A1,ADM,ADORA1,FBN1,ADRB1,UCP2,SCNN1B,SLC39A6,CCL1,CCL2,CCL5,CCL7,CCL8,CCL13,ALDH3A1,FXYD1,RHCG,ANPEP,PPARG,APP,IDUA,AP3B1,AQP1,MIR103A1,SLC1A3,MIR130A,CNBP,MIR128-1,MIR132,SLC8A1,THADA,MIR148A,PPP3CA,MIR146A,MIR144,SLC12A4,PPT1,MIR182,ASPH,MIR200A,MIR210,HAMP,EIF2AK1,ATP1B1,FXYD2,ATP2B1,SLC37A4,IL6,PRL,SELENOT,MYH9,GHRL,AVPR1A,B2M,GATA4,GCG,ITGB3,PTH,KCNJ2,KCNJ16,KCNMA1…
	GO:0001944	vasculature development		9.47e-16	7.12e-12	2.23e-13	2.12e-12	86	1254	HGF,ERBB2,PDGFRB,SERPINF1,CHI3L1,ADM,ADRB1,ADRB2,FER,CCL2,CCL5,CCL8,CCL13,FGFR2,COL1A1,COL1A2,SELE,SELP,VHL,TBX4,ANPEP,DZIP1,PPARG,APOH,APP,AQP1,MIR10A,SLC2A1,MIR130A,RHOB,PDPN,MIR132,MIR143,MIR140,MIR137,MIR146A,MIR145,MIR193A,MIR21,MIR205,MIR200B,MIR212,MIR210,MIR22,CTNNB1,MIR218-2,IL6,PRL,MIR30A,CX3CR1,MIR30E,IL10,CYP1B1,MYH9,GHRL,GATA4,SMOC2,DCN,ITGB3,JUP,BRCA1,ACKR3,KDR,NME1,NME2,KIT,MIR378A…
	GO:0010628	positive regulation of gene expression		1.19e-15	8.98e-12	2.72e-13	2.59e-12	96	1512	HGF,RPL26,ERBB2,TRAF5,AICDA,RPS3,ESR1,CHI3L1,PGR,PHB1,RPL23,ADORA2B,CLU,CLNS1A,MITF,HRAS,PKP1,FGF5,CCL1,CCL2,CCL5,ALCAM,FGFR2,CCL20,COA3,PPARG,APP,MIR130A,CNBP,SLC6A4,MIR132,MIR140,PPP3CA,MIR146A,MIR144,MIR145,MIR182,MIR183,CD274,MIR21,MIR205,MIR212,PRKDC,ATM,CTNNB1,EIF2AK2,IL6,PRL,MIR301A,IL7,IL10,SOX9,CYP1B1,MYH9,GAPDH,B2M,TNFRSF14,GATA4,PTGFR,ITGB3,PTH,STAR,DDX5,STAT6,NOD2,BMPR1B,BRCA1,MFN2,AD…
	GO:0008284	positive regulation of cell population proliferation		2.28e-15	1.71e-11	5.04e-13	4.79e-12	85	1247	CDKN1B,HGF,ERBB2,ABCC4,TRAF5,PDGFRB,RPS3,MIR499A,ESR1,CGA,RPS15A,PGR,PHB1,ADM,RPL23,ADORA2B,ADRB2,KITLG,CLU,ACAN,HRAS,FER,ASPM,FGF5,CCL2,CCL5,CCL13,FGFR2,ALDH3A1,VHL,POU1F1,AQP1,MIR10A,MIR130A,CNBP,MIR132,PPP3CA,MIR146A,CD274,MIR21,MIR205,MIR200B,PRKDC,CTNNB1,IL6,PRL,CX3CR1,MIR301A,IL7,IL10,SOX9,GHRL,AVPR1A,NACA,GATA4,DCT,PTGFR,ITGB3,PTH,NOD2,BMPR1B,MFN2,KDR,ADAM17,DMD,NME1,NME2,KIT,NPM1,RARA,CAS…
	GO:0031047	regulatory ncRNA-mediated gene silencing		2.79e-15	2.1e-11	5.99e-13	5.7e-12	62	720	MIR499A,ESR1,MIR653,MIR1296,MIR802,MIR454,MIR429,PPARG,MIRLET7C,MIR101-2,MIR103A1,MIR10A,MIR124-1,MIR129-2,MIR130A,MIR129-1,MIR128-1,MIR132,MIR143,MIR140,MIR139,MIR137,MIR152,MIR148A,MIR146A,MIR144,MIR145,MIR182,MIR183,MIR187,MIR197,MIR193A,MIR200A,MIR21,MIR205,MIR203A,MIR200B,MIR215,MIR212,MIR210,MIR22,MIR219A2,MIR218-2,IL6,MIR30A,MIR301A,MIR30E,MIR7-2,MIR96,MIR9-3,MIR326,MIR196B,DDX5,MIR761,MIR…
	GO:0002237	response to molecule of bacterial origin		3.34e-15	2.51e-11	6.97e-13	6.63e-12	52	520	AICDA,ADH5,ADM,FER,CCL2,CCL5,CCL8,FGFR2,SELE,SELP,FMO1,MIR10A,MIR128-1,MIR140,MIR139,MIR146A,MIR182,MIR187,MIR193A,CD274,MIR21,MIR205,MIR210,HAMP,EIF2AK2,IL6,CX3CR1,MIR7-2,IL10,ADAM9,B2M,PTGFR,GFI1,NOD2,ADAM17,NOS1,NOS2,MIR383,RARA,CASP4,NFKBIZ,IL18BP,EDNRA,OPRM1,LGALS9,TIMP4,CD80,CD86,CD36,TLR4,SERPINE1,TRPV4
	GO:0001817	regulation of cytokine production		3.53e-15	2.66e-11	7.19e-13	6.83e-12	76	1038	HGF,RPS3,CHI3L1,UBASH3A,PHB1,ADORA2B,ADRB2,CLU,HRAS,CCL1,CCL2,CCL5,CCL20,TRIB2,PPARG,APP,MIRLET7C,ARG2,MIR130A,MIR129-1,CRYBA1,MIR128-1,MIR132,MIR140,MIR152,MIR146A,MIR144,MIR145,MIR182,MIR197,CD274,MIR21,MIR205,MIR203A,MIR200B,MIR215,ATP2B1,EIF2AK2,SLC37A4,IL6,PRL,CX3CR1,MIR301A,IL7,IL10,CYP1B1,GHRL,GAPDH,B2M,TNFRSF14,GATA4,NOD2,BRCA1,ADAM17,RAB1A,KIT,NOS2,MIR378A,RAC1,MIR383,RARA,CASP4,OAS1,OAS…
	GO:1902533	positive regulation of intracellular signal transduction		1.01e-14	7.57e-11	1.99e-12	1.89e-11	82	1203	HGF,RPL26,ERBB2,TRAF5,PDGFRB,RPS3,ESR1,CHI3L1,PHB1,RPL23,ADORA1,ADORA2B,ADRA1A,ADRB2,ADRB3,KITLG,UBE2V1,CLU,HRAS,CCL1,CCL2,CCL5,CCL7,CCL8,CCL13,FGFR2,CCL20,SELP,VWF,P2RY12,PPARG,APP,MIR132,MIR143,PPP3CA,MIR182,MIR21,MIR205,ATM,CTNNB1,EIF2AK2,IL6,CX3CR1,SOX9,MYH9,GHRL,GAPDH,ADAM9,GATA4,GCG,DCN,ITGB3,DDX5,NOD2,GH1,ACKR3,KDR,ADAM17,KIT,RAC1,NPPA,RARA,CALCR,NTS,CASR,CAT,EDA,LEP,LEPR,EDNRA,TFF2,OPRM1,…
	GO:0072359	circulatory system development		1.2e-14	9.05e-11	2.32e-12	2.21e-11	111	1974	CDKN1B,HGF,ERBB2,PDGFRB,MIR499A,SERPINF1,CHI3L1,ADM,ADRA1A,FBN1,ADRB1,ADRB2,DLC1,ACAN,FER,CCL2,CCL5,CCL8,CCL13,ALCAM,FGFR2,COL1A1,COL1A2,SELE,SELP,VHL,TBX4,ANPEP,DZIP1,PPARG,APOH,APP,AQP1,TCAP,MIR10A,SLC2A1,MIR130A,RHOB,PDPN,MIR132,MIR143,SLC8A1,MIR140,MIR137,MIR146A,MIR145,MIR193A,MIR21,MIR205,MIR200B,MIR212,MIR210,PRKDC,ATM,HAMP,MIR22,CTNNB1,MIR218-2,IL6,PRL,MIR30A,CX3CR1,INVS,MIR30E,MYBPC3,IL1…
	GO:0001816	cytokine production		1.28e-14	9.6e-11	2.4e-12	2.28e-11	78	1110	HGF,RPS3,CHI3L1,UBASH3A,PHB1,ADORA2B,ADRB2,CLU,HRAS,CCL1,CCL2,CCL5,CCL20,TRIB2,PPARG,APP,AP3B1,MIRLET7C,ARG2,MIR130A,MIR129-1,CRYBA1,MIR128-1,MIR132,MIR140,MIR152,MIR146A,MIR144,MIR145,MIR182,MIR197,CD274,MIR21,MIR205,MIR203A,MIR200B,MIR215,ATP2B1,EIF2AK2,SLC37A4,IL6,PRL,CX3CR1,MIR301A,IL7,IL10,CYP1B1,GHRL,GAPDH,B2M,TNFRSF14,GATA4,NOD2,BRCA1,ADAM17,RAB1A,KIT,NOS2,MIR378A,RAC1,MIR383,RARA,CASP4,OA…
	GO:0070374	positive regulation of ERK1 and ERK2 cascade		2.38e-14	1.79e-10	4.37e-12	4.15e-11	37	276	PDGFRB,ESR1,CHI3L1,PHB1,ADRA1A,HRAS,CCL1,CCL2,CCL5,CCL7,CCL8,CCL13,FGFR2,CCL20,APP,MIR21,IL6,MYH9,GATA4,GCG,ITGB3,NOD2,ACKR3,KDR,ADAM17,RARA,CALCR,CASR,EDNRA,TFF2,OPRM1,LGALS9,P2RY1,CD36,TLR4,CD44,TRPV4
	GO:0051050	positive regulation of transport		2.91e-14	2.19e-10	5.22e-12	4.96e-11	81	1200	ERBB2,PDGFRB,ADORA1,ADORA2B,ADRB1,ADRB2,CLU,SCN1B,HRAS,CCL2,AK1,CCL5,CCL8,FXYD1,SELE,P2RY12,PTGES,PPARG,APP,AQP1,SLC1A2,SLC6A4,PPP3CA,PPT1,MIR183,ASPH,MIR21,LEPROT,MIR210,HAMP,ATP1B1,FXYD2,ATP2B1,IL6,PRL,SELENOT,MYH9,GHRL,AVPR1A,CYP4A11,ADAM9,B2M,GCG,PTH,NOD2,GH1,JUP,BRCA1,KCNJ2,KCNMB1,MFN2,RAB7A,DMD,DNM1,NOS1,RAC1,KCNE2,NPPA,CALCR,CASR,COX17,GRIN2B,CAV3,LEP,LEPR,EDN2,EDNRA,OXTR,THY1,P2RY1,LRTOMT…
	GO:0043067	regulation of programmed cell death		3.02e-14	2.27e-10	5.28e-12	5.02e-11	111	1999	CDKN1B,HGF,RPL26,HSP90B1,PDE1A,ERBB2,TRAF5,PDGFRB,RPS3,ESR1,CTSC,AKR1A1,PGR,PHB1,ADM,ADORA1,ADRB1,ADRB2,DLC1,KITLG,CLU,UCP2,CFDP1,MITF,RETREG1,HRAS,CCL2,CCL5,CCL8,FGFR2,DNAJA1,VHL,PPARG,APOH,APP,AQP1,MIR103A1,SLC2A1,MIR124-1,ARG2,CRYAA,CRYBA1,RHOB,PDPN,CASP12,MIR132,MIR140,MIR137,MIR146A,MIR145,PPT1,MIR182,MIR200A,CD274,FOLH1B,MIR21,MIR200B,MIR210,PRKDC,ATM,MIR22,CTNNB1,EIF2AK2,IL6,PRL,CX3CR1,IL7…
	GO:0006954	inflammatory response		4.26e-14	3.21e-10	7.29e-12	6.93e-11	75	1061	HGF,MAPT,ESR1,CTSC,SERPINF1,CHI3L1,ADM,ADORA1,ADORA2B,ADRB2,CLU,SCNN1B,CCL1,CCL2,CCL5,CCL7,CCL8,CCL13,CCL20,SELE,SELP,VWF,P2RY12,PTGES,PPARG,APP,AP3B1,MIR129-1,CNBP,MIR128-1,MIR140,MIR146A,MIR144,MIR145,MIR187,MIR197,MIR21,MIR205,MIR203A,ATM,HAMP,MIR22,EIF2AK1,IL6,CX3CR1,MIR301A,IL10,GHRL,PTGFR,NOD2,DUOX1,BMPR1B,ADAM17,KIT,KLKB1,NOS2,MIR378A,RAC1,NPPA,CASP4,NFKBIZ,LEP,EDNRA,TFF2,OPRM1,TFRC,LGALS9…
	GO:0048514	blood vessel morphogenesis		5.53e-14	4.16e-10	9.25e-12	8.79e-11	74	1042	HGF,ERBB2,PDGFRB,SERPINF1,CHI3L1,ADM,ADRB1,ADRB2,CCL2,CCL5,CCL8,CCL13,FGFR2,VHL,TBX4,ANPEP,PPARG,APOH,AQP1,MIR10A,SLC2A1,MIR130A,RHOB,MIR132,MIR143,MIR137,MIR146A,MIR145,MIR193A,MIR21,MIR205,MIR200B,MIR212,MIR210,MIR22,CTNNB1,IL6,PRL,MIR30A,CX3CR1,MIR30E,IL10,CYP1B1,MYH9,GHRL,GATA4,SMOC2,DCN,ITGB3,JUP,BRCA1,ACKR3,KDR,NME1,NME2,MIR378A,RAB5C,LEP,LEPR,EDN2,EDNRA,RLN2,MIR885,THBS2,OXTR,THY1,CD34,CD3…
	GO:0001568	blood vessel development		6.83e-14	5.14e-10	1.12e-11	1.06e-10	79	1168	HGF,ERBB2,PDGFRB,SERPINF1,CHI3L1,ADM,ADRB1,ADRB2,FER,CCL2,CCL5,CCL8,CCL13,FGFR2,COL1A1,COL1A2,VHL,TBX4,ANPEP,DZIP1,PPARG,APOH,AQP1,MIR10A,SLC2A1,MIR130A,RHOB,MIR132,MIR143,MIR137,MIR146A,MIR145,MIR193A,MIR21,MIR205,MIR200B,MIR212,MIR210,MIR22,CTNNB1,IL6,PRL,MIR30A,CX3CR1,MIR30E,IL10,CYP1B1,MYH9,GHRL,GATA4,SMOC2,DCN,ITGB3,JUP,BRCA1,ACKR3,KDR,NME1,NME2,MIR378A,RAB5C,LEP,LEPR,EDN2,EDNRA,RLN2,MIR885,…
	GO:0042981	regulation of apoptotic process		7.37e-14	5.55e-10	1.18e-11	1.12e-10	108	1939	CDKN1B,HGF,RPL26,HSP90B1,PDE1A,ERBB2,TRAF5,PDGFRB,RPS3,ESR1,CTSC,AKR1A1,PGR,PHB1,ADM,ADORA1,ADRB1,ADRB2,DLC1,KITLG,CLU,UCP2,CFDP1,MITF,RETREG1,HRAS,CCL2,CCL5,CCL8,FGFR2,DNAJA1,VHL,PPARG,APOH,APP,AQP1,SLC2A1,MIR124-1,ARG2,CRYAA,CRYBA1,RHOB,PDPN,CASP12,MIR132,MIR140,MIR137,MIR146A,MIR145,PPT1,MIR182,MIR200A,CD274,FOLH1B,MIR21,MIR200B,MIR210,PRKDC,ATM,CTNNB1,EIF2AK2,IL6,PRL,CX3CR1,IL7,MIR30E,IL10,AD…
	GO:2000026	regulation of multicellular organismal development		9.51e-14	7.16e-10	1.49e-11	1.42e-10	108	1946	CDKN1B,HGF,ERBB2,MAPT,CTSC,SERPINF1,CHI3L1,ADM,FBN1,ADRB1,ADRB2,KITLG,ACAN,MITF,ASPM,CCL2,CCL5,CCL13,MME,FGFR2,CCL20,VHL,P2RY12,PPARG,APOH,IDUA,AP3B1,AQP1,MIR10A,MIR124-1,MIR130A,RHOB,MIR132,MIR143,SLC8A1,MIR137,PPP3CA,MIR146A,MIR145,MIR193A,MIR21,MIR205,MIR200B,MIR212,MIR210,PRKDC,HAMP,CTNNB1,MIR219A2,ATP2B1,IL6,PRL,MIR30A,CX3CR1,MIR301A,IL7,MIR30E,MIR7-2,IL10,SOX9,CYP1B1,MIR326,GHRL,B2M,GATA4,S…
	GO:0043408	regulation of MAPK cascade		9.81e-14	7.38e-10	1.51e-11	1.43e-10	66	865	HGF,ERBB2,TRAF5,PDGFRB,RPS3,ESR1,CHI3L1,PHB1,ADORA1,ADRA1A,ADRB2,ADRB3,KITLG,HRAS,CCL1,CCL2,CCL5,CCL7,CCL8,CCL13,FGFR2,CCL20,DNAJA1,PPARG,APP,CRYBA1,MIR145,MIR21,MIR205,CTNNB1,EIF2AK2,IL6,MYH9,GHRL,ADAM9,GATA4,GCG,ITGB3,NOD2,GH1,ACKR3,KDR,ADAM17,DMD,KIT,RAC1,NPPA,RARA,CALCR,CASR,GRIN2B,CAV3,LEP,LEPR,EDNRA,TFF2,OPRM1,LGALS9,P2RY1,PEBP1,CD36,TLR4,PRDX1,CD44,TRPV4,CDH2
	GO:0051094	positive regulation of developmental process		1.1e-13	8.26e-10	1.65e-11	1.57e-10	101	1755	HGF,MAPT,MIR499A,SERPINF1,CHI3L1,ADM,ADRB1,ADRB2,KITLG,CLU,ACAN,MITF,ASPM,CCL5,CCL8,CCL13,ALCAM,MME,FGFR2,COL1A1,VHL,POU1F1,PPARG,APP,AP3B1,AQP1,MIR103A1,MIR124-1,MIR130A,RHOB,PDPN,MIR132,MIR143,SLC8A1,MIR140,MIR137,PPP3CA,MIR146A,MIR145,MIR21,MIR210,PRKDC,HAMP,MIR22,CTNNB1,MIR219A2,ATP2B1,IL6,PRL,MIR30A,CX3CR1,IL7,IL10,SOX9,CYP1B1,MIR326,GHRL,ADAM9,NACA,GATA4,SMOC2,DCN,DCT,ITGB3,PTH,GFI1,STAR,ST…
	GO:0043410	positive regulation of MAPK cascade		1.25e-13	9.41e-10	1.85e-11	1.75e-10	54	607	HGF,ERBB2,TRAF5,PDGFRB,RPS3,ESR1,CHI3L1,PHB1,ADORA1,ADRA1A,ADRB2,ADRB3,KITLG,HRAS,CCL1,CCL2,CCL5,CCL7,CCL8,CCL13,FGFR2,CCL20,APP,MIR21,CTNNB1,EIF2AK2,IL6,MYH9,GHRL,ADAM9,GATA4,GCG,ITGB3,NOD2,GH1,ACKR3,KDR,ADAM17,KIT,RARA,CALCR,CASR,LEP,LEPR,EDNRA,TFF2,OPRM1,LGALS9,P2RY1,CD36,TLR4,CD44,TRPV4,CDH2
	GO:0014070	response to organic cyclic compound		1.38e-13	1.04e-09	1.99e-11	1.89e-10	77	1133	CDKN1B,RPL27,HSP90B1,PDGFRB,ESR1,SERPINF1,PGR,PHB1,TYR,ADM,ADORA1,ADRA1A,ADRB2,KITLG,UCP3,SCNN1B,CCL2,CCL5,CCL8,ALDH3A1,DNAJA1,COL1A1,VHL,P2RY12,PPARG,APP,AQP1,SLC1A2,SLC1A3,SLC6A4,SLC8A1,MIR182,ASPH,MIR21,HAMP,CTNNB1,ATP2B1,EIF2AK2,SLC37A4,IL6,MX1,IL10,SOX9,CYP1B1,MIR96,AVPR1A,ADAM9,SRD5A2,PTGFR,PTH,DDX5,NOD2,GH1,GPR83,JUP,DUOX1,BRCA1,KCNMA1,KCNMB1,GNB1,NOS1,NOS2,NPM1,RARA,CALCR,DSG1,NFKBIZ,CASR…
	GO:0006937	regulation of muscle contraction		1.68e-13	1.27e-09	2.39e-11	2.27e-10	32	215	PGR,ADORA1,ADORA2B,ADRA1A,ADRB1,ADRB2,SCN10A,FXYD1,ARG2,MIR143,SLC8A1,MIR145,ASPH,MIR21,ATP1B1,ATP2B1,MIR30E,MYBPC3,GHRL,GATA4,JUP,KCNJ2,KCNMA1,DMD,KIT,NOS1,NPPA,CAV3,EDN2,OXTR,TRPV4,TNNT2
	GO:0048646	anatomical structure formation involved in morphogenesis		1.99e-13	1.49e-09	2.77e-11	2.63e-10	106	1910	TPM3,HGF,ERBB2,PDGFRB,SERPINF1,CHI3L1,ADM,ADRB2,DLC1,MITF,CCL2,CCL5,CCL8,CCL13,FGFR2,COL1A1,VHL,TBX4,ANPEP,TBPL1,PPARG,APOH,AQP1,TCAP,MIR10A,SLC2A1,MIR130A,CNBP,RHOB,PDPN,MIR132,MIR143,SLC8A1,MIR137,MIR146A,MIR145,MIR193A,MIR21,MIR205,MIR200B,MIR212,MIR210,PRKDC,ATM,MIR22,CTNNB1,IL6,PRL,MIR30A,CX3CR1,INVS,MIR30E,MYBPC3,IL10,SOX9,CYP1B1,MYH9,GHRL,ADAM9,NACA,GATA4,SMOC2,DCN,ITGB3,JUP,BRCA1,ACKR3,NE…
	GO:0019725	cellular homeostasis		2.25e-13	1.69e-09	3.07e-11	2.92e-10	72	1021	HSP90B1,TRPC2,SELENOH,SERPINF1,ADORA1,CLNS1A,UCP2,SCNN1B,SLC39A6,CCL1,CCL2,CCL5,CCL7,CCL8,CCL13,FXYD1,RHCG,IDE,APP,AP3B1,AQP1,MIR103A1,SLC1A3,MIR130A,SLC8A1,THADA,PPP3CA,MIR146A,SLC12A4,PPT1,ASPH,MIR200A,MIR210,HAMP,ATP1B1,FXYD2,ATP2B1,SLC37A4,IL6,SELENOT,MYH9,GHRL,AVPR1A,B2M,GATA4,GCG,ITGB3,PTH,KCNJ2,KCNMA1,MFN2,RAB7A,DMD,NOS1,NOS2,RAC1,NPM1,CALCB,CASR,GRIN2B,CAV3,LEPR,EDN2,EDNRA,TFRC,THY1,P2RY1…
	GO:0022603	regulation of anatomical structure morphogenesis		2.67e-13	2.01e-09	3.58e-11	3.41e-10	81	1247	HGF,ERBB2,MAPT,ESR1,SERPINF1,CHI3L1,ADM,ADRB2,DLC1,CFDP1,CCL2,CCL5,CCL7,CCL8,CCL13,ALCAM,FGFR2,VHL,PPARG,APOH,AQP1,MIR10A,MIR130A,RHOB,PDPN,MIR132,MIR143,MIR137,PPP3CA,MIR146A,MIR145,MIR193A,MIR21,MIR205,MIR200B,MIR212,MIR210,PRKDC,CTNNB1,IL6,PRL,MIR30A,CX3CR1,MIR30E,IL10,SOX9,CYP1B1,MYH9,GHRL,GATA4,SMOC2,DCN,ITGB3,JUP,BRCA1,MFN2,KDR,NME1,NME2,KIT,MIR378A,RAC1,CAV3,LEP,EDNRA,TFRC,RLN2,MIR885,THBS…
	GO:0035239	tube morphogenesis		2.98e-13	2.24e-09	3.93e-11	3.73e-10	90	1483	HGF,ERBB2,PDGFRB,ESR1,SERPINF1,CHI3L1,PGR,ADM,ADRB1,ADRB2,DLC1,CCL2,CCL5,CCL8,CCL13,ALCAM,FGFR2,VHL,TBX4,ANPEP,DZIP1,PPARG,APOH,AQP1,TCAP,MIR10A,SLC2A1,MIR130A,RHOB,PDPN,MIR132,MIR143,SLC8A1,MIR137,MIR146A,MIR145,MIR193A,MIR21,MIR205,MIR200B,MIR212,MIR210,MIR22,CTNNB1,IL6,PRL,MIR30A,CX3CR1,INVS,MIR30E,IL10,SOX9,CYP1B1,MYH9,GHRL,GATA4,SMOC2,DCN,ITGB3,JUP,BRCA1,ACKR3,KDR,NME1,NME2,MIR378A,RAB5C,RAR…
	GO:0009612	response to mechanical stimulus		3.46e-13	2.61e-09	4.49e-11	4.27e-10	38	316	CHI3L1,ADORA1,SCN10A,COL1A1,COL1A2,APP,AQP1,MIR101-2,SLC1A3,TCAP,SLC2A1,MIR143,SLC8A1,CTNNB1,MIR301A,SOX9,GATA4,ITGB3,GFI1,JUP,KCNJ2,KCNMA1,DMD,KIT,NOS1,RAC1,NPPA,CAT,GRIN2B,CAV3,EDNRA,P2RY1,LRTOMT,CD36,TLR4,CYCS,TRPV4,CDH2
	GO:0036293	response to decreased oxygen levels		3.66e-13	2.76e-09	4.67e-11	4.44e-10	43	405	CDKN1B,HSP90B1,CYGB,ADM,ADORA1,ADRB2,UCP2,UCP3,ALDH3A1,PLOD1,VHL,SLC2A8,PPARG,AQP1,SLC2A1,CRYAA,SLC6A4,SLC8A1,MIR140,MIR146A,MIR145,MIR21,MIR210,ATM,ATP1B1,PRL,KCNMA1,KCNMB1,KDR,ADAM17,GNB1,GNGT1,NOS1,NOS2,CASR,CAT,GRIN2B,CAV3,LDHC,LEP,EDNRA,TFRC,OXTR
	GO:0001666	response to hypoxia		4.51e-13	3.4e-09	5.66e-11	5.38e-10	42	389	CDKN1B,HSP90B1,CYGB,ADM,ADORA1,ADRB2,UCP2,UCP3,ALDH3A1,PLOD1,VHL,SLC2A8,PPARG,AQP1,SLC2A1,CRYAA,SLC6A4,SLC8A1,MIR140,MIR146A,MIR145,MIR21,MIR210,ATM,ATP1B1,PRL,KCNMA1,KCNMB1,KDR,ADAM17,GNB1,GNGT1,NOS1,NOS2,CASR,CAT,GRIN2B,CAV3,LDHC,LEP,EDNRA,TFRC
	GO:1901652	response to peptide		5.03e-13	3.79e-09	6.21e-11	5.9e-10	54	627	CDKN1B,SERPINF1,ADM,RPL23,ADORA2B,FBN1,ADRB2,UCP2,UCP3,HRAS,FER,SCNN1B,COL1A1,SLC2A8,IDE,PPARG,APP,MIR103A1,SLC2A1,MIR143,MIR140,MIR146A,MIR145,MIR200A,LEPROT,PRKDC,CTNNB1,ATP2B1,IL10,CYP1B1,GHRL,SRD5A2,GCG,ITGB3,STAT6,NOD2,GH1,RAB10,MFN2,NOS1,RAC1,CALCR,CASP4,CASR,CAT,LEP,EDNRA,TFF1,OXTR,TIMP4,CD36,TLR4,LEPROTL1,TRPV4
	GO:0009617	response to bacterium		6.85e-13	5.16e-09	8.32e-11	7.9e-10	72	1043	HSP90B1,CD52,AICDA,ADH5,ADM,FER,SCNN1B,CCL2,CCL5,CCL8,FGFR2,CCL20,SELE,SELP,FMO1,APP,AQP1,MIR10A,ARG2,MIR128-1,MIR140,MIR139,MIR146A,MIR182,MIR187,MIR193A,CD274,MIR21,MIR205,MIR210,HAMP,EIF2AK2,IL6,CX3CR1,MX1,MIR7-2,IL10,ADAM9,B2M,TNFRSF14,PTGFR,GFI1,NOD2,DUOX1,RAB7A,ADAM17,ADGRL2,RAB1A,NOS1,NOS2,MIR383,RARA,CASP4,OAS1,OAS2,OAS3,NFKBIZ,IL18BP,CUBN,EDNRA,OPRM1,LGALS9,TIMP4,CD80,CD86,CD36,TLR4,SERP…
	GO:0001667	ameboidal-type cell migration		7.78e-13	5.86e-09	9.3e-11	8.83e-10	58	720	ERBB2,PDGFRB,MIR499A,SERPINF1,CYGB,ADORA2B,KITLG,FER,SLC39A6,VHL,P2RY12,PTGES,PPARG,APOH,AQP1,MIR10A,MIR130A,MIR129-1,RHOB,MIR132,MIR143,SLC8A1,MIR137,MIR152,ARSB,MIR146A,MIR145,MIR193A,MIR200A,MIR21,MIR205,MIR200B,MIR212,MIR210,MIR22,MIR218-2,PRL,MIR30A,SOX9,CYP1B1,MYH9,ADAM9,SMOC2,DCN,ITGB3,JUP,KDR,ADAM17,KIT,RAB5C,RAC1,EDN2,EDNRA,MIR885,SERPINE1,PAX6,CDH1,CDH2
	GO:0044093	positive regulation of molecular function		1.06e-12	8e-09	1.25e-10	1.19e-09	100	1788	CDKN1B,ERBB2,TRAF5,PDGFRB,MAPT,RPS3,ESR1,CHI3L1,PHB1,ADORA1,ADORA2B,ADRA1A,FBN1,ADRB1,ADRB2,ADRB3,DLC1,KITLG,UBE2V1,CLU,HRAS,FER,CCL1,CCL2,CCL5,CCL7,CCL8,CCL13,FGFR2,CCL20,SELE,SETMAR,TRIB2,P2RY12,IDE,PPARG,APOH,APP,SLC5A3,CASP12,MIR143,PPP3CA,MIR182,ASPH,MIR21,MIR205,POLDIP2,CTNNB1,ATP1B1,FXYD2,EIF2AK2,SLC37A4,IL6,CX3CR1,MYBPC3,IL10,AVPR1A,ADAM9,B2M,GCG,ITGB3,PTH,NOD2,GH1,CHTF8,JUP,MFN2,KDR,ADAM…
	GO:0000165	MAPK cascade		1.17e-12	8.81e-09	1.36e-10	1.29e-09	69	981	HGF,ERBB2,TRAF5,PDGFRB,RPS3,ESR1,CHI3L1,PHB1,ADORA1,ADRA1A,ADRB2,ADRB3,KITLG,HRAS,CCL1,CCL2,CCL5,CCL7,CCL8,CCL13,FGFR2,CCL20,DNAJA1,PPARG,APP,PPP1CB,CRYBA1,MIR145,MIR21,MIR205,CTNNB1,EIF2AK2,IL6,SOX9,MYH9,GHRL,ADAM9,GATA4,GCG,ITGB3,NOD2,GH1,ACKR3,KDR,ADAM17,DMD,KIT,RAC1,NPPA,RARA,CALCR,CASR,GRIN2B,CAV3,LEP,LEPR,EDNRA,TFF2,OPRM1,LGALS9,OXTR,P2RY1,PEBP1,CD36,TLR4,PRDX1,CD44,TRPV4,CDH2
	GO:0090132	epithelium migration		1.3e-12	9.76e-09	1.48e-10	1.41e-09	46	477	MIR499A,SERPINF1,ADORA2B,KITLG,VHL,PPARG,APOH,AQP1,MIR10A,MIR130A,MIR129-1,RHOB,MIR132,MIR143,MIR137,MIR152,ARSB,MIR146A,MIR193A,MIR200A,MIR21,MIR205,MIR200B,MIR212,MIR210,MIR22,MIR218-2,PRL,MIR30A,SOX9,CYP1B1,MYH9,ADAM9,SMOC2,DCN,ITGB3,JUP,KDR,ADAM17,KIT,RAB5C,RAC1,EDN2,MIR885,SERPINE1,CDH1
	GO:0034097	response to cytokine		2.37e-12	1.79e-08	2.67e-10	2.53e-09	74	1118	TRAF5,RPLP0,RPS3,CHI3L1,PHB1,FER,CCL1,CCL2,CCL5,CCL7,CCL8,CCL13,MME,CCL20,COL1A1,SELE,SELP,SELPLG,PPARG,APP,MIRLET7C,MIR103A1,MIR143,MIR152,MIR148A,MIR146A,CD274,MIR21,HAMP,CTNNB1,EIF2AK2,IL6,CX3CR1,MIR301A,IL7,MX1,SOX9,CYP1B1,GAPDH,ADAM9,TNFRSF14,TNFRSF18,GFI1,STAR,STAT6,NOD2,DUOX1,BRCA1,ACKR3,ADAM17,KIT,NOS2,MIR378A,RARA,CASP4,OAS1,OAS2,OAS3,NFKBIZ,IL18BP,EDA,LEP,LEPR,EDN2,TFF2,TFRC,LGALS9,OXTR…
	GO:0090130	tissue migration		2.83e-12	2.13e-08	3.13e-10	2.98e-09	46	487	MIR499A,SERPINF1,ADORA2B,KITLG,VHL,PPARG,APOH,AQP1,MIR10A,MIR130A,MIR129-1,RHOB,MIR132,MIR143,MIR137,MIR152,ARSB,MIR146A,MIR193A,MIR200A,MIR21,MIR205,MIR200B,MIR212,MIR210,MIR22,MIR218-2,PRL,MIR30A,SOX9,CYP1B1,MYH9,ADAM9,SMOC2,DCN,ITGB3,JUP,KDR,ADAM17,KIT,RAB5C,RAC1,EDN2,MIR885,SERPINE1,CDH1
	GO:0044057	regulation of system process		3.48e-12	2.62e-08	3.8e-10	3.61e-09	61	813	HGF,MIR499A,CTSC,PGR,ADM,ADORA1,ADORA2B,ADRA1A,ADRB1,ADRB2,SCN1B,SCN2B,SCN10A,FXYD1,ANPEP,PPARG,APP,AQP1,ARG2,MIR143,SLC8A1,PPP3CA,MIR145,ASPH,MIR21,HAMP,ATP1B1,ATP2B1,IL6,MIR30E,MYBPC3,IL10,GHRL,AVPR1A,GATA4,NPVF,JUP,KCNJ2,KCNMA1,MFN2,DMD,KIT,NOS1,NOS2,KCNE2,NPPA,CASR,GRIN2B,CAV3,LEP,EDN2,EDNRA,TFF2,OPRM1,THRA,OXTR,PEBP1,TLR4,TRPV4,TNNT2,HCRT
	GO:0010631	epithelial cell migration		3.79e-12	2.85e-08	4.08e-10	3.88e-09	45	471	MIR499A,SERPINF1,ADORA2B,KITLG,VHL,PPARG,APOH,AQP1,MIR10A,MIR130A,MIR129-1,RHOB,MIR132,MIR143,MIR137,MIR152,ARSB,MIR146A,MIR193A,MIR200A,MIR21,MIR205,MIR200B,MIR212,MIR210,MIR22,MIR218-2,PRL,MIR30A,SOX9,CYP1B1,MYH9,ADAM9,SMOC2,DCN,ITGB3,JUP,KDR,ADAM17,KIT,RAB5C,RAC1,EDN2,MIR885,SERPINE1
	GO:0055082	intracellular chemical homeostasis		4.12e-12	3.1e-08	4.36e-10	4.14e-09	64	886	HSP90B1,TRPC2,SERPINF1,ADORA1,UCP2,SCNN1B,SLC39A6,CCL1,CCL2,CCL5,CCL7,CCL8,CCL13,FXYD1,RHCG,APP,AP3B1,AQP1,MIR103A1,SLC1A3,MIR130A,SLC8A1,THADA,PPP3CA,MIR146A,PPT1,ASPH,MIR200A,MIR210,HAMP,ATP1B1,FXYD2,ATP2B1,SLC37A4,SELENOT,MYH9,GHRL,AVPR1A,B2M,GATA4,GCG,ITGB3,PTH,KCNJ2,KCNMA1,MFN2,RAB7A,DMD,NOS1,RAC1,CALCB,CASR,GRIN2B,CAV3,LEPR,EDN2,EDNRA,TFRC,THY1,P2RY1,TRPV4,TNNT2,HCRT,HCRTR2
	GO:0010632	regulation of epithelial cell migration		4.72e-12	3.55e-08	4.93e-10	4.69e-09	39	360	MIR499A,SERPINF1,ADORA2B,PPARG,APOH,AQP1,MIR10A,MIR130A,MIR129-1,RHOB,MIR132,MIR143,MIR137,MIR152,ARSB,MIR146A,MIR193A,MIR200A,MIR21,MIR205,MIR200B,MIR212,MIR210,MIR22,MIR218-2,PRL,MIR30A,SOX9,ADAM9,SMOC2,DCN,ITGB3,JUP,KDR,ADAM17,RAB5C,RAC1,MIR885,SERPINE1
	GO:0070371	ERK1 and ERK2 cascade		5.04e-12	3.79e-08	5.2e-10	4.94e-09	44	455	ERBB2,PDGFRB,ESR1,CHI3L1,PHB1,ADRA1A,HRAS,CCL1,CCL2,CCL5,CCL7,CCL8,CCL13,FGFR2,CCL20,APP,CRYBA1,MIR145,MIR21,MIR205,IL6,SOX9,MYH9,GATA4,GCG,ITGB3,NOD2,ACKR3,KDR,ADAM17,DMD,RARA,CALCR,CASR,EDNRA,TFF2,OPRM1,LGALS9,OXTR,P2RY1,CD36,TLR4,CD44,TRPV4
	GO:0035295	tube development		5.83e-12	4.38e-08	5.92e-10	5.63e-09	101	1864	HGF,ERBB2,PDGFRB,ESR1,SELENOH,SERPINF1,CHI3L1,PGR,ADM,ADRB1,ADRB2,DLC1,CCL2,CCL5,CCL8,CCL13,ALCAM,MME,FGFR2,VHL,TBX4,ANPEP,DZIP1,PPARG,APOH,AP3B1,AQP1,TCAP,MIR10A,SLC2A1,ARG2,MIR130A,RHOB,PDPN,MIR132,MIR143,SLC8A1,MIR137,MIR146A,MIR145,MIR193A,MIR21,MIR205,MIR203A,MIR200B,MIR212,MIR210,MIR22,CTNNB1,IL6,PRL,MIR30A,CX3CR1,INVS,MIR30E,MIR7-2,IL10,SOX9,CYP1B1,MYH9,GHRL,GATA4,SMOC2,DCN,ITGB3,GH1,JUP,B…
	GO:0030001	metal ion transport		7.25e-12	5.46e-08	7.28e-10	6.92e-09	71	1067	CDKN1B,PDGFRB,MIR499A,TRPC2,ADORA1,ADRA1A,ADRB1,ADRB2,SCN1B,CLNS1A,SCN2B,SCN10A,SCNN1B,SLC39A6,CCL2,CCL5,CCL8,FXYD1,SEC61A1,UTRN,RHCG,P2RY12,APP,AP3B1,AQP1,MIR103A1,SLC1A3,SLC5A3,SLC6A4,ARHGAP1,SLC8A1,THADA,PPP3CA,SLC12A4,ASPH,MIR21,MIR212,MIR210,HAMP,CTNNB1,ATP1B1,FXYD2,ATP2B1,B2M,FXYD6,GCG,ITGB3,KCNA2,KCNJ2,NECTIN1,KCNJ16,KCNMA1,KCNMB1,DMD,NOS1,SLC17A6,KCNE2,NPPA,CALCR,WWP2,CASR,COX17,GRIN2B,CA…
	GO:0070372	regulation of ERK1 and ERK2 cascade		8e-12	6.02e-08	7.92e-10	7.52e-09	42	422	ERBB2,PDGFRB,ESR1,CHI3L1,PHB1,ADRA1A,HRAS,CCL1,CCL2,CCL5,CCL7,CCL8,CCL13,FGFR2,CCL20,APP,CRYBA1,MIR145,MIR21,MIR205,IL6,MYH9,GATA4,GCG,ITGB3,NOD2,ACKR3,KDR,ADAM17,DMD,RARA,CALCR,CASR,EDNRA,TFF2,OPRM1,LGALS9,P2RY1,CD36,TLR4,CD44,TRPV4
	GO:0071396	cellular response to lipid		1.13e-11	8.52e-08	1.11e-09	1.05e-08	59	788	AICDA,ESR1,SERPINF1,PGR,PHB1,SCNN1B,CCL2,CCL5,CCL8,FGFR2,DNAJA1,COL1A1,VHL,AQP1,MIR10A,SLC6A4,MIR128-1,MIR140,MIR139,MIR146A,MIR182,MIR187,MIR193A,CD274,MIR21,MIR205,MIR210,ATM,HAMP,ATP2B1,IL6,CX3CR1,MIR7-2,IL10,SOX9,CYP1B1,MIR96,ADAM9,B2M,PTGFR,GFI1,DDX5,NOD2,GH1,BRCA1,KCNMB1,GNB1,NOS2,MIR383,RARA,NFKBIZ,CASR,LEP,LATS1,CD80,CD86,CD36,TLR4,SERPINE1
	GO:0098771	inorganic ion homeostasis		1.34e-11	1.01e-07	1.3e-09	1.23e-08	54	678	HSP90B1,TRPC2,ADM,ADORA1,SCNN1B,SLC39A6,CCL1,CCL2,CCL5,CCL7,CCL8,CCL13,FXYD1,RHCG,ANPEP,APP,AP3B1,SLC1A3,SLC8A1,THADA,SLC12A4,ASPH,MIR210,HAMP,EIF2AK1,ATP1B1,FXYD2,ATP2B1,SLC37A4,AVPR1A,B2M,ITGB3,PTH,KCNJ2,KCNMA1,MFN2,KDR,DMD,NOS1,SLC17A6,CALCB,CASR,GRIN2B,CAV3,EDN2,EDNRA,RHCE,TFRC,THY1,P2RY1,TRPV4,TNNT2,HCRT,HCRTR2
	GO:0003013	circulatory system process		1.7e-11	1.28e-07	1.62e-09	1.54e-08	61	842	ABCC4,ADH5,ADM,ADORA1,ADORA2B,ADRA1A,ADRB1,ADRB2,ADRB3,SCN1B,SCN2B,SCN10A,SCNN1B,FXYD1,COL1A2,PPARG,APP,SLC1A2,SLC1A3,TCAP,SLC2A1,SLC5A3,SLC6A4,SLC8A1,ASPH,MIR21,ATP1B1,ATP2B1,MIR30E,MYBPC3,GHRL,AVPR1A,GATA4,JUP,KCNJ2,KCNMA1,KCNMB1,KDR,TAC3,DMD,NOS1,NOS2,RAC1,KCNE2,NPPA,DSC1,NTS,CASR,CAV3,LEP,LEPR,EDN2,EDNRA,TFRC,THRA,OXTR,P2RY1,PEBP1,CD36,TRPV4,TNNT2
	GO:0043069	negative regulation of programmed cell death		2.06e-11	1.55e-07	1.93e-09	1.84e-08	76	1217	CDKN1B,HGF,HSP90B1,ERBB2,PDGFRB,AKR1A1,PGR,PHB1,ADORA1,KITLG,CLU,UCP2,CFDP1,MITF,RETREG1,HRAS,CCL2,CCL5,CCL8,FGFR2,DNAJA1,VHL,APOH,AQP1,SLC2A1,ARG2,CRYAA,PDPN,MIR132,MIR145,PPT1,MIR182,MIR21,MIR200B,MIR210,PRKDC,MIR22,CTNNB1,EIF2AK2,IL6,PRL,CX3CR1,IL7,MIR30E,IL10,SOX9,GHRL,GAPDH,NACA,GATA4,TNFRSF18,GCG,PTGFR,ITGB3,PTH,STAR,NOD2,BMPR1B,BRCA1,ACKR3,MFN2,KDR,ADAM17,NME2,KIT,NOS1,NPM1,RARA,CAT,LEP,ED…
	GO:0030336	negative regulation of cell migration		2.29e-11	1.72e-07	2.13e-09	2.02e-08	42	435	SERPINF1,CYGB,ADORA1,DLC1,ACAN,MITF,CCL2,CCL8,MIIP,PPARG,APOH,MIR10A,MIR130A,MIR129-1,RHOB,MIR128-1,MIR132,MIR140,MIR137,MIR152,MIR146A,MIR145,MIR182,MIR193A,MIR21,MIR205,MIR200B,MIR212,MIR22,PRL,CX3CR1,CYP1B1,MYH9,DCN,JUP,RAC1,MIR885,THY1,SERPINE1,MIR451A,ARPIN,CDH1
	GO:0007155	cell adhesion		2.41e-11	1.81e-07	2.21e-09	2.1e-08	95	1735	ERBB2,RPS3,UBASH3A,ADORA2B,FBN1,ADRB2,DLC1,KITLG,ACAN,SCN1B,MIP,CFDP1,FER,PKP1,CCL2,CCL5,ALCAM,UTRN,COL1A1,SELE,SELP,SELPLG,COL6A3,VWF,P2RY12,APP,AP3B1,MIR10A,PPP1CB,ARG2,RHOB,MIR128-1,PDPN,PPP3CA,MIR146A,MIR183,FUT9,CD274,MIR21,ATM,POLDIP2,CTNNB1,ATP1B1,IL6,CX3CR1,IL7,MYBPC3,IL10,SOX9,CYP1B1,MIR326,MYH9,ADAM9,B2M,TNFRSF14,TNFRSF18,SMOC2,ITGB3,NOD2,RAB10,JUP,ACKR3,NECTIN1,KDR,ADAM17,DMD,NME2,RAB1…
	GO:0043270	positive regulation of monoatomic ion transport		2.98e-11	2.24e-07	2.7e-09	2.57e-08	35	308	PDGFRB,ADORA1,ADRB1,ADRB2,SCN1B,CCL2,CCL5,CCL8,FXYD1,P2RY12,SLC6A4,PPP3CA,ASPH,MIR21,MIR210,ATP1B1,FXYD2,ATP2B1,GCG,KCNJ2,KCNMB1,DMD,NOS1,KCNE2,NPPA,CALCR,CASR,COX17,LEP,EDNRA,THY1,P2RY1,SERPINE1,TRPV4,HCRT
	GO:0043066	negative regulation of apoptotic process		3.54e-11	2.66e-07	3.17e-09	3.01e-08	74	1178	CDKN1B,HGF,HSP90B1,ERBB2,PDGFRB,AKR1A1,PGR,PHB1,ADORA1,KITLG,CLU,UCP2,CFDP1,MITF,RETREG1,HRAS,CCL2,CCL5,CCL8,FGFR2,DNAJA1,VHL,APOH,AQP1,SLC2A1,ARG2,CRYAA,PDPN,MIR132,MIR145,PPT1,MIR182,MIR21,MIR200B,MIR210,PRKDC,CTNNB1,EIF2AK2,IL6,PRL,CX3CR1,IL7,MIR30E,IL10,SOX9,GHRL,GAPDH,NACA,GATA4,TNFRSF18,GCG,PTGFR,ITGB3,PTH,STAR,NOD2,BMPR1B,BRCA1,ACKR3,MFN2,KDR,ADAM17,NME2,NOS1,NPM1,RARA,CAT,LEP,EDNRA,TFRC,R…
	GO:0090257	regulation of muscle system process		3.7e-11	2.78e-07	3.27e-09	3.11e-08	36	328	MIR499A,PGR,ADORA1,ADORA2B,ADRA1A,ADRB1,ADRB2,SCN10A,FXYD1,PPARG,ARG2,MIR143,SLC8A1,PPP3CA,MIR145,ASPH,MIR21,HAMP,ATP1B1,ATP2B1,MIR30E,MYBPC3,GHRL,GATA4,JUP,KCNJ2,KCNMA1,DMD,KIT,NOS1,NPPA,CAV3,EDN2,OXTR,TRPV4,TNNT2
	GO:0050673	epithelial cell proliferation		4.34e-11	3.27e-07	3.8e-09	3.61e-08	51	631	CDKN1B,HGF,ERBB2,MIR499A,ESR1,SERPINF1,PGR,ADORA2B,HRAS,CCL2,CCL5,CCL8,CCL13,FGFR2,VHL,PPARG,APOH,MIR10A,MIR130A,MIR129-1,MIR132,MIR152,MIR146A,MIR193A,MIR21,MIR205,PRKDC,MIR22,CTNNB1,IL6,PRL,MIR30E,IL10,SOX9,GHRL,B2M,ITGB3,STAT6,NOD2,KDR,ADAM17,NME1,NME2,KIT,NPM1,NFKBIZ,LEP,EDNRA,CD34,PAX6,CDH1
	GO:0050678	regulation of epithelial cell proliferation		5.24e-11	3.95e-07	4.53e-09	4.31e-08	46	527	CDKN1B,ERBB2,MIR499A,ESR1,SERPINF1,PGR,ADORA2B,HRAS,CCL2,CCL5,CCL8,CCL13,FGFR2,VHL,PPARG,APOH,MIR10A,MIR130A,MIR129-1,MIR132,MIR152,MIR146A,MIR193A,MIR21,MIR205,PRKDC,MIR22,CTNNB1,IL6,PRL,MIR30E,IL10,SOX9,GHRL,B2M,ITGB3,NOD2,KDR,ADAM17,NME1,NME2,NPM1,LEP,EDNRA,PAX6,CDH1
	GO:0043269	regulation of monoatomic ion transport		5.42e-11	4.08e-07	4.64e-09	4.41e-08	56	747	PDGFRB,MIR499A,ADORA1,ADRB1,ADRB2,SCN1B,SCN2B,SCN10A,SCNN1B,CCL2,CCL5,CCL8,FXYD1,UTRN,P2RY12,APP,MIR103A1,SLC6A4,SLC8A1,THADA,PPP3CA,ASPH,MIR21,MIR212,MIR210,HAMP,CTNNB1,ATP1B1,FXYD2,ATP2B1,B2M,FXYD6,GCG,ITGB3,KCNA2,KCNJ2,KCNJ16,KCNMA1,KCNMB1,DMD,NOS1,KCNE2,NPPA,CALCR,WWP2,CASR,COX17,GRIN2B,CAV3,LEP,EDNRA,THY1,P2RY1,SERPINE1,TRPV4,HCRT
	GO:0050801	monoatomic ion homeostasis		5.71e-11	4.29e-07	4.82e-09	4.58e-08	57	771	HSP90B1,TRPC2,ADM,ADORA1,SCNN1B,SLC39A6,CCL1,CCL2,CCL5,CCL7,CCL8,CCL13,FXYD1,RHCG,ANPEP,APP,AP3B1,SLC1A3,SLC8A1,THADA,SLC12A4,PPT1,ASPH,MIR210,HAMP,EIF2AK1,ATP1B1,FXYD2,ATP2B1,SLC37A4,PRL,AVPR1A,B2M,ITGB3,PTH,KCNJ2,KCNJ16,KCNMA1,MFN2,RAB7A,KDR,DMD,NOS1,CALCB,CASR,GRIN2B,CAV3,EDN2,EDNRA,RHCE,TFRC,THY1,P2RY1,TRPV4,TNNT2,HCRT,HCRTR2
	GO:0010959	regulation of metal ion transport		6.88e-11	5.18e-07	5.75e-09	5.47e-08	47	552	PDGFRB,MIR499A,ADORA1,ADRB1,ADRB2,SCN1B,SCN2B,SCNN1B,CCL2,CCL5,CCL8,FXYD1,UTRN,P2RY12,APP,MIR103A1,SLC8A1,THADA,PPP3CA,ASPH,MIR21,MIR212,MIR210,HAMP,CTNNB1,ATP1B1,FXYD2,ATP2B1,B2M,FXYD6,GCG,ITGB3,KCNJ2,KCNMB1,DMD,NOS1,KCNE2,NPPA,CALCR,WWP2,CASR,CAV3,EDNRA,THY1,SERPINE1,TRPV4,HCRT
	GO:0055080	monoatomic cation homeostasis		7.16e-11	5.39e-07	5.92e-09	5.63e-08	56	752	HSP90B1,TRPC2,ADM,ADORA1,SCNN1B,SLC39A6,CCL1,CCL2,CCL5,CCL7,CCL8,CCL13,FXYD1,RHCG,ANPEP,APP,AP3B1,SLC1A3,SLC8A1,THADA,SLC12A4,PPT1,ASPH,MIR210,HAMP,EIF2AK1,ATP1B1,FXYD2,ATP2B1,SLC37A4,AVPR1A,B2M,ITGB3,PTH,KCNJ2,KCNJ16,KCNMA1,MFN2,RAB7A,KDR,DMD,NOS1,CALCB,CASR,GRIN2B,CAV3,EDN2,EDNRA,RHCE,TFRC,THY1,P2RY1,TRPV4,TNNT2,HCRT,HCRTR2
	GO:0032870	cellular response to hormone stimulus		8e-11	6.02e-07	6.54e-09	6.22e-08	56	754	ESR1,SERPINF1,CGA,PGR,PHB1,FBN1,UCP2,UCP3,HRAS,FER,SCNN1B,DNAJA1,VHL,SLC2A8,IDE,PPARG,AQP1,MIR103A1,MIR143,MIR148A,MIR146A,MIR145,ASIP,LEPROT,PRKDC,HAMP,CTNNB1,ATP2B1,CYP1B1,GHRL,AVPR1A,GATA4,GCG,PTGFR,ITGB3,PTH,DDX5,STAT6,GH1,RAB10,BRCA1,MFN2,GNB1,KIT,RAC1,RARA,LEP,LEPR,EDNRA,MIR708,LATS1,THRA,OXTR,LEPROTL1,MIR451A,HCRTR2
	GO:0006936	muscle contraction		8.14e-11	6.13e-07	6.59e-09	6.26e-08	40	412	TPM3,PGR,ADORA1,ADORA2B,ADRA1A,ADRB1,ADRB2,SCN1B,SCN2B,SCN10A,SCNN1B,FXYD1,UTRN,TCAP,ARG2,MIR143,SLC8A1,MIR145,ASPH,MIR21,ATP1B1,ATP2B1,MIR30E,MYBPC3,GHRL,GATA4,JUP,KCNJ2,KCNMA1,DMD,KIT,NOS1,KCNE2,NPPA,CAV3,EDN2,EDNRA,OXTR,TRPV4,TNNT2
	GO:2000146	negative regulation of cell motility		8.5e-11	6.39e-07	6.8e-09	6.46e-08	42	452	SERPINF1,CYGB,ADORA1,DLC1,ACAN,MITF,CCL2,CCL8,MIIP,PPARG,APOH,MIR10A,MIR130A,MIR129-1,RHOB,MIR128-1,MIR132,MIR140,MIR137,MIR152,MIR146A,MIR145,MIR182,MIR193A,MIR21,MIR205,MIR200B,MIR212,MIR22,PRL,CX3CR1,CYP1B1,MYH9,DCN,JUP,RAC1,MIR885,THY1,SERPINE1,MIR451A,ARPIN,CDH1
	GO:0010594	regulation of endothelial cell migration		8.74e-11	6.58e-07	6.93e-09	6.58e-08	33	284	MIR499A,SERPINF1,ADORA2B,PPARG,APOH,MIR10A,MIR129-1,RHOB,MIR132,MIR143,MIR137,MIR152,MIR146A,MIR193A,MIR200A,MIR21,MIR205,MIR200B,MIR212,MIR210,MIR22,MIR218-2,PRL,MIR30A,SMOC2,DCN,ITGB3,JUP,KDR,ADAM17,RAB5C,RAC1,MIR885
	GO:0045766	positive regulation of angiogenesis		8.95e-11	6.74e-07	7.02e-09	6.67e-08	30	234	HGF,CHI3L1,ADM,CCL5,CCL13,AQP1,MIR130A,RHOB,MIR132,MIR143,MIR21,MIR210,PRL,MIR30A,CX3CR1,IL10,CYP1B1,GHRL,GATA4,SMOC2,ITGB3,JUP,BRCA1,KDR,MIR378A,RLN2,OXTR,CD34,SERPINE1,MIR451A
	GO:1904018	positive regulation of vasculature development		1e-10	7.55e-07	7.78e-09	7.4e-08	30	235	HGF,CHI3L1,ADM,CCL5,CCL13,AQP1,MIR130A,RHOB,MIR132,MIR143,MIR21,MIR210,PRL,MIR30A,CX3CR1,IL10,CYP1B1,GHRL,GATA4,SMOC2,ITGB3,JUP,BRCA1,KDR,MIR378A,RLN2,OXTR,CD34,SERPINE1,MIR451A
	GO:0009611	response to wounding		1.11e-10	8.36e-07	8.53e-09	8.11e-08	56	760	ERBB2,PDGFRB,UBASH3A,F11,ADM,ADRB1,ADRB2,HRAS,SCNN1B,CCL2,FGFR2,COL1A1,SELP,VWF,P2RY12,PROCR,PPARG,APOH,AP3B1,AQP1,SLC1A2,SLC1A3,PDPN,PPP3CA,MIR21,MIR200B,IL6,CX3CR1,IL10,MYH9,NACA,GATA4,SMOC2,ITGB3,XYLT1,DUOX1,KDR,ADAM17,KLKB1,NOS2,RAC1,FUT10,NFKBIZ,CAV3,EDNRA,TFF1,OPRM1,THY1,P2RY1,CD34,CD36,TLR4,SERPINE1,CD44,MIR451A,PAX6
	GO:0043542	endothelial cell migration		1.37e-10	1.03e-06	1.04e-08	9.91e-08	37	361	MIR499A,SERPINF1,ADORA2B,VHL,PPARG,APOH,MIR10A,MIR129-1,RHOB,MIR132,MIR143,MIR137,MIR152,MIR146A,MIR193A,MIR200A,MIR21,MIR205,MIR200B,MIR212,MIR210,MIR22,MIR218-2,PRL,MIR30A,CYP1B1,MYH9,SMOC2,DCN,ITGB3,JUP,KDR,ADAM17,RAB5C,RAC1,EDN2,MIR885
	GO:0050900	leukocyte migration		2.3e-10	1.73e-06	1.73e-08	1.64e-07	43	486	ADORA1,KITLG,FER,CCL1,CCL2,CCL5,CCL7,CCL8,CCL13,CCL20,SELE,SELP,SELPLG,P2RY12,APP,MIR128-1,MIR146A,FUT9,SLC37A4,IL6,CX3CR1,IL10,MYH9,TNFRSF14,TNFRSF18,ITGB3,NOD2,DUOX1,ADAM17,GNB1,KIT,RAC1,LEP,EDN2,EDNRA,LGALS9,THY1,CD34,CHST4,SERPINE1,CD47,TRPV4,CKLF
	GO:0060193	positive regulation of lipase activity		2.56e-10	1.92e-06	1.9e-08	1.8e-07	18	77	PDGFRB,ESR1,PHB1,ADRA1A,DLC1,HRAS,CCL5,FGFR2,SELE,P2RY12,APOH,MIR182,AVPR1A,PTH,KIT,CALCR,EDNRA,CD86
	GO:0051051	negative regulation of transport		2.57e-10	1.94e-06	1.9e-08	1.8e-07	53	706	MAPT,MIR499A,ESR1,ADORA1,FBN1,UCP2,ANPEP,P2RY12,PPARG,APP,IDUA,MIR103A1,CRYAA,MIR129-1,MIR128-1,ARHGAP1,MIR143,MIR140,THADA,MIR148A,PPP3CA,MIR146A,MIR144,MIR145,SLC15A1,MIR205,MIR212,MIR210,HAMP,FXYD2,IL6,MIR326,GHRL,ITGB3,NPVF,RAB7A,NOS1,RAC1,KCNE2,WWP2,CAV3,LEP,EDN2,TFF2,OPRM1,LGALS9,OXTR,P2RY1,CD36,CD47,MIR451A,SVIP,HCRT
	GO:0040013	negative regulation of locomotion		3.04e-10	2.29e-06	2.22e-08	2.11e-07	43	490	SERPINF1,CYGB,ADORA1,DLC1,ACAN,MITF,CCL2,CCL8,MIIP,PPARG,APOH,MIR10A,MIR130A,MIR129-1,RHOB,MIR128-1,MIR132,MIR140,MIR137,MIR152,MIR146A,MIR145,MIR182,MIR193A,MIR21,MIR205,MIR200B,MIR212,MIR22,PRL,CX3CR1,CYP1B1,MYH9,GHRL,DCN,JUP,RAC1,MIR885,THY1,SERPINE1,MIR451A,ARPIN,CDH1
	GO:1903522	regulation of blood circulation		3.18e-10	2.4e-06	2.3e-08	2.19e-07	37	371	ADM,ADORA1,ADRA1A,ADRB1,ADRB2,SCN1B,SCN2B,SCN10A,FXYD1,APP,SLC8A1,ASPH,MIR21,ATP1B1,ATP2B1,MIR30E,MYBPC3,GHRL,AVPR1A,GATA4,JUP,KCNJ2,DMD,NOS1,NOS2,KCNE2,NPPA,CASR,CAV3,LEP,EDN2,EDNRA,THRA,OXTR,PEBP1,TRPV4,TNNT2
	GO:0003012	muscle system process		3.39e-10	2.55e-06	2.43e-08	2.31e-07	46	555	TPM3,MIR499A,PGR,ADORA1,ADORA2B,ADRA1A,ADRB1,ADRB2,SCN1B,SCN2B,SCN10A,SCNN1B,FXYD1,UTRN,PPARG,TCAP,ARG2,MIR143,SLC8A1,PPP3CA,MIR145,ASPH,MIR21,HAMP,ATP1B1,ATP2B1,MIR30E,MYBPC3,GHRL,GATA4,JUP,KCNJ2,KCNMA1,DMD,KIT,NOS1,KCNE2,NPPA,CAV3,LEP,EDN2,EDNRA,OXTR,P2RY1,TRPV4,TNNT2
	GO:0071345	cellular response to cytokine stimulus		4.03e-10	3.03e-06	2.85e-08	2.7e-07	65	1004	TRAF5,RPLP0,RPS3,CHI3L1,PHB1,FER,CCL1,CCL2,CCL5,CCL7,CCL8,CCL13,MME,CCL20,COL1A1,SELP,SELPLG,PPARG,MIRLET7C,MIR103A1,MIR143,MIR152,MIR148A,MIR146A,MIR21,HAMP,IL6,CX3CR1,MIR301A,IL7,MX1,SOX9,CYP1B1,GAPDH,TNFRSF14,TNFRSF18,GFI1,STAR,STAT6,NOD2,DUOX1,BRCA1,ACKR3,ADAM17,KIT,NOS2,MIR378A,CASP4,OAS1,OAS2,OAS3,NFKBIZ,IL18BP,EDA,LEP,LEPR,EDN2,TFF2,TFRC,LGALS9,TLR4,SERPINE1,CD44,CD47,PAX6
	GO:0002685	regulation of leukocyte migration		4.05e-10	3.04e-06	2.85e-08	2.7e-07	32	282	ADORA1,KITLG,CCL1,CCL2,CCL5,CCL7,CCL8,CCL20,SELE,SELP,P2RY12,APP,MIR128-1,MIR146A,FUT9,IL6,CX3CR1,TNFRSF14,TNFRSF18,ITGB3,NOD2,ADAM17,GNB1,RAC1,EDN2,EDNRA,LGALS9,THY1,CHST4,SERPINE1,CD47,TRPV4
	GO:0006518	peptide metabolic process		4.22e-10	3.18e-06	2.94e-08	2.8e-07	69	1107	NHLRC1,RPL26,RPL27,HSP90B1,ERBB2,RPL32,RPLP0,RPS3,MIR499A,RPS14,RPS15A,RPS17,RPS24,RPL23,CLU,CCL5,MME,COA3,ANPEP,MRPL33,IDE,APP,MIR103A1,SLC1A2,MIR130A,CNBP,MIR128-1,MIR132,MIR143,MIR140,MIR137,MIR148A,MIR146A,MIR144,MIR145,MIR182,MIR21,MIR205,MIR200B,MIR212,MIR210,PRKDC,EIF2AK1,EIF2AK2,IL6,SELENOT,CYP1B1,MIR96,MIR326,GAPDH,MIR196B,SPCS2,CDKAL1,NOD2,DMD,MIR378A,NPM1,KRT13,RARA,TCOF1,RPSA,MBOAT4,M…
	GO:0001819	positive regulation of cytokine production		5.69e-10	4.28e-06	3.93e-08	3.74e-07	48	607	HGF,RPS3,CHI3L1,PHB1,ADORA2B,CLU,HRAS,CCL1,CCL2,CCL5,CCL20,APP,MIR132,MIR144,MIR145,MIR182,CD274,MIR21,EIF2AK2,IL6,PRL,IL7,IL10,CYP1B1,GAPDH,B2M,TNFRSF14,GATA4,NOD2,BRCA1,ADAM17,RAB1A,KIT,NOS2,RARA,CASP4,OAS1,OAS2,OAS3,LEP,LGALS9,CD80,CD86,CD34,CD36,TLR4,SERPINE1,TRPV4
	GO:0002687	positive regulation of leukocyte migration		6.16e-10	4.64e-06	4.21e-08	4.01e-07	26	187	KITLG,CCL1,CCL2,CCL5,CCL7,CCL8,CCL20,SELE,SELP,P2RY12,APP,IL6,CX3CR1,TNFRSF14,TNFRSF18,ITGB3,ADAM17,GNB1,RAC1,EDN2,EDNRA,LGALS9,THY1,SERPINE1,CD47,TRPV4
	GO:0006812	monoatomic cation transport		6.37e-10	4.79e-06	4.32e-08	4.1e-07	74	1248	CDKN1B,PDGFRB,MIR499A,TRPC2,ADORA1,ADRA1A,ADRB1,ADRB2,SCN1B,CLNS1A,UCP2,SCN2B,UCP3,SCN10A,SCNN1B,SLC39A6,CCL2,CCL5,CCL8,FXYD1,SEC61A1,UTRN,RHCG,P2RY12,APP,AP3B1,AQP1,MIR103A1,SLC1A3,SLC5A3,SLC6A4,ARHGAP1,SLC8A1,THADA,PPP3CA,SLC12A4,SLC15A1,ASPH,MIR21,MIR212,MIR210,HAMP,CTNNB1,ATP1B1,FXYD2,ATP2B1,B2M,FXYD6,GCG,ITGB3,KCNA2,KCNJ2,NECTIN1,KCNJ16,KCNMA1,KCNMB1,DMD,NOS1,SLC17A6,KCNE2,NPPA,CALCR,WWP2,CA…
	GO:0045785	positive regulation of cell adhesion		7.75e-10	5.83e-06	5.21e-08	4.95e-07	47	590	ERBB2,RPS3,KITLG,MIP,CCL2,CCL5,UTRN,SELE,SELP,P2RY12,AP3B1,MIR128-1,PDPN,PPP3CA,CD274,MIR21,ATM,POLDIP2,IL6,IL7,IL10,MIR326,MYH9,ADAM9,B2M,TNFRSF14,TNFRSF18,SMOC2,ITGB3,NOD2,JUP,KDR,DMD,RAC1,RARA,NFKBIZ,LEP,TFRC,LGALS9,THY1,CD80,CD86,CD36,CHST4,CD44,CD47,CDH1
	GO:0010518	positive regulation of phospholipase activity		1.05e-09	7.88e-06	6.98e-08	6.63e-07	16	62	PDGFRB,ESR1,PHB1,ADRA1A,DLC1,HRAS,CCL5,FGFR2,SELE,P2RY12,AVPR1A,PTH,KIT,CALCR,EDNRA,CD86
	GO:0048659	smooth muscle cell proliferation		1.19e-09	8.95e-06	7.85e-08	7.46e-07	29	241	CDKN1B,PDE1A,ABCC4,PDGFRB,MIR499A,ESR1,PHB1,CCL5,FGFR2,PPARG,MIR130A,MIR143,MIR140,MIR137,MIR146A,MIR145,MIR182,MIR21,PRKDC,POLDIP2,CTNNB1,IL6,MIR301A,IL10,MIR96,ITGB3,MFN2,EDNRA,TLR4
	GO:0006873	intracellular monoatomic ion homeostasis		1.42e-09	1.07e-05	9.26e-08	8.8e-07	49	645	HSP90B1,TRPC2,ADORA1,SCNN1B,SLC39A6,CCL1,CCL2,CCL5,CCL7,CCL8,CCL13,FXYD1,RHCG,APP,AP3B1,SLC1A3,SLC8A1,THADA,PPT1,ASPH,MIR210,HAMP,ATP1B1,FXYD2,ATP2B1,SLC37A4,AVPR1A,B2M,ITGB3,PTH,KCNJ2,KCNMA1,MFN2,RAB7A,DMD,NOS1,CALCB,CASR,GRIN2B,CAV3,EDN2,EDNRA,TFRC,THY1,P2RY1,TRPV4,TNNT2,HCRT,HCRTR2
	GO:0051093	negative regulation of developmental process		1.75e-09	1.32e-05	1.13e-07	1.08e-06	75	1301	CDKN1B,ERBB2,MAPT,SERPINF1,CGA,FBN1,ADRB1,ADRB2,ADRB3,ASPM,CCL2,CCL13,VHL,TRIB2,P2RY12,PPARG,APOH,APP,IDUA,MIR103A1,MIR10A,MIR130A,SLC6A4,MIR128-1,MIR143,MIR140,MIR137,PPP3CA,MIR146A,MIR144,MIR145,MIR182,IQCB1,MIR193A,MIR21,MIR205,MIR200B,MIR212,CTNNB1,IL6,PRL,CX3CR1,MIR30E,MIR7-2,SOX9,GHRL,B2M,DCN,ITGB3,PTH,GFI1,MEPE,XYLT1,JUP,MFN2,DMD,NME1,NME2,KIT,RARA,CAV3,LEP,TFRC,MIR885,THBS2,THY1,CD86,CD36…
	GO:0070848	response to growth factor		2.28e-09	1.72e-05	1.47e-07	1.4e-06	61	942	HGF,ERBB2,PDGFRB,MAPT,RPS3,FBN1,FER,FGF5,CCL2,CCL5,FGFR2,COL1A1,COL1A2,VHL,DZIP1,PPARG,APP,MIR103A1,MIR10A,MIR130A,MIR143,MIR140,MIR146A,MIR145,MIR183,MIR21,MIR212,MIR210,CTNNB1,MIR219A2,IL6,MIR30A,CX3CR1,IL10,SOX9,PEG10,ADAM9,GATA4,SMOC2,DCN,ITGB3,PTH,DDX5,BMPR1B,DYNLRB1,KDR,ADAM17,DMD,NOS1,RAB5C,NFKBIZ,CASR,CAT,CAV3,OPRM1,MIR885,LATS1,P2RY1,TLR4,SERPINE1,CD44
	GO:0001818	negative regulation of cytokine production		2.65e-09	1.99e-05	1.69e-07	1.61e-06	40	459	HGF,ADRB2,TRIB2,PPARG,MIRLET7C,ARG2,MIR130A,MIR129-1,CRYBA1,MIR128-1,MIR132,MIR140,MIR152,MIR146A,MIR145,MIR197,CD274,MIR21,MIR205,MIR203A,MIR200B,MIR215,ATP2B1,SLC37A4,IL6,CX3CR1,MIR301A,IL10,GHRL,NOD2,MIR378A,RAC1,MIR383,RARA,OAS1,OAS3,LGALS9,MIR708,CD34,TLR4
	GO:0030097	hemopoiesis		2.71e-09	2.04e-05	1.71e-07	1.63e-06	83	1534	TPO,RPL27,ERBB2,AICDA,PDGFRB,RPS3,RPS14,RPS15A,RPS24,ADORA2B,FBN1,KITLG,UCP2,MITF,FER,SLC39A6,CCL2,CCL5,FGFR2,CCL20,SELE,SELP,VHL,SELPLG,EXOC6,P2RY12,POU1F1,PPARG,APP,AP3B1,MIR130A,MIR143,PPP3CA,MIR146A,MIR144,MIR145,MIR21,PRKDC,ATM,CTNNB1,EIF2AK1,EIF2AK2,SLC37A4,IL6,MIR301A,IL7,IL10,MIR326,MYH9,B2M,NACA,GATA4,ITGB3,GFI1,STAT6,MFN2,KDR,ADAM17,NME1,NME2,KIT,NOS1,RAB5C,NPM1,FUT10,RARA,CALCR,NFKBIZ,…
	GO:0030003	intracellular monoatomic cation homeostasis		2.75e-09	2.07e-05	1.72e-07	1.64e-06	48	634	HSP90B1,TRPC2,ADORA1,SCNN1B,SLC39A6,CCL1,CCL2,CCL5,CCL7,CCL8,CCL13,FXYD1,APP,AP3B1,SLC1A3,SLC8A1,THADA,PPT1,ASPH,MIR210,HAMP,ATP1B1,FXYD2,ATP2B1,SLC37A4,AVPR1A,B2M,ITGB3,PTH,KCNJ2,KCNMA1,MFN2,RAB7A,DMD,NOS1,CALCB,CASR,GRIN2B,CAV3,EDN2,EDNRA,TFRC,THY1,P2RY1,TRPV4,TNNT2,HCRT,HCRTR2
	GO:0030155	regulation of cell adhesion		2.82e-09	2.13e-05	1.76e-07	1.67e-06	62	972	ERBB2,RPS3,ADORA2B,ADRB2,DLC1,KITLG,MIP,CCL2,CCL5,UTRN,COL1A1,SELE,SELP,P2RY12,APP,AP3B1,MIR10A,PPP1CB,ARG2,MIR128-1,PDPN,PPP3CA,MIR146A,MIR183,FUT9,CD274,MIR21,ATM,POLDIP2,IL6,IL7,IL10,SOX9,CYP1B1,MIR326,MYH9,ADAM9,B2M,TNFRSF14,TNFRSF18,SMOC2,ITGB3,NOD2,JUP,KDR,DMD,RAC1,RARA,NFKBIZ,LEP,TFRC,LGALS9,THY1,CD80,CD86,CD36,CHST4,SERPINE1,CD44,CD47,TRPV4,CDH1
	GO:0034762	regulation of transmembrane transport		3e-09	2.26e-05	1.85e-07	1.76e-06	53	752	MIR499A,ESR1,ADRB1,ADRB2,SCN1B,SCN2B,SCN10A,CCL2,AK1,FXYD1,UTRN,APP,MIR103A1,SLC1A2,ARG2,MIR129-1,MIR143,SLC8A1,THADA,PPP3CA,ASPH,MIR21,MIR212,MIR210,HAMP,ATP1B1,FXYD2,MIR326,FXYD6,ITGB3,PTH,GH1,KCNA2,KCNJ2,KCNJ16,KCNMA1,KCNMB1,MFN2,DMD,NOS1,KCNE2,NPPA,CALCR,WWP2,COX17,GRIN2B,CAV3,LEP,EDNRA,OPRM1,THY1,MIR451A,TRPV4
	GO:0002684	positive regulation of immune system process		3.06e-09	2.31e-05	1.87e-07	1.78e-06	72	1235	RPS3,ESR1,CTSC,UBASH3A,PHB1,ADORA2B,KITLG,CLU,HRAS,FER,CCL1,CCL2,CCL5,CCL7,CCL8,CCL20,SELE,SELP,P2RY12,ZDHHC5,APP,AP3B1,CNBP,MIR128-1,MIR140,PPP3CA,MIR146A,MIR145,CD274,MIR21,PRKDC,HAMP,IL6,CX3CR1,MIR301A,IL7,IL10,MIR326,B2M,TNFRSF14,TNFRSF18,ITGB3,GFI1,STAT6,NOD2,ADAM17,GNB1,KIT,NOS2,RAC1,NPPA,RARA,CASP4,OAS1,OAS3,NFKBIZ,LEP,EDN2,EDNRA,TFRC,LGALS9,MIR708,THY1,CD80,CD86,CD36,TLR4,SERPINE1,CD44,CD…
	GO:0010517	regulation of phospholipase activity		3.22e-09	2.42e-05	1.95e-07	1.86e-06	17	77	PDGFRB,ESR1,PHB1,ADRA1A,DLC1,HRAS,CCL5,FGFR2,SELE,P2RY12,PPT1,AVPR1A,PTH,KIT,CALCR,EDNRA,CD86
	GO:0080134	regulation of response to stress		3.47e-09	2.61e-05	2.09e-07	1.98e-06	94	1858	HGF,RPL26,TRAF5,MAPT,RPS3,ESR1,CTSC,SERPINF1,F11,PHB1,ADORA1,ADORA2B,ADRB2,UBE2V1,CLU,HRAS,CCL1,CCL2,CCL5,DNAJA1,SELE,VHL,SETMAR,VWF,PTGES,ZDHHC5,PPARG,APOH,APP,AP3B1,ARG2,CNBP,MIR128-1,MIR132,MIR140,PPP3CA,MIR146A,MIR144,MIR145,MIR187,MIR21,MIR205,MIR200B,MIR210,PRKDC,ATM,HAMP,MIR22,CTNNB1,EIF2AK1,EIF2AK2,IL6,CX3CR1,IL10,GHRL,B2M,GATA4,TFIP11,SMOC2,GFI1,DDX5,NOD2,XYLT1,DUOX1,BRCA1,ACKR3,ADAM17,K…
	GO:0008015	blood circulation		3.68e-09	2.77e-05	2.2e-07	2.09e-06	53	756	ADH5,ADM,ADORA1,ADORA2B,ADRA1A,ADRB1,ADRB2,ADRB3,SCN1B,SCN2B,SCN10A,SCNN1B,FXYD1,COL1A2,PPARG,APP,TCAP,SLC6A4,SLC8A1,ASPH,MIR21,ATP1B1,ATP2B1,MIR30E,MYBPC3,GHRL,AVPR1A,GATA4,JUP,KCNJ2,KCNMA1,KCNMB1,KDR,TAC3,DMD,NOS1,NOS2,KCNE2,NPPA,DSC1,NTS,CASR,CAV3,LEP,EDN2,EDNRA,THRA,OXTR,P2RY1,PEBP1,CD36,TRPV4,TNNT2
	GO:0010562	positive regulation of phosphorus metabolic process		3.8e-09	2.86e-05	2.24e-07	2.12e-06	64	1030	CDKN1B,HGF,ERBB2,PDGFRB,MAPT,RPS3,CHI3L1,PHB1,ADORA1,ADORA2B,ADRA1A,FBN1,ADRB2,DLC1,KITLG,CLU,HRAS,FGF5,CCL5,FGFR2,P2RY12,POU1F1,PPARG,APP,CRYAA,MIR128-1,MIR143,MIR21,IL6,CX3CR1,SOX9,MYH9,ADAM9,TNFRSF14,GATA4,TNFRSF18,GCG,ITGB3,PTH,NOD2,GH1,KDR,ADAM17,KIT,NOS1,NOS2,RAC1,NPM1,CALCR,LEP,LEPR,EDNRA,TFRC,LGALS9,LATS1,THY1,P2RY1,CD80,CD86,CD36,TLR4,CD44,TRPV4,RSPO1
	GO:0045937	positive regulation of phosphate metabolic process		3.8e-09	2.86e-05	2.24e-07	2.12e-06	64	1030	CDKN1B,HGF,ERBB2,PDGFRB,MAPT,RPS3,CHI3L1,PHB1,ADORA1,ADORA2B,ADRA1A,FBN1,ADRB2,DLC1,KITLG,CLU,HRAS,FGF5,CCL5,FGFR2,P2RY12,POU1F1,PPARG,APP,CRYAA,MIR128-1,MIR143,MIR21,IL6,CX3CR1,SOX9,MYH9,ADAM9,TNFRSF14,GATA4,TNFRSF18,GCG,ITGB3,PTH,NOD2,GH1,KDR,ADAM17,KIT,NOS1,NOS2,RAC1,NPM1,CALCR,LEP,LEPR,EDNRA,TFRC,LGALS9,LATS1,THY1,P2RY1,CD80,CD86,CD36,TLR4,CD44,TRPV4,RSPO1
	GO:0006417	regulation of translation		3.92e-09	2.95e-05	2.29e-07	2.17e-06	46	595	NHLRC1,RPL26,ERBB2,RPS3,MIR499A,RPS14,CCL5,COA3,APP,MIR103A1,MIR130A,CNBP,MIR128-1,MIR132,MIR143,MIR140,MIR137,MIR148A,MIR146A,MIR144,MIR145,MIR182,MIR21,MIR205,MIR200B,MIR212,MIR210,PRKDC,EIF2AK1,EIF2AK2,IL6,SELENOT,CYP1B1,MIR96,MIR326,GAPDH,MIR196B,MIR378A,NPM1,KRT13,RARA,TCOF1,MIR885,MIR451A,EIF1,CAPRIN1
	GO:0008016	regulation of heart contraction		4.22e-09	3.18e-05	2.44e-07	2.32e-06	31	289	ADM,ADORA1,ADRA1A,ADRB1,ADRB2,SCN1B,SCN2B,SCN10A,FXYD1,SLC8A1,ASPH,ATP1B1,ATP2B1,MIR30E,MYBPC3,AVPR1A,GATA4,JUP,KCNJ2,DMD,NOS1,NOS2,KCNE2,NPPA,CAV3,EDN2,EDNRA,THRA,PEBP1,TRPV4,TNNT2
	GO:0010596	negative regulation of endothelial cell migration		5.12e-09	3.85e-05	2.94e-07	2.79e-06	19	103	SERPINF1,PPARG,APOH,MIR10A,MIR129-1,MIR132,MIR137,MIR152,MIR146A,MIR193A,MIR21,MIR205,MIR200B,MIR212,MIR22,PRL,DCN,JUP,MIR885
	GO:0071222	cellular response to lipopolysaccharide		5.78e-09	4.35e-05	3.3e-07	3.13e-06	34	349	AICDA,CCL2,CCL5,CCL8,MIR10A,MIR128-1,MIR140,MIR139,MIR146A,MIR182,MIR187,MIR193A,CD274,MIR21,MIR205,MIR210,HAMP,IL6,CX3CR1,MIR7-2,IL10,ADAM9,B2M,GFI1,NOD2,NOS2,MIR383,RARA,NFKBIZ,CD80,CD86,CD36,TLR4,SERPINE1
	GO:0035296	regulation of tube diameter		6.65e-09	5e-05	3.73e-07	3.55e-06	26	207	ADM,ADORA1,ADORA2B,ADRA1A,ADRB1,ADRB2,ADRB3,SCNN1B,SLC6A4,SLC8A1,MIR21,ATP2B1,AVPR1A,KCNMA1,KCNMB1,KDR,NOS1,NPPA,NTS,CASR,LEP,EDN2,EDNRA,OXTR,P2RY1,TRPV4
	GO:0097746	blood vessel diameter maintenance		6.65e-09	5e-05	3.73e-07	3.55e-06	26	207	ADM,ADORA1,ADORA2B,ADRA1A,ADRB1,ADRB2,ADRB3,SCNN1B,SLC6A4,SLC8A1,MIR21,ATP2B1,AVPR1A,KCNMA1,KCNMB1,KDR,NOS1,NPPA,NTS,CASR,LEP,EDN2,EDNRA,OXTR,P2RY1,TRPV4
	GO:0016525	negative regulation of angiogenesis		6.77e-09	5.09e-05	3.77e-07	3.58e-06	25	191	SERPINF1,ADRB2,CCL2,PPARG,APOH,MIR10A,MIR143,MIR137,MIR146A,MIR145,MIR193A,MIR21,MIR205,MIR200B,MIR212,CTNNB1,PRL,CX3CR1,MIR30E,GHRL,DCN,MIR885,THBS2,CD36,SERPINE1
	GO:0043043	peptide biosynthetic process		6.87e-09	5.17e-05	3.8e-07	3.61e-06	61	967	NHLRC1,RPL26,RPL27,ERBB2,RPL32,RPLP0,RPS3,MIR499A,RPS14,RPS15A,RPS17,RPS24,RPL23,CCL5,COA3,MRPL33,APP,MIR103A1,SLC1A2,MIR130A,CNBP,MIR128-1,MIR132,MIR143,MIR140,MIR137,MIR148A,MIR146A,MIR144,MIR145,MIR182,MIR21,MIR205,MIR200B,MIR212,MIR210,PRKDC,EIF2AK1,EIF2AK2,IL6,SELENOT,CYP1B1,MIR96,MIR326,GAPDH,MIR196B,CDKAL1,NOD2,DMD,MIR378A,NPM1,KRT13,RARA,TCOF1,RPSA,MIR885,MIR451A,EIF1,CAPRIN1,RPL12,RPL19
	GO:0035150	regulation of tube size		7.43e-09	5.59e-05	4.08e-07	3.88e-06	26	208	ADM,ADORA1,ADORA2B,ADRA1A,ADRB1,ADRB2,ADRB3,SCNN1B,SLC6A4,SLC8A1,MIR21,ATP2B1,AVPR1A,KCNMA1,KCNMB1,KDR,NOS1,NPPA,NTS,CASR,LEP,EDN2,EDNRA,OXTR,P2RY1,TRPV4
	GO:0006811	monoatomic ion transport		8.13e-09	6.12e-05	4.43e-07	4.21e-06	80	1482	CDKN1B,ABCC4,PDGFRB,MIR499A,TRPC2,ANO5,ADORA1,ADRA1A,ADRB1,ADRB2,SCN1B,CLNS1A,UCP2,SCN2B,UCP3,SCN10A,SCNN1B,SLC39A6,CCL2,CCL5,CCL8,FXYD1,SEC61A1,UTRN,RHCG,P2RY12,APP,AP3B1,AQP1,MIR103A1,SLC1A2,SLC1A3,SLC5A3,SLC6A4,ARHGAP1,SLC8A1,THADA,PPP3CA,SLC12A4,SLC15A1,ASPH,MIR21,MIR212,MIR210,HAMP,CTNNB1,ATP1B1,FXYD2,ATP2B1,B2M,FXYD6,GCG,ITGB3,KCNA2,KCNJ2,NECTIN1,KCNJ16,KCNMA1,KCNMB1,DMD,NOS1,SLC17A6,KCNE2,…
	GO:0060191	regulation of lipase activity		8.71e-09	6.56e-05	4.72e-07	4.48e-06	19	106	PDGFRB,ESR1,PHB1,ADRA1A,DLC1,HRAS,CCL5,FGFR2,SELE,P2RY12,APOH,PPT1,MIR182,AVPR1A,PTH,KIT,CALCR,EDNRA,CD86
	GO:2000181	negative regulation of blood vessel morphogenesis		9.59e-09	7.22e-05	5.16e-07	4.9e-06	25	194	SERPINF1,ADRB2,CCL2,PPARG,APOH,MIR10A,MIR143,MIR137,MIR146A,MIR145,MIR193A,MIR21,MIR205,MIR200B,MIR212,CTNNB1,PRL,CX3CR1,MIR30E,GHRL,DCN,MIR885,THBS2,CD36,SERPINE1
	GO:0001932	regulation of protein phosphorylation		1.05e-08	7.86e-05	5.57e-07	5.3e-06	73	1295	NHLRC1,CDKN1B,HGF,ERBB2,PDGFRB,RPS3,CHI3L1,PHB1,ADORA1,ADRA1A,FBN1,ADRB2,KITLG,CLU,HRAS,FER,FGF5,CCL5,DNAJA1,TRIB2,PPARG,APP,MIR103A1,CRYAA,MIR128-1,MIR132,MIR143,SLC8A1,MIR137,MIR146A,MIR21,MIR212,PRKDC,EIF2AK1,IL6,CX3CR1,IL7,SOX9,ADAM9,TNFRSF14,GATA4,TNFRSF18,GCG,ITGB3,NOD2,GH1,KDR,ADAM17,DMD,KIT,NOS1,RAC1,NPM1,NPPA,CALCR,CAV3,LEP,LEPR,EDNRA,TFRC,LGALS9,LATS1,THY1,P2RY1,PEBP1,CD80,CD86,CD36,TLR…
	GO:0003018	vascular process in circulatory system		1.09e-08	8.17e-05	5.75e-07	5.47e-06	34	357	ABCC4,ADM,ADORA1,ADORA2B,ADRA1A,ADRB1,ADRB2,ADRB3,SCNN1B,SLC1A2,SLC1A3,SLC2A1,SLC5A3,SLC6A4,SLC8A1,MIR21,ATP2B1,AVPR1A,KCNMA1,KCNMB1,KDR,NOS1,NPPA,NTS,CASR,LEP,LEPR,EDN2,EDNRA,TFRC,OXTR,P2RY1,CD36,TRPV4
	GO:0001894	tissue homeostasis		1.18e-08	8.87e-05	6.2e-07	5.89e-06	36	398	ABCA4,PDE6A,PDGFRB,ADORA1,ADRB2,PIGR,MIP,VHL,IDUA,SLC2A1,MIR140,IQCB1,HAMP,CTNNB1,IL6,IL7,SOX9,B2M,ITGB3,PTH,NOD2,RAB7A,DMD,RAC1,CALCR,NFKBIZ,CUBN,TFF1,TFF2,TFF3,RHO,TFRC,CD34,TLR4,PRDX1,TRPV4
	GO:0051248	negative regulation of protein metabolic process		1.19e-08	8.94e-05	6.21e-07	5.9e-06	74	1326	NHLRC1,CDKN1B,HGF,MAPT,RPS3,MIR499A,SERPINF1,PFDN1,PFDN5,PHB1,RPL23,CLU,FHIT,FXYD1,DNAJA1,COL6A3,TRIB2,IDE,PPARG,APP,AQP1,MIR103A1,MIR130A,CRYAA,MIR128-1,MIR132,MIR143,SLC8A1,MIR140,MIR137,MIR152,MIR148A,MIR146A,MIR144,MIR145,MIR182,MIR21,MIR205,MIR200B,MIR212,MIR210,PRKDC,CTNNB1,EIF2AK1,EIF2AK2,IL6,IL10,MIR96,MIR326,GAPDH,MIR196B,ITGB3,BRCA1,DMD,NOS1,NOS2,MIR378A,NPM1,NPPA,RARA,CAV3,SERPINH1,MIR…
	GO:1901343	negative regulation of vasculature development		1.21e-08	9.08e-05	6.26e-07	5.95e-06	25	196	SERPINF1,ADRB2,CCL2,PPARG,APOH,MIR10A,MIR143,MIR137,MIR146A,MIR145,MIR193A,MIR21,MIR205,MIR200B,MIR212,CTNNB1,PRL,CX3CR1,MIR30E,GHRL,DCN,MIR885,THBS2,CD36,SERPINE1
	GO:0048660	regulation of smooth muscle cell proliferation		1.3e-08	9.74e-05	6.67e-07	6.34e-06	27	230	CDKN1B,PDE1A,ABCC4,PDGFRB,MIR499A,ESR1,PHB1,CCL5,FGFR2,PPARG,MIR130A,MIR143,MIR140,MIR137,MIR146A,MIR145,MIR182,MIR21,PRKDC,CTNNB1,IL6,MIR301A,IL10,MIR96,ITGB3,MFN2,TLR4
	GO:0034248	regulation of amide metabolic process		1.34e-08	0.000101	6.87e-07	6.53e-06	48	663	NHLRC1,RPL26,ERBB2,RPS3,MIR499A,RPS14,CLU,CCL5,COA3,APP,MIR103A1,MIR130A,CNBP,MIR128-1,MIR132,MIR143,MIR140,MIR137,MIR148A,MIR146A,MIR144,MIR145,MIR182,MIR21,MIR205,MIR200B,MIR212,MIR210,PRKDC,EIF2AK1,EIF2AK2,IL6,SELENOT,CYP1B1,MIR96,MIR326,GAPDH,MIR196B,NOD2,MIR378A,NPM1,KRT13,RARA,TCOF1,MIR885,MIR451A,EIF1,CAPRIN1
	GO:0043200	response to amino acid		1.35e-08	0.000102	6.87e-07	6.53e-06	25	197	CDKN1B,MIR802,MIR429,COL1A1,COL1A2,MIR101-2,MIR103A1,SLC1A2,SLC1A3,MIR130A,MIR137,MIR145,MIR183,MIR193A,MIR203A,MIR200B,MIR22,MIR30A,MIR30E,GMPS,MIR378A,MIR365B,MIR708,MIR451A,CDH1
	GO:0060249	anatomical structure homeostasis		1.46e-08	0.00011	7.39e-07	7.02e-06	36	401	ABCA4,PDE6A,PDGFRB,ADORA1,ADRB2,PIGR,MIP,VHL,IDUA,SLC2A1,MIR140,IQCB1,HAMP,CTNNB1,IL6,IL7,SOX9,B2M,ITGB3,PTH,NOD2,RAB7A,DMD,RAC1,CALCR,NFKBIZ,CUBN,TFF1,TFF2,TFF3,RHO,TFRC,CD34,TLR4,PRDX1,TRPV4
	GO:0010633	negative regulation of epithelial cell migration		1.6e-08	0.00012	8.01e-07	7.61e-06	20	123	SERPINF1,PPARG,APOH,MIR10A,MIR130A,MIR129-1,MIR132,MIR137,MIR152,MIR146A,MIR193A,MIR21,MIR205,MIR200B,MIR212,MIR22,PRL,DCN,JUP,MIR885
	GO:0140352	export from cell		1.66e-08	0.000125	8.29e-07	7.88e-06	69	1199	ABCC4,CGA,ADM,ADORA1,ADORA2B,FBN1,ADRB1,UCP2,FER,CCL5,CCL8,FXYD1,EXOC6,P2RY12,PTGES,PPARG,IDUA,AQP1,MIR130A,MIR129-1,SLC6A4,SLC8A1,MIR140,PPP3CA,MIR146A,PPT1,MIR200A,MIR21,MIR210,HAMP,ATP1B1,FXYD2,ATP2B1,IL6,SELENOT,MIR326,MYH9,GHRL,AVPR1A,ADAM9,GCG,NPVF,RAB10,KCNA2,MFN2,RAB7A,RAB1A,KIT,NOS1,NOS2,RAC1,KCNE2,NPPA,CASR,TVP23B,GRIN2B,LEP,LEPR,EDN2,OPRM1,LGALS9,OXTR,P2RY1,TLR4,MIR451A,TRPV4,PAX6,HCRT…
	GO:0033002	muscle cell proliferation		1.68e-08	0.000126	8.29e-07	7.88e-06	33	343	CDKN1B,HGF,PDE1A,ABCC4,PDGFRB,MIR499A,ESR1,PHB1,CCL5,FGFR2,PPARG,MIR130A,MIR143,MIR140,MIR137,MIR146A,MIR145,MIR182,MIR21,MIR200B,PRKDC,POLDIP2,CTNNB1,IL6,MIR301A,IL10,MIR96,GATA4,ITGB3,MFN2,NPPA,EDNRA,TLR4
	GO:0071219	cellular response to molecule of bacterial origin		2e-08	0.000151	9.84e-07	9.35e-06	34	365	AICDA,CCL2,CCL5,CCL8,MIR10A,MIR128-1,MIR140,MIR139,MIR146A,MIR182,MIR187,MIR193A,CD274,MIR21,MIR205,MIR210,HAMP,IL6,CX3CR1,MIR7-2,IL10,ADAM9,B2M,GFI1,NOD2,NOS2,MIR383,RARA,NFKBIZ,CD80,CD86,CD36,TLR4,SERPINE1
	GO:0019220	regulation of phosphate metabolic process		2.22e-08	0.000167	1.09e-06	1.03e-05	83	1598	NHLRC1,CDKN1B,HGF,HSP90B1,ERBB2,PDGFRB,MAPT,RPS3,CHI3L1,PHB1,ADORA1,ADORA2B,ADRA1A,FBN1,ADRB2,DLC1,KITLG,CLU,HRAS,FER,FGF5,CCL5,FGFR2,DNAJA1,TRIB2,P2RY12,POU1F1,PPARG,APP,MIR103A1,CRYAA,MIR128-1,MIR132,MIR143,SLC8A1,MIR137,MIR146A,MIR21,MIR212,PRKDC,EIF2AK1,IL6,CX3CR1,IL7,SOX9,MYH9,ADAM9,TNFRSF14,GATA4,TNFRSF18,GCG,ITGB3,PTH,NOD2,GH1,KDR,ADAM17,DMD,KIT,NOS1,NOS2,RAC1,NPM1,NPPA,CALCR,CAV3,LEP,LEPR…
	GO:0051707	response to other organism		2.25e-08	0.000169	1.09e-06	1.04e-05	95	1951	HSP90B1,CD52,AICDA,ESR1,RPS15A,HMGN2,PHB1,ADH5,ADM,CLU,HRAS,FER,SCNN1B,CCL1,CCL2,CCL5,CCL7,CCL8,CCL13,FGFR2,CCL20,SELE,SELP,FMO1,ZDHHC5,PPARG,APP,AP3B1,AQP1,MIR10A,ARG2,MIR130A,CNBP,MIR128-1,MIR140,MIR139,MIR146A,MIR182,MIR187,MIR193A,CD274,MIR21,MIR205,MIR210,PRKDC,HAMP,ATP1B1,EIF2AK2,IL6,CX3CR1,MX1,MIR7-2,IL10,GAPDH,ADAM9,B2M,TNFRSF14,PTGFR,GFI1,STAT6,NOD2,DUOX1,RAB7A,ADAM17,ADGRL2,RAB1A,NOS1,N…
	GO:0051174	regulation of phosphorus metabolic process		2.29e-08	0.000172	1.11e-06	1.05e-05	83	1599	NHLRC1,CDKN1B,HGF,HSP90B1,ERBB2,PDGFRB,MAPT,RPS3,CHI3L1,PHB1,ADORA1,ADORA2B,ADRA1A,FBN1,ADRB2,DLC1,KITLG,CLU,HRAS,FER,FGF5,CCL5,FGFR2,DNAJA1,TRIB2,P2RY12,POU1F1,PPARG,APP,MIR103A1,CRYAA,MIR128-1,MIR132,MIR143,SLC8A1,MIR137,MIR146A,MIR21,MIR212,PRKDC,EIF2AK1,IL6,CX3CR1,IL7,SOX9,MYH9,ADAM9,TNFRSF14,GATA4,TNFRSF18,GCG,ITGB3,PTH,NOD2,GH1,KDR,ADAM17,DMD,KIT,NOS1,NOS2,RAC1,NPM1,NPPA,CALCR,CAV3,LEP,LEPR…
	GO:0006809	nitric oxide biosynthetic process		2.39e-08	0.00018	1.15e-06	1.09e-05	19	112	ESR1,CLU,APP,ARG2,MIR132,MIR212,IL6,PRL,CX3CR1,IL10,CYP1B1,NOS1,NOS2,RAC1,OPRM1,CD36,TLR4,CD47,TNNT2
	GO:0043207	response to external biotic stimulus		2.52e-08	0.000189	1.2e-06	1.14e-05	95	1955	HSP90B1,CD52,AICDA,ESR1,RPS15A,HMGN2,PHB1,ADH5,ADM,CLU,HRAS,FER,SCNN1B,CCL1,CCL2,CCL5,CCL7,CCL8,CCL13,FGFR2,CCL20,SELE,SELP,FMO1,ZDHHC5,PPARG,APP,AP3B1,AQP1,MIR10A,ARG2,MIR130A,CNBP,MIR128-1,MIR140,MIR139,MIR146A,MIR182,MIR187,MIR193A,CD274,MIR21,MIR205,MIR210,PRKDC,HAMP,ATP1B1,EIF2AK2,IL6,CX3CR1,MX1,MIR7-2,IL10,GAPDH,ADAM9,B2M,TNFRSF14,PTGFR,GFI1,STAT6,NOD2,DUOX1,RAB7A,ADAM17,ADGRL2,RAB1A,NOS1,N…
	GO:0048511	rhythmic process		2.86e-08	0.000215	1.35e-06	1.29e-05	35	390	ERBB2,PDE6B,ESR1,SERPINF1,CGA,PGR,ADORA1,ADRB1,MITF,SCN10A,PPARG,PPP1CB,SLC6A4,PRKDC,IL6,CYP1B1,MYH9,GHRL,NPVF,DDX5,BMPR1B,KCNA2,KCNMA1,MFN2,NOS2,OAS1,GRIN2B,LEP,LEPR,EDN2,OPRM1,OXTR,TIMP4,HCRT,HCRTR2
	GO:0042060	wound healing		3.5e-08	0.000263	1.65e-06	1.56e-05	42	543	ERBB2,PDGFRB,UBASH3A,F11,ADRB1,ADRB2,HRAS,SCNN1B,CCL2,FGFR2,COL1A1,SELP,VWF,P2RY12,PROCR,PPARG,APOH,AP3B1,AQP1,PDPN,PPP3CA,MIR200B,IL6,MYH9,NACA,GATA4,SMOC2,ITGB3,DUOX1,KDR,ADAM17,KLKB1,FUT10,CAV3,OPRM1,P2RY1,CD34,CD36,TLR4,SERPINE1,CD44,MIR451A
	GO:0001101	response to acid chemical		3.64e-08	0.000274	1.7e-06	1.62e-05	26	223	CDKN1B,MIR802,MIR429,COL1A1,COL1A2,MIR101-2,MIR103A1,SLC1A2,SLC1A3,MIR130A,MIR137,MIR145,MIR183,MIR193A,MIR203A,MIR200B,MIR22,MIR30A,MIR30E,AVPR1A,GMPS,MIR378A,MIR365B,MIR708,MIR451A,CDH1
	GO:1901653	cellular response to peptide		3.85e-08	0.000289	1.79e-06	1.7e-05	38	457	RPL23,FBN1,ADRB2,UCP2,HRAS,FER,SCNN1B,SLC2A8,IDE,PPARG,APP,MIR103A1,MIR143,MIR140,MIR146A,MIR145,MIR200A,LEPROT,PRKDC,CTNNB1,ATP2B1,CYP1B1,GHRL,GCG,ITGB3,STAT6,NOD2,GH1,RAB10,MFN2,RAC1,CASP4,CASR,LEP,EDNRA,CD36,TLR4,LEPROTL1
	GO:0042325	regulation of phosphorylation		3.89e-08	0.000292	1.79e-06	1.7e-05	76	1416	NHLRC1,CDKN1B,HGF,ERBB2,PDGFRB,MAPT,RPS3,CHI3L1,PHB1,ADORA1,ADRA1A,FBN1,ADRB2,KITLG,CLU,HRAS,FER,FGF5,CCL5,FGFR2,DNAJA1,TRIB2,P2RY12,PPARG,APP,MIR103A1,CRYAA,MIR128-1,MIR132,MIR143,SLC8A1,MIR137,MIR146A,MIR21,MIR212,PRKDC,EIF2AK1,IL6,CX3CR1,IL7,SOX9,ADAM9,TNFRSF14,GATA4,TNFRSF18,GCG,ITGB3,NOD2,GH1,KDR,ADAM17,DMD,KIT,NOS1,RAC1,NPM1,NPPA,CALCR,CAV3,LEP,LEPR,EDNRA,TFRC,LGALS9,LATS1,THY1,P2RY1,PEBP1,…
	GO:0043604	amide biosynthetic process		4.02e-08	0.000302	1.84e-06	1.75e-05	65	1115	NHLRC1,RPL26,RPL27,ERBB2,RPL32,RPLP0,RPS3,MIR499A,RPS14,RPS15A,RPS17,RPS24,RPL23,CCL5,COA3,MRPL33,APP,MIR103A1,SLC1A2,ARG2,MIR130A,CNBP,MIR128-1,MIR132,MIR143,MIR140,MIR137,MIR148A,MIR146A,MIR144,MIR145,PPT1,MIR182,MIR21,MIR205,MIR200B,MIR212,MIR210,PRKDC,EIF2AK1,EIF2AK2,IL6,B4GALT4,ST6GALNAC1,SELENOT,CYP1B1,MIR96,MIR326,GAPDH,MIR196B,CDKAL1,NOD2,DMD,MIR378A,NPM1,KRT13,RARA,TCOF1,RPSA,MIR885,MIR4…
	GO:0006412	translation		4.07e-08	0.000307	1.86e-06	1.77e-05	58	932	NHLRC1,RPL26,RPL27,ERBB2,RPL32,RPLP0,RPS3,MIR499A,RPS14,RPS15A,RPS17,RPS24,RPL23,CCL5,COA3,MRPL33,APP,MIR103A1,MIR130A,CNBP,MIR128-1,MIR132,MIR143,MIR140,MIR137,MIR148A,MIR146A,MIR144,MIR145,MIR182,MIR21,MIR205,MIR200B,MIR212,MIR210,PRKDC,EIF2AK1,EIF2AK2,IL6,SELENOT,CYP1B1,MIR96,MIR326,GAPDH,MIR196B,CDKAL1,MIR378A,NPM1,KRT13,RARA,TCOF1,RPSA,MIR885,MIR451A,EIF1,CAPRIN1,RPL12,RPL19
	GO:0032103	positive regulation of response to external stimulus		4.18e-08	0.000315	1.9e-06	1.8e-05	50	733	PDGFRB,ESR1,CTSC,PHB1,ADORA2B,FBN1,CCL1,CCL2,CCL5,CCL7,P2RY12,ZDHHC5,APOH,APP,AP3B1,CNBP,MIR128-1,MIR140,MIR146A,MIR144,MIR21,PRKDC,MIR22,IL6,CX3CR1,GHRL,B2M,SMOC2,GFI1,NOD2,KDR,ADAM17,RAC1,NPPA,CASP4,OAS1,OAS3,NFKBIZ,CASR,EDN2,EDNRA,OPRM1,LGALS9,MIR708,CD86,CD36,TLR4,SERPINE1,CD47,TRPV4
	GO:0042327	positive regulation of phosphorylation		4.43e-08	0.000334	1.98e-06	1.89e-05	58	934	CDKN1B,HGF,ERBB2,PDGFRB,MAPT,RPS3,CHI3L1,PHB1,ADORA1,ADRA1A,FBN1,ADRB2,KITLG,CLU,HRAS,FGF5,CCL5,FGFR2,P2RY12,PPARG,APP,CRYAA,MIR128-1,MIR143,MIR21,IL6,CX3CR1,SOX9,ADAM9,TNFRSF14,GATA4,TNFRSF18,GCG,ITGB3,NOD2,GH1,KDR,ADAM17,KIT,NOS1,RAC1,NPM1,CALCR,LEP,LEPR,EDNRA,TFRC,LGALS9,LATS1,THY1,P2RY1,CD80,CD86,CD36,TLR4,CD44,TRPV4,RSPO1
	GO:0043534	blood vessel endothelial cell migration		4.45e-08	0.000335	1.98e-06	1.89e-05	26	225	MIR499A,VHL,PPARG,MIR10A,MIR129-1,MIR132,MIR143,MIR137,MIR152,MIR146A,MIR193A,MIR200A,MIR205,MIR200B,MIR212,MIR210,MIR22,PRL,MIR30A,CYP1B1,MYH9,JUP,KDR,ADAM17,RAB5C,MIR885
	GO:0044248	cellular catabolic process		4.46e-08	0.000335	1.98e-06	1.89e-05	89	1796	NHLRC1,TPMT,TPO,HGF,PDE1A,TRAF5,AICDA,MAPT,AKR1A1,PLA2G15,ADH5,ADRA1A,ADRB2,CLU,RETREG1,PKP1,MME,FHIT,VHL,SETMAR,FMO1,ANPEP,PON2,IDE,APOH,APP,IDUA,MIRLET7C,ARSG,ARG2,MIR130A,CRYBA1,MIR128-1,MIR140,CRYZ,MIR137,ARSB,MIR146A,MIR144,MIR145,PPT1,MIR21,MIR212,MIR210,ATM,HAMP,POLDIP2,RNASEH1,IL6,IL10,CYP1B1,MIR96,MIR326,GAPDH,AVPR1A,CYP4A11,MIR196B,ADAM9,GATA4,DCN,DDX5,NOD2,DUOX1,MFN2,RAB7A,KDR,GATD1,RA…
	GO:0001934	positive regulation of protein phosphorylation		4.49e-08	0.000337	1.99e-06	1.89e-05	55	858	CDKN1B,HGF,ERBB2,PDGFRB,RPS3,CHI3L1,PHB1,ADORA1,ADRA1A,FBN1,ADRB2,KITLG,CLU,HRAS,FGF5,CCL5,PPARG,APP,CRYAA,MIR128-1,MIR143,MIR21,IL6,CX3CR1,SOX9,ADAM9,TNFRSF14,GATA4,TNFRSF18,GCG,ITGB3,NOD2,GH1,KDR,ADAM17,KIT,NOS1,RAC1,NPM1,CALCR,LEP,LEPR,EDNRA,TFRC,LGALS9,LATS1,THY1,P2RY1,CD80,CD86,CD36,TLR4,CD44,TRPV4,RSPO1
	GO:0071363	cellular response to growth factor stimulus		5.62e-08	0.000423	2.47e-06	2.35e-05	57	914	HGF,ERBB2,PDGFRB,MAPT,RPS3,FBN1,FGF5,CCL2,CCL5,FGFR2,COL1A1,COL1A2,VHL,DZIP1,PPARG,APP,MIR103A1,MIR10A,MIR130A,MIR143,MIR140,MIR146A,MIR145,MIR183,MIR21,MIR212,MIR210,CTNNB1,MIR219A2,IL6,MIR30A,CX3CR1,IL10,SOX9,PEG10,ADAM9,GATA4,SMOC2,DCN,ITGB3,DDX5,BMPR1B,DYNLRB1,KDR,ADAM17,DMD,NOS1,RAB5C,NFKBIZ,CASR,CAT,CAV3,MIR885,LATS1,TLR4,SERPINE1,CD44
	GO:0006942	regulation of striated muscle contraction		6.15e-08	0.000463	2.69e-06	2.56e-05	19	118	ADORA1,ADRA1A,ADRB1,SCN10A,FXYD1,ARG2,SLC8A1,ASPH,ATP1B1,MIR30E,MYBPC3,GATA4,JUP,KCNJ2,DMD,NOS1,NPPA,CAV3,TRPV4
	GO:0045597	positive regulation of cell differentiation		6.8e-08	0.000511	2.96e-06	2.81e-05	67	1183	HGF,MAPT,MIR499A,SERPINF1,ADM,ADRB1,KITLG,CLU,ACAN,MITF,ASPM,CCL5,CCL8,ALCAM,MME,COL1A1,VHL,PPARG,APP,AP3B1,MIR124-1,PDPN,MIR140,MIR137,PPP3CA,MIR146A,MIR145,MIR21,MIR210,PRKDC,HAMP,MIR22,CTNNB1,MIR219A2,IL6,PRL,CX3CR1,IL7,IL10,SOX9,MIR326,DCT,ITGB3,GFI1,STAR,GH1,BMPR1B,MFN2,KDR,DMD,NME2,KIT,RARA,NFKBIZ,CAV3,LEP,OPRM1,LGALS9,THRA,CD80,CD86,CD34,CD36,TLR4,SERPINE1,PAX6,CAPRIN1
	GO:0055074	calcium ion homeostasis		7.14e-08	0.000537	3.09e-06	2.93e-05	36	424	HSP90B1,TRPC2,ADM,ADORA1,CCL1,CCL2,CCL5,CCL7,CCL8,CCL13,FXYD1,APP,SLC8A1,THADA,ASPH,ATP1B1,ATP2B1,SLC37A4,ITGB3,PTH,MFN2,KDR,DMD,NOS1,CALCB,CASR,GRIN2B,CAV3,EDN2,EDNRA,THY1,P2RY1,TRPV4,TNNT2,HCRT,HCRTR2
	GO:0007186	G protein-coupled receptor signaling pathway		7.66e-08	0.000576	3.29e-06	3.13e-05	73	1352	PDGFRB,ESR1,CGA,OR4E1,OR4D1,PGR,PHB1,ADM,ADORA1,ADORA2B,ADRA1A,ADRB1,ADRB2,ADRB3,OR13C2,OR1A1,CCL1,CCL2,CCL5,CCL7,CCL8,CCL13,CCL20,P2RY12,OR5G3,PPARG,APP,MIR143,MIR145,OR10W1,CX3CR1,MIR30E,MYH9,GHRL,AVPR1A,OR9G4,GCG,PTGFR,ITGB3,PTH,NPVF,GPR83,TAS2R1,OR13D1,ACKR3,TAC3,GNB1,NME2,DNM1,ADGRL2,OR5K1,GNGT1,GNGT2,NOS1,NOS2,RAC1,NPPA,CALCB,CALCR,TAS1R3,OR9I1,OR6Q1,NTS,CASR,EDN2,EDNRA,RHO,OPRM1,RLN2,OXTR,…
	GO:0043434	response to peptide hormone		8.05e-08	0.000606	3.44e-06	3.27e-05	41	535	CDKN1B,ADM,ADORA2B,FBN1,UCP2,UCP3,HRAS,FER,SCNN1B,COL1A1,SLC2A8,IDE,PPARG,MIR103A1,SLC2A1,MIR143,MIR145,LEPROT,PRKDC,CTNNB1,ATP2B1,IL10,CYP1B1,GHRL,SRD5A2,GCG,ITGB3,STAT6,GH1,RAB10,MFN2,NOS1,RAC1,CAT,LEP,EDNRA,TFF1,OXTR,TIMP4,LEPROTL1,TRPV4
	GO:0046209	nitric oxide metabolic process		8.32e-08	0.000626	3.51e-06	3.33e-05	19	120	ESR1,CLU,APP,ARG2,MIR132,MIR212,IL6,PRL,CX3CR1,IL10,CYP1B1,NOS1,NOS2,RAC1,OPRM1,CD36,TLR4,CD47,TNNT2
	GO:0009607	response to biotic stimulus		8.32e-08	0.000626	3.51e-06	3.33e-05	95	1998	HSP90B1,CD52,AICDA,ESR1,RPS15A,HMGN2,PHB1,ADH5,ADM,CLU,HRAS,FER,SCNN1B,CCL1,CCL2,CCL5,CCL7,CCL8,CCL13,FGFR2,CCL20,SELE,SELP,FMO1,ZDHHC5,PPARG,APP,AP3B1,AQP1,MIR10A,ARG2,MIR130A,CNBP,MIR128-1,MIR140,MIR139,MIR146A,MIR182,MIR187,MIR193A,CD274,MIR21,MIR205,MIR210,PRKDC,HAMP,ATP1B1,EIF2AK2,IL6,CX3CR1,MX1,MIR7-2,IL10,GAPDH,ADAM9,B2M,TNFRSF14,PTGFR,GFI1,STAT6,NOD2,DUOX1,RAB7A,ADAM17,ADGRL2,RAB1A,NOS1,N…
	GO:0001936	regulation of endothelial cell proliferation		8.34e-08	0.000628	3.51e-06	3.33e-05	25	214	MIR499A,ADORA2B,CCL2,CCL8,CCL13,PPARG,APOH,MIR10A,MIR130A,MIR129-1,MIR132,MIR152,MIR146A,MIR193A,MIR21,MIR205,MIR22,PRL,MIR30E,IL10,GHRL,ITGB3,KDR,ADAM17,LEP
	GO:0006874	intracellular calcium ion homeostasis		8.55e-08	0.000643	3.57e-06	3.4e-05	34	385	HSP90B1,TRPC2,ADORA1,CCL1,CCL2,CCL5,CCL7,CCL8,CCL13,FXYD1,APP,SLC8A1,THADA,ASPH,ATP1B1,ATP2B1,SLC37A4,ITGB3,PTH,MFN2,DMD,NOS1,CALCB,CASR,GRIN2B,CAV3,EDN2,EDNRA,THY1,P2RY1,TRPV4,TNNT2,HCRT,HCRTR2
	GO:0043535	regulation of blood vessel endothelial cell migration		8.72e-08	0.000656	3.62e-06	3.44e-05	23	181	MIR499A,PPARG,MIR10A,MIR129-1,MIR132,MIR143,MIR137,MIR152,MIR146A,MIR193A,MIR200A,MIR205,MIR200B,MIR212,MIR210,MIR22,PRL,MIR30A,JUP,KDR,ADAM17,RAB5C,MIR885
	GO:0031667	response to nutrient levels		8.76e-08	0.000659	3.62e-06	3.44e-05	43	582	MAPT,TYR,ADM,FBN1,ADRB1,ADRB2,ADRB3,UCP2,UCP3,SCNN1B,COL1A1,PPARG,LGSN,SLC2A1,ARSG,SLC6A4,SLC8A1,ARSB,HAMP,EIF2AK1,ATP2B1,EIF2AK2,PRL,CYP1B1,GHRL,SRD5A2,GATA4,GCG,PTH,NOD2,GH1,RARA,NFKBIZ,CASR,CAT,CUBN,MBOAT4,LEP,OPRM1,TFRC,CD36,TRPV4,HCRT
	GO:0055085	transmembrane transport		9.12e-08	0.000686	3.75e-06	3.56e-05	88	1791	ABCC4,ABCA4,MIR499A,SLC35C1,ESR1,TRPC2,ANO5,ADRA1A,ADRB1,ADRB2,SCN1B,CLNS1A,UCP2,SCN2B,UCP3,MIP,SCN10A,SCNN1B,SLC39A6,CCL2,AK1,FXYD1,SEC61A1,UTRN,RHCG,SLC2A8,P2RY12,SLC35A1,APP,AQP1,MIR103A1,SLC1A2,SLC1A3,SLC2A1,SLC5A3,ARG2,MIR129-1,SLC6A4,MIR143,SLC8A1,THADA,PPP3CA,SLC12A4,SLC15A1,ASPH,MIR21,MIR212,MIR210,HAMP,ATP1B1,FXYD2,ATP2B1,SLC37A4,MIR326,FXYD6,ITGB3,PTH,GH1,KCNA2,KCNJ2,KCNJ16,KCNMA1,KCNMB…
	GO:0043603	amide metabolic process		1.01e-07	0.000757	4.12e-06	3.91e-05	76	1445	NHLRC1,RPL26,RPL27,HSP90B1,ERBB2,RPL32,RPLP0,RPS3,MIR499A,RPS14,RPS15A,RPS17,RPS24,PLA2G15,RPL23,CLU,CCL5,MME,COA3,ANPEP,MRPL33,IDE,APP,MIR103A1,SLC1A2,ARG2,MIR130A,CNBP,MIR128-1,MIR132,MIR143,MIR140,MIR137,MIR148A,MIR146A,MIR144,MIR145,PPT1,MIR182,MIR21,MIR205,MIR200B,MIR212,MIR210,PRKDC,EIF2AK1,EIF2AK2,IL6,B4GALT4,ST6GALNAC1,SELENOT,CYP1B1,MIR96,MIR326,GAPDH,MIR196B,SPCS2,CDKAL1,NOD2,DMD,MIR378…
	GO:2001057	reactive nitrogen species metabolic process		1.12e-07	0.000841	4.55e-06	4.32e-05	19	122	ESR1,CLU,APP,ARG2,MIR132,MIR212,IL6,PRL,CX3CR1,IL10,CYP1B1,NOS1,NOS2,RAC1,OPRM1,CD36,TLR4,CD47,TNNT2
	GO:0032101	regulation of response to external stimulus		1.3e-07	0.000974	5.24e-06	4.98e-05	74	1396	HGF,PDGFRB,ESR1,CTSC,SERPINF1,F11,PHB1,ADORA1,ADORA2B,FBN1,ADRB2,CCL1,CCL2,CCL5,CCL7,CCL8,SELE,VWF,P2RY12,PTGES,ZDHHC5,PPARG,APOH,APP,AP3B1,ARG2,CNBP,MIR128-1,MIR140,MIR146A,MIR144,MIR145,MIR187,MIR21,MIR205,MIR200B,PRKDC,ATM,HAMP,MIR22,IL6,CX3CR1,IL10,GHRL,B2M,GCG,SMOC2,GFI1,NOD2,XYLT1,KDR,ADAM17,KLKB1,RAC1,NPPA,CASP4,OAS1,OAS3,NFKBIZ,CASR,LEP,EDN2,EDNRA,TFF2,OPRM1,LGALS9,MIR708,CD86,CD36,TLR4,S…
	GO:0032409	regulation of transporter activity		1.39e-07	0.00104	5.58e-06	5.3e-05	34	392	MIR499A,ADRB1,ADRB2,SCN1B,SCN2B,CCL2,FXYD1,UTRN,PPARG,APP,MIR103A1,SLC5A3,MIR129-1,MIR128-1,THADA,PPP3CA,ASPH,MIR212,HAMP,ATP1B1,FXYD2,MIR326,FXYD6,DMD,NOS1,KCNE2,NPPA,WWP2,COX17,CAV3,EDNRA,OPRM1,MIR451A,TRPV4
	GO:0050727	regulation of inflammatory response		1.42e-07	0.00107	5.68e-06	5.4e-05	41	545	HGF,ESR1,CTSC,SERPINF1,ADORA1,ADORA2B,ADRB2,CCL1,CCL5,SELE,PTGES,PPARG,APP,CNBP,MIR128-1,MIR146A,MIR144,MIR145,MIR187,MIR21,MIR205,ATM,HAMP,MIR22,IL6,CX3CR1,IL10,GHRL,NOD2,KLKB1,NPPA,CASP4,NFKBIZ,EDNRA,TFF2,LGALS9,TLR4,SERPINE1,CD44,CD47,TRPV4
	GO:0043085	positive regulation of catalytic activity		1.5e-07	0.00113	5.97e-06	5.67e-05	71	1316	CDKN1B,ERBB2,PDGFRB,MAPT,RPS3,ESR1,CHI3L1,PHB1,ADORA1,ADORA2B,ADRA1A,FBN1,ADRB1,ADRB2,ADRB3,DLC1,KITLG,CLU,HRAS,CCL1,CCL2,CCL5,CCL7,CCL8,CCL13,FGFR2,CCL20,SELE,SETMAR,TRIB2,P2RY12,PPARG,APOH,APP,SLC5A3,CASP12,MIR143,MIR182,ASPH,MIR21,MIR205,CTNNB1,SLC37A4,AVPR1A,ADAM9,GCG,ITGB3,PTH,NOD2,GH1,CHTF8,KDR,ADAM17,KIT,NOS1,NOS2,RAC1,NPM1,CALCR,COX17,GRIN2B,LEP,EDN2,EDNRA,LGALS9,THY1,CD86,TLR4,CYCS,CD44,…
	GO:0071230	cellular response to amino acid stimulus		1.53e-07	0.00115	6.05e-06	5.75e-05	21	154	MIR802,MIR429,COL1A1,COL1A2,MIR101-2,MIR103A1,MIR130A,MIR137,MIR145,MIR183,MIR193A,MIR203A,MIR200B,MIR22,MIR30A,MIR30E,MIR378A,MIR365B,MIR708,MIR451A,CDH1
	GO:0071229	cellular response to acid chemical		1.57e-07	0.00118	6.19e-06	5.88e-05	22	170	MIR802,MIR429,COL1A1,COL1A2,MIR101-2,MIR103A1,MIR130A,MIR137,MIR145,MIR183,MIR193A,MIR203A,MIR200B,MIR22,MIR30A,MIR30E,AVPR1A,MIR378A,MIR365B,MIR708,MIR451A,CDH1
	GO:0017148	negative regulation of translation		1.6e-07	0.00121	6.28e-06	5.97e-05	31	333	NHLRC1,RPS3,MIR499A,MIR103A1,MIR130A,MIR128-1,MIR132,MIR143,MIR140,MIR137,MIR148A,MIR146A,MIR144,MIR145,MIR182,MIR21,MIR205,MIR200B,MIR212,MIR210,EIF2AK1,EIF2AK2,MIR96,MIR326,GAPDH,MIR196B,MIR378A,RARA,MIR885,MIR451A,CAPRIN1
	GO:0002682	regulation of immune system process		1.66e-07	0.00125	6.47e-06	6.14e-05	88	1812	ERBB2,RPS3,ESR1,CTSC,UBASH3A,PHB1,ADORA1,ADORA2B,FBN1,KITLG,PIGR,CLU,MITF,HRAS,FER,CCL1,CCL2,CCL5,CCL7,CCL8,CCL20,SELE,SELP,P2RY12,ZDHHC5,PPARG,APP,AP3B1,ARG2,MIR130A,CNBP,MIR128-1,MIR140,PPP3CA,MIR146A,MIR145,FUT9,CD274,MIR21,PRKDC,ATM,HAMP,CTNNB1,IL6,CX3CR1,MIR301A,IL7,IL10,SOX9,MIR326,B2M,TNFRSF14,TNFRSF18,ITGB3,GFI1,STAT6,NOD2,ADAM17,GNB1,NME1,NME2,KIT,NOS2,RAC1,NPPA,RARA,CASP4,OAS1,OAS3,NFKB…
	GO:0006940	regulation of smooth muscle contraction		1.81e-07	0.00136	7.01e-06	6.67e-05	16	85	PGR,ADORA1,ADORA2B,ADRA1A,ADRB1,ADRB2,MIR143,MIR145,MIR21,ATP2B1,GHRL,KCNMA1,KIT,EDN2,OXTR,TRPV4
	GO:0071216	cellular response to biotic stimulus		1.82e-07	0.00137	7.02e-06	6.67e-05	34	396	AICDA,CCL2,CCL5,CCL8,MIR10A,MIR128-1,MIR140,MIR139,MIR146A,MIR182,MIR187,MIR193A,CD274,MIR21,MIR205,MIR210,HAMP,IL6,CX3CR1,MIR7-2,IL10,ADAM9,B2M,GFI1,NOD2,NOS2,MIR383,RARA,NFKBIZ,CD80,CD86,CD36,TLR4,SERPINE1
	GO:0050679	positive regulation of epithelial cell proliferation		1.9e-07	0.00143	7.28e-06	6.92e-05	28	277	ERBB2,MIR499A,ESR1,ADORA2B,HRAS,CCL2,CCL5,CCL13,FGFR2,VHL,MIR10A,MIR130A,MIR132,MIR146A,MIR21,MIR205,CTNNB1,IL6,PRL,IL10,SOX9,GHRL,ITGB3,NOD2,KDR,ADAM17,NME1,NME2
	GO:0006941	striated muscle contraction		2.03e-07	0.00153	7.76e-06	7.37e-05	25	223	ADORA1,ADRA1A,ADRB1,ADRB2,SCN1B,SCN2B,SCN10A,FXYD1,TCAP,ARG2,SLC8A1,ASPH,ATP1B1,MIR30E,MYBPC3,GATA4,JUP,KCNJ2,DMD,NOS1,KCNE2,NPPA,CAV3,TRPV4,TNNT2
	GO:0098662	inorganic cation transmembrane transport		2.22e-07	0.00167	8.44e-06	8.02e-05	59	1000	MIR499A,TRPC2,ADRA1A,ADRB1,ADRB2,SCN1B,CLNS1A,UCP2,SCN2B,UCP3,SCN10A,SCNN1B,SLC39A6,FXYD1,SEC61A1,UTRN,RHCG,P2RY12,APP,AQP1,MIR103A1,SLC1A3,SLC6A4,SLC8A1,THADA,PPP3CA,SLC12A4,SLC15A1,ASPH,MIR21,MIR212,MIR210,HAMP,ATP1B1,FXYD2,ATP2B1,FXYD6,ITGB3,KCNA2,KCNJ2,KCNJ16,KCNMA1,KCNMB1,DMD,NOS1,SLC17A6,KCNE2,NPPA,CALCR,WWP2,COX17,GRIN2B,CAV3,EDNRA,RHCE,OPRM1,THY1,TRPV4,HCRT
	GO:1903555	regulation of tumor necrosis factor superfamily cytokine production		2.47e-07	0.00186	9.33e-06	8.86e-05	26	243	ADRB2,CLU,CCL2,APP,ARG2,MIR130A,MIR132,MIR140,MIR144,CD274,IL6,CX3CR1,IL10,GHRL,NOD2,RARA,OAS1,OAS2,OAS3,LEP,LGALS9,MIR708,CD86,CD36,TLR4,CD47
	GO:0060048	cardiac muscle contraction		2.48e-07	0.00187	9.33e-06	8.86e-05	22	174	ADORA1,ADRA1A,ADRB1,SCN1B,SCN2B,SCN10A,FXYD1,TCAP,SLC8A1,ASPH,ATP1B1,MIR30E,MYBPC3,GATA4,JUP,KCNJ2,DMD,NOS1,KCNE2,NPPA,CAV3,TNNT2
	GO:0098657	import into cell		2.6e-07	0.00196	9.74e-06	9.25e-05	29	300	ADRB1,ADRB2,SCN10A,SCNN1B,SLC39A6,MIR103A1,SLC1A2,SLC1A3,SLC2A1,SLC5A3,ARG2,SLC6A4,SLC8A1,PPP3CA,SLC12A4,SLC15A1,MIR210,ATP1B1,FXYD2,ITGB3,KCNJ2,KCNJ16,NOS1,SLC17A6,KCNE2,CALCR,CUBN,CD36,TRPV4
	GO:0046903	secretion		2.65e-07	0.00199	9.86e-06	9.37e-05	69	1277	ABCC4,CGA,ADM,ADORA1,ADORA2B,FBN1,ADRB1,UCP2,MIP,FER,SCNN1B,CCL5,CCL8,EXOC6,PTGES2,ANPEP,P2RY12,PTGES,PPARG,IDUA,AQP1,MIR130A,SLC6A4,MIR140,PPP3CA,MIR146A,PPT1,MIR200A,MIR210,IL6,PRL,SELENOT,MYH9,GHRL,AVPR1A,CYP4A11,ADAM9,GCG,NPVF,RAB10,KCNA2,KCNMA1,MFN2,RAB7A,NME1,RAB1A,KIT,NOS1,NOS2,RAC1,NPPA,OAS2,CASR,TVP23B,GRIN2B,LEP,LEPR,EDN2,EDNRA,TFF2,OPRM1,LGALS9,OXTR,P2RY1,TLR4,TRPV4,PAX6,HCRT,CKLF
	GO:0010817	regulation of hormone levels		2.76e-07	0.00208	1.02e-05	9.72e-05	48	724	TPO,HSP90B1,ESR1,CGA,ADM,ADORA1,FBN1,UCP2,SCNN1B,CCL5,MME,IDE,PPARG,AQP1,MIR130A,PPP3CA,MIR200A,IL6,PRL,SELENOT,CYP1B1,MYH9,GHRL,AVPR1A,SRD5A2,GCG,NPVF,GFI1,STAR,GH1,DUOX1,BMPR1B,KCNMA1,MFN2,RAB1A,NOS1,NOS2,RAC1,NPPA,CASR,MBOAT4,LEP,LEPR,EDN2,P2RY1,TRPV4,PAX6,HCRTR2
	GO:0034249	negative regulation of amide metabolic process		2.83e-07	0.00213	1.04e-05	9.92e-05	32	361	NHLRC1,RPS3,MIR499A,CLU,MIR103A1,MIR130A,MIR128-1,MIR132,MIR143,MIR140,MIR137,MIR148A,MIR146A,MIR144,MIR145,MIR182,MIR21,MIR205,MIR200B,MIR212,MIR210,EIF2AK1,EIF2AK2,MIR96,MIR326,GAPDH,MIR196B,MIR378A,RARA,MIR885,MIR451A,CAPRIN1
	GO:0010648	negative regulation of cell communication		2.89e-07	0.00218	1.06e-05	0.000101	86	1772	HGF,MAPT,SLC35C1,ESR1,PFDN5,UBASH3A,PHB1,ADM,ADORA1,ADRA1A,FBN1,ADRB2,ADRB3,DLC1,CLU,UCP2,CCL5,DNAJA1,VHL,PPARG,APP,MIRLET7C,MIR103A1,MIR130A,CRYBA1,SLC6A4,MIR132,MIR143,MIR140,MIR137,MIR152,PPP3CA,MIR146A,MIR145,MIR21,MIR205,LEPROT,MIR210,ATM,CTNNB1,IL6,CX3CR1,IL7,INVS,IL10,SOX9,GHRL,AVPR1A,PEG10,B2M,GATA4,GCG,DCN,NPVF,NOD2,JUP,BRCA1,ACKR3,MFN2,RAB7A,ADAM17,DMD,DNM1,NOS1,NPPA,WWP2,OAS1,OAS3,CAV3…
	GO:0042116	macrophage activation		3.4e-07	0.00256	1.24e-05	0.000118	20	145	MAPT,CTSC,CLU,P2RY12,PPARG,APP,MIR130A,MIR128-1,MIR145,ATM,HAMP,IL6,CX3CR1,IL10,EDN2,TFF2,LGALS9,P2RY1,TLR4,SPACA3
	GO:0003015	heart process		3.52e-07	0.00265	1.28e-05	0.000122	34	406	ADM,ADORA1,ADRA1A,ADRB1,ADRB2,SCN1B,SCN2B,SCN10A,FXYD1,TCAP,SLC8A1,ASPH,ATP1B1,ATP2B1,MIR30E,MYBPC3,AVPR1A,GATA4,JUP,KCNJ2,DMD,NOS1,NOS2,RAC1,KCNE2,NPPA,DSC1,CAV3,EDN2,EDNRA,THRA,PEBP1,TRPV4,TNNT2
	GO:0001935	endothelial cell proliferation		3.53e-07	0.00266	1.28e-05	0.000122	26	247	MIR499A,ADORA2B,CCL2,CCL8,CCL13,PPARG,APOH,MIR10A,MIR130A,MIR129-1,MIR132,MIR152,MIR146A,MIR193A,MIR21,MIR205,MIR22,PRL,MIR30E,IL10,GHRL,ITGB3,KDR,ADAM17,LEP,CD34
	GO:0035278	miRNA-mediated gene silencing by inhibition of translation		3.61e-07	0.00271	1.3e-05	0.000123	17	102	MIR499A,MIR103A1,MIR128-1,MIR132,MIR143,MIR148A,MIR146A,MIR144,MIR145,MIR182,MIR21,MIR205,MIR200B,MIR212,MIR210,MIR96,MIR378A
	GO:0071706	tumor necrosis factor superfamily cytokine production		4.22e-07	0.00317	1.51e-05	0.000144	26	249	ADRB2,CLU,CCL2,APP,ARG2,MIR130A,MIR132,MIR140,MIR144,CD274,IL6,CX3CR1,IL10,GHRL,NOD2,RARA,OAS1,OAS2,OAS3,LEP,LGALS9,MIR708,CD86,CD36,TLR4,CD47
	GO:0098660	inorganic ion transmembrane transport		4.29e-07	0.00323	1.53e-05	0.000145	62	1098	MIR499A,TRPC2,ANO5,ADRA1A,ADRB1,ADRB2,SCN1B,CLNS1A,UCP2,SCN2B,UCP3,SCN10A,SCNN1B,SLC39A6,FXYD1,SEC61A1,UTRN,RHCG,P2RY12,APP,AQP1,MIR103A1,SLC1A3,SLC6A4,SLC8A1,THADA,PPP3CA,SLC12A4,SLC15A1,ASPH,MIR21,MIR212,MIR210,HAMP,ATP1B1,FXYD2,ATP2B1,SLC37A4,FXYD6,ITGB3,KCNA2,KCNJ2,KCNJ16,KCNMA1,KCNMB1,DMD,NOS1,SLC17A6,KCNE2,NPPA,CALCR,WWP2,CASR,COX17,GRIN2B,CAV3,EDNRA,RHCE,OPRM1,THY1,TRPV4,HCRT
	GO:0044092	negative regulation of molecular function		4.98e-07	0.00375	1.77e-05	0.000168	67	1240	CDKN1B,HGF,MAPT,MIR499A,ESR1,SERPINF1,RPL23,ADRB2,ADRB3,HRAS,DNAJA1,COL6A3,TRIB2,PPARG,APP,AQP1,MIR103A1,ARG2,CRYAA,MIR129-1,MIR128-1,MIR132,SLC8A1,MIR140,THADA,MIR152,MIR148A,PPP3CA,MIR144,MIR182,MIR21,MIR212,MIR210,HAMP,FXYD2,IL6,IL7,IL10,CYP1B1,MIR326,GAPDH,B2M,TFIP11,ITGB3,GFI1,NOD2,NOS1,MIR378A,NPM1,KCNE2,NPPA,CALCR,WWP2,CAT,CAV3,SERPINH1,LEPR,LATS1,THRA,THY1,P2RY1,TIMP4,PEBP1,SERPINE1,CD44,…
	GO:0051247	positive regulation of protein metabolic process		5.01e-07	0.00377	1.77e-05	0.000168	83	1702	NHLRC1,CDKN1B,HGF,RPL26,ERBB2,PDGFRB,MAPT,RPS3,CTSC,CHI3L1,PHB1,ADORA1,ADRA1A,FBN1,ADRB2,DLC1,KITLG,UBE2V1,CLU,HRAS,FGF5,CCL5,TRIB2,COA3,IDE,PPARG,APP,CRYAA,CNBP,MIR128-1,CASP12,MIR143,ASPH,MIR21,MIR205,PRKDC,HAMP,CTNNB1,IL6,CX3CR1,SOX9,CYP1B1,MYH9,ADAM9,TNFRSF14,GATA4,TNFRSF18,GCG,ITGB3,NOD2,GH1,BRCA1,RAB7A,KDR,ADAM17,RAB1A,KIT,KLKB1,NOS1,RAC1,NPM1,KCNE2,CALCR,CASP4,GRIN2B,CAV3,LEP,LEPR,EDNRA,TF…
	GO:0001775	cell activation		5.03e-07	0.00379	1.77e-05	0.000168	73	1410	ERBB2,AICDA,PDGFRB,MAPT,RPS3,CTSC,CYGB,PFDN1,UBASH3A,PHB1,ADORA2B,ADRB2,KITLG,CLU,FER,SCNN1B,SLC39A6,CCL2,CCL5,CCL20,SELP,SELPLG,VWF,P2RY12,POU1F1,PPARG,APP,AP3B1,ARG2,MIR130A,MIR128-1,PDPN,PPP3CA,MIR145,CD274,MIR21,PRKDC,ATM,HAMP,CTNNB1,IL6,CX3CR1,MIR301A,IL7,IL10,MIR326,MYH9,ADAM9,B2M,TNFRSF14,ITGB3,STAT6,NOD2,ADAM17,KIT,NPPA,RARA,NFKBIZ,LEP,LEPR,EDN2,TFF2,TFRC,LGALS9,THY1,P2RY1,CD80,CD86,TLR4,…
	GO:0006468	protein phosphorylation		5.33e-07	0.00401	1.87e-05	0.000177	86	1794	NHLRC1,CDKN1B,HGF,ERBB2,PDGFRB,RPS3,CHI3L1,PHB1,ADORA1,ADRA1A,FBN1,ADRB2,KITLG,CLU,HRAS,FER,FGF5,CCL2,CCL5,FGFR2,DNAJA1,TRIB2,CDKL4,PPARG,APP,MIR103A1,CRYAA,MIR128-1,MIR132,MIR143,SLC8A1,MIR137,MIR146A,MIR21,MIR212,PRKDC,ATM,EIF2AK1,EIF2AK2,IL6,CX3CR1,MIR301A,IL7,INVS,SOX9,ADAM9,B2M,TNFRSF14,GATA4,TNFRSF18,GCG,ITGB3,NOD2,GH1,BMPR1B,KDR,ADAM17,DMD,NME2,KIT,NOS1,RAC1,NPM1,NPPA,RARA,CALCR,OOEP,CAV3,…
	GO:0060047	heart contraction		6.02e-07	0.00453	2.1e-05	0.000199	33	393	ADM,ADORA1,ADRA1A,ADRB1,ADRB2,SCN1B,SCN2B,SCN10A,FXYD1,TCAP,SLC8A1,ASPH,ATP1B1,ATP2B1,MIR30E,MYBPC3,AVPR1A,GATA4,JUP,KCNJ2,DMD,NOS1,NOS2,KCNE2,NPPA,DSC1,CAV3,EDN2,EDNRA,THRA,PEBP1,TRPV4,TNNT2
	GO:0034612	response to tumor necrosis factor		6.4e-07	0.00481	2.22e-05	0.000211	28	292	TRAF5,RPS3,CHI3L1,CCL1,CCL2,CCL5,CCL7,CCL8,CCL13,CCL20,COL1A1,SELE,MIR103A1,MIR143,MIR152,MIR148A,HAMP,IL6,CYP1B1,ADAM9,TNFRSF14,TNFRSF18,BRCA1,ADAM17,NOS2,MIR378A,CASP4,IL18BP
	GO:0007584	response to nutrient		6.54e-07	0.00492	2.26e-05	0.000215	23	200	MAPT,TYR,UCP3,COL1A1,PPARG,SLC6A4,SLC8A1,ARSB,HAMP,ATP2B1,EIF2AK2,CYP1B1,GATA4,PTH,NOD2,RARA,NFKBIZ,CASR,CAT,CUBN,LEP,TFRC,CD36
	GO:1904062	regulation of monoatomic cation transmembrane transport		6.79e-07	0.00511	2.33e-05	0.000222	35	438	MIR499A,ADRB1,ADRB2,SCN1B,SCN2B,FXYD1,UTRN,APP,MIR103A1,SLC8A1,THADA,PPP3CA,ASPH,MIR21,MIR212,MIR210,HAMP,ATP1B1,FXYD2,FXYD6,ITGB3,KCNJ2,KCNMB1,DMD,NOS1,KCNE2,NPPA,CALCR,WWP2,COX17,GRIN2B,CAV3,EDNRA,THY1,TRPV4
	GO:0098609	cell-cell adhesion		7.07e-07	0.00532	2.42e-05	0.00023	62	1112	ERBB2,RPS3,UBASH3A,ADORA2B,ADRB2,KITLG,FER,PKP1,CCL2,CCL5,ALCAM,SELE,SELP,SELPLG,P2RY12,APP,AP3B1,ARG2,PDPN,PPP3CA,MIR146A,FUT9,CD274,MIR21,CTNNB1,IL6,CX3CR1,IL7,IL10,SOX9,CYP1B1,MIR326,MYH9,ADAM9,B2M,TNFRSF14,ITGB3,NOD2,RAB10,JUP,NECTIN1,KIT,RAB5C,RARA,DSC1,DSG1,DSG3,NFKBIZ,RPSA,LEP,TFRC,LGALS9,THY1,CD80,CD86,CD34,CHST4,CD44,CD47,TRPV4,CDH1,CDH2
	GO:0071407	cellular response to organic cyclic compound		7.19e-07	0.00541	2.45e-05	0.000233	45	671	CDKN1B,HSP90B1,ESR1,SERPINF1,PGR,PHB1,SCNN1B,CCL2,CCL5,CCL8,DNAJA1,COL1A1,VHL,P2RY12,PPARG,APP,AQP1,SLC1A2,SLC1A3,SLC6A4,SLC8A1,MIR182,MIR21,HAMP,CTNNB1,ATP2B1,IL10,CYP1B1,MIR96,DDX5,NOD2,GH1,JUP,BRCA1,KCNMB1,GNB1,NOS1,NOS2,NPM1,CASR,LEP,OPRM1,LATS1,P2RY1,CDH1
	GO:0007204	positive regulation of cytosolic calcium ion concentration		7.7e-07	0.00579	2.61e-05	0.000248	26	256	CD52,ESR1,TRPC2,ADM,ADRA1A,CCL1,SLC8A1,ASPH,SELENOT,MYH9,GHRL,AVPR1A,PTGFR,KDR,GNB1,NOS1,CALCR,CAV3,EDN2,EDNRA,OPRM1,OXTR,P2RY1,CD36,TRPV4,HCRT
	GO:0043068	positive regulation of programmed cell death		8.84e-07	0.00665	2.98e-05	0.000284	49	775	RPL26,PDGFRB,RPS3,CTSC,ADM,ADRB1,ADRB2,DLC1,CLU,CCL2,CCL5,CCL8,DNAJA1,PPARG,APP,MIR103A1,CRYBA1,RHOB,CASP12,MIR132,MIR140,MIR137,MIR146A,MIR200A,CD274,FOLH1B,MIR21,MIR200B,MIR210,PRKDC,ATM,CTNNB1,EIF2AK2,IL6,IL10,ADCY10,CYP1B1,BMPR1B,KCNMA1,MFN2,ADAM17,NOS2,CASP4,LEP,LGALS9,LATS1,TLR4,CD44,MIR451A
	GO:0043065	positive regulation of apoptotic process		9.32e-07	0.00701	3.13e-05	0.000297	48	751	RPL26,PDGFRB,RPS3,CTSC,ADM,ADRB1,ADRB2,DLC1,CLU,CCL2,CCL5,CCL8,DNAJA1,PPARG,APP,CRYBA1,RHOB,CASP12,MIR132,MIR140,MIR137,MIR146A,MIR200A,CD274,FOLH1B,MIR21,MIR200B,MIR210,PRKDC,ATM,CTNNB1,EIF2AK2,IL6,IL10,ADCY10,CYP1B1,BMPR1B,KCNMA1,MFN2,ADAM17,NOS2,CASP4,LEP,LGALS9,LATS1,TLR4,CD44,MIR451A
	GO:0031399	regulation of protein modification process		9.48e-07	0.00713	3.16e-05	0.000301	85	1785	NHLRC1,CDKN1B,HGF,HSP90B1,ERBB2,PDGFRB,MAPT,RPS3,CHI3L1,PHB1,RPL23,ADORA1,ADRA1A,FBN1,ADRB2,DLC1,KITLG,UBE2V1,CLU,HRAS,FER,FGF5,CCL5,FXYD1,DNAJA1,TRIB2,PPARG,APP,MIR103A1,CRYAA,MIR128-1,MIR132,MIR143,SLC8A1,MIR137,MIR146A,MIR182,MIR21,MIR212,PRKDC,HAMP,CTNNB1,EIF2AK1,IL6,CX3CR1,IL7,SOX9,ADAM9,TNFRSF14,GATA4,TNFRSF18,GCG,ITGB3,GFI1,NOD2,GH1,BRCA1,KDR,ADAM17,DMD,KIT,NOS1,RAC1,NPM1,NPPA,CALCR,CAV3,L…
	GO:0097305	response to alcohol		9.5e-07	0.00715	3.16e-05	0.000301	29	317	RPL27,SCNN1B,CCL7,FGFR2,MIR10A,MIR152,MIR145,MIR182,HAMP,CTNNB1,ATP2B1,MIR30A,CYP1B1,MIR96,MIR9-3,AVPR1A,PTGFR,PTH,JUP,BRCA1,KCNMB1,GNB1,RARA,CAT,GRIN2B,LEP,OPRM1,TLR4,CDH1
	GO:0002027	regulation of heart rate		9.73e-07	0.00732	3.23e-05	0.000307	19	138	ADM,ADRA1A,ADRB1,ADRB2,SCN1B,SCN2B,SCN10A,SLC8A1,MYBPC3,AVPR1A,JUP,KCNJ2,DMD,KCNE2,NPPA,CAV3,EDN2,EDNRA,TRPV4
	GO:0031401	positive regulation of protein modification process		1.02e-06	0.00767	3.36e-05	0.00032	63	1150	NHLRC1,CDKN1B,HGF,ERBB2,PDGFRB,RPS3,CHI3L1,PHB1,ADORA1,ADRA1A,FBN1,ADRB2,DLC1,KITLG,UBE2V1,CLU,HRAS,FGF5,CCL5,TRIB2,PPARG,APP,CRYAA,MIR128-1,MIR143,MIR21,HAMP,CTNNB1,IL6,CX3CR1,SOX9,ADAM9,TNFRSF14,GATA4,TNFRSF18,GCG,ITGB3,NOD2,GH1,BRCA1,KDR,ADAM17,KIT,NOS1,RAC1,NPM1,CALCR,LEP,LEPR,EDNRA,TFRC,LGALS9,LATS1,THY1,P2RY1,CD80,CD86,CD36,TLR4,CD44,TRPV4,SVIP,RSPO1
	GO:0043537	negative regulation of blood vessel endothelial cell migration		1.22e-06	0.0092	4.02e-05	0.000382	15	83	PPARG,MIR10A,MIR129-1,MIR132,MIR137,MIR152,MIR146A,MIR193A,MIR205,MIR200B,MIR212,MIR22,PRL,JUP,MIR885
	GO:0051130	positive regulation of cellular component organization		1.26e-06	0.00949	4.13e-05	0.000392	72	1411	CDKN1B,HGF,PDGFRB,MAPT,RPS3,ESR1,SERPINF1,ADRB2,CLU,SCN1B,HRAS,FER,CCL2,CCL8,CCL13,SELE,P2RY12,DZIP1,PPARG,APP,AQP1,ARSG,MIR124-1,PDPN,PPP3CA,ARSB,MIR144,PPT1,MIR183,FUT9,MIR21,ATM,HAMP,POLDIP2,CTNNB1,IL6,PRL,SOX9,MYH9,GHRL,ADAM9,B2M,GCG,DCN,NOD2,GH1,MFN2,KDR,ADAM17,DMD,NME1,NME2,DNM1,ADGRL2,KIT,RAC1,CASP4,OOEP,CAV3,TFRC,THBS2,THRA,OXTR,THY1,PEBP1,CD36,TLR4,SERPINE1,CD47,TRPV4,CAPRIN1,SPACA3
	GO:0023057	negative regulation of signaling		1.39e-06	0.0105	4.53e-05	0.00043	84	1769	HGF,MAPT,SLC35C1,ESR1,PFDN5,UBASH3A,PHB1,ADM,ADORA1,ADRA1A,FBN1,ADRB2,ADRB3,DLC1,CLU,UCP2,CCL5,DNAJA1,VHL,PPARG,APP,MIRLET7C,MIR103A1,MIR130A,CRYBA1,SLC6A4,MIR132,MIR143,MIR140,MIR137,MIR152,PPP3CA,MIR146A,MIR145,MIR21,MIR205,LEPROT,MIR210,ATM,CTNNB1,IL6,CX3CR1,IL7,INVS,IL10,SOX9,GHRL,PEG10,B2M,GATA4,GCG,DCN,NPVF,NOD2,JUP,BRCA1,ACKR3,MFN2,RAB7A,ADAM17,DMD,DNM1,NOS1,NPPA,WWP2,OAS1,OAS3,CAV3,LEP,ED…
	GO:0006813	potassium ion transport		1.45e-06	0.0109	4.71e-05	0.000448	27	283	CDKN1B,ADORA1,ADRB2,CLNS1A,FXYD1,P2RY12,AQP1,MIR103A1,SLC1A3,SLC12A4,MIR21,MIR212,ATP1B1,FXYD2,KCNA2,KCNJ2,KCNJ16,KCNMA1,KCNMB1,NOS1,SLC17A6,KCNE2,NPPA,WWP2,CAV3,TRPV4,HCRT
	GO:0051336	regulation of hydrolase activity		1.47e-06	0.011	4.74e-05	0.00045	62	1133	HGF,HSP90B1,ERBB2,PDGFRB,MAPT,RPS3,ESR1,SERPINF1,PHB1,ADRA1A,ADRB1,DLC1,HRAS,CCL1,CCL2,CCL5,CCL7,CCL8,CCL13,FGFR2,CCL20,SELE,COL6A3,P2RY12,PPARG,APOH,APP,AQP1,CRYAA,ARHGAP1,CASP12,MIR152,PPT1,MIR182,ASPH,MIR21,MIR205,POLDIP2,IL6,GAPDH,AVPR1A,PTH,KIT,NOS1,NPM1,CALCR,OAS1,OAS2,OAS3,GRIN2B,SERPINH1,LEPR,EDNRA,LGALS9,THY1,TIMP4,PEBP1,CD86,CYCS,SERPINE1,CD44,CDH1
	GO:0006939	smooth muscle contraction		1.59e-06	0.012	5.12e-05	0.000487	19	142	PGR,ADORA1,ADORA2B,ADRA1A,ADRB1,ADRB2,SCNN1B,MIR143,SLC8A1,MIR145,MIR21,ATP2B1,GHRL,KCNMA1,KIT,EDN2,EDNRA,OXTR,TRPV4
	GO:0007600	sensory perception		1.81e-06	0.0136	5.8e-05	0.000551	63	1167	CDKN1B,ABCA4,PDE6A,PDE6B,OR4E1,OR4D1,TYR,ADORA1,ADRB1,ADRB2,PIGR,MIP,OR13C2,RETREG1,OR1A1,SCN10A,SCNN1B,PRCD,CCL2,MME,COL1A1,OR5G3,PTGES,AQP1,SLC1A3,CRYAA,CRYBA1,CRYBA4,CRYBB2,CRYZ,PPT1,OR10W1,ATP2B1,IL10,MIR96,OR9G4,B2M,NPVF,TAS2R1,OR13D1,KCNA2,KCNMA1,GNB1,DNM1,OR5K1,KIT,NOS1,SLC17A6,RPGRIP1,TAS1R3,OR9I1,OR6Q1,PCARE,GRIN2B,EDNRA,RHO,OPRM1,P2RY1,LRTOMT,CD36,TLR4,PAX6,CDH1
	GO:0050867	positive regulation of cell activation		1.83e-06	0.0138	5.83e-05	0.000554	37	500	PDGFRB,RPS3,CTSC,ADORA2B,KITLG,CCL2,CCL5,SELP,AP3B1,MIR128-1,PDPN,PPP3CA,MIR145,CD274,MIR21,PRKDC,HAMP,IL6,IL7,IL10,MIR326,B2M,TNFRSF14,STAT6,NOD2,NPPA,RARA,NFKBIZ,LEP,TFRC,LGALS9,THY1,CD80,CD86,TLR4,CD47,SPACA3
	GO:0009887	animal organ morphogenesis		1.89e-06	0.0142	5.98e-05	0.000569	82	1720	HGF,ERBB2,PGAP3,PDGFRB,ESR1,PGR,ADM,FBN1,DLC1,ACAN,MIP,MITF,SCN10A,HRAS,FGF5,CCL2,CCL13,ALCAM,FGFR2,COL1A1,COL1A2,VHL,TBX4,DZIP1,IDUA,AP3B1,LGSN,AQP1,TCAP,MIR124-1,CRYAA,CNBP,SLC6A4,MIR143,SLC8A1,MIR140,PPP3CA,MIR145,MIR182,MIR183,MIR21,CTNNB1,ATP2B1,IL6,IL7,INVS,MYBPC3,SOX9,MIR96,NACA,GATA4,DCN,GFI1,STAT6,XYLT1,BMPR1B,NECTIN1,MFN2,PDS5A,KDR,GNGT1,RAC1,RPGRIP1,RARA,CASP4,CAV3,SERPINH1,EDA,EDNRA,R…
	GO:0055117	regulation of cardiac muscle contraction		1.9e-06	0.0143	6.02e-05	0.000572	16	99	ADORA1,ADRA1A,ADRB1,SCN10A,FXYD1,SLC8A1,ASPH,ATP1B1,MIR30E,GATA4,JUP,KCNJ2,DMD,NOS1,NPPA,CAV3
	GO:0050865	regulation of cell activation		1.92e-06	0.0144	6.03e-05	0.000573	50	819	ERBB2,PDGFRB,RPS3,CTSC,CYGB,ADORA2B,ADRB2,KITLG,FER,CCL2,CCL5,CCL20,SELP,PPARG,AP3B1,ARG2,MIR130A,MIR128-1,PDPN,PPP3CA,MIR145,CD274,MIR21,PRKDC,ATM,HAMP,CTNNB1,IL6,MIR301A,IL7,IL10,MIR326,B2M,TNFRSF14,STAT6,NOD2,NPPA,RARA,NFKBIZ,LEP,TFF2,TFRC,LGALS9,THY1,CD80,CD86,TLR4,CD44,CD47,SPACA3
	GO:0009894	regulation of catabolic process		1.94e-06	0.0146	6.05e-05	0.000575	65	1225	CDKN1B,HGF,TRAF5,MAPT,PHB1,RPL23,ADORA1,ADRA1A,ADRB2,CLU,PKP1,FHIT,VHL,TRIB2,IDE,APOH,APP,IDUA,ARSG,PPP1CB,MIR130A,CRYBA1,MIR128-1,MIR140,MIR137,MIR146A,MIR144,MIR145,MIR21,MIR212,MIR210,ATM,HAMP,POLDIP2,IL6,IL10,SOX9,MIR96,MIR326,GAPDH,AVPR1A,MIR196B,ADAM9,GATA4,DCN,NOD2,GH1,RAB7A,KDR,NOS2,HSPB8,NPM1,KCNE2,CALCR,CAV3,LEP,LEPR,MIR885,LATS1,THRA,TIMP4,MIR451A,SVIP,CDH1,CAPRIN1
	GO:0002683	negative regulation of immune system process		1.94e-06	0.0146	6.05e-05	0.000575	42	619	ERBB2,UBASH3A,ADORA1,FBN1,KITLG,FER,CCL2,CCL8,SELE,SELP,PPARG,ARG2,MIR130A,MIR128-1,MIR140,MIR146A,CD274,MIR21,PRKDC,ATM,CTNNB1,CX3CR1,IL10,SOX9,B2M,TNFRSF14,STAT6,NOD2,NME1,NME2,RARA,OAS1,OAS3,TFF2,LGALS9,MIR708,THY1,CD80,CD86,TLR4,CD44,CD47
	GO:0045321	leukocyte activation		2.06e-06	0.0155	6.42e-05	0.00061	65	1227	ERBB2,AICDA,MAPT,RPS3,CTSC,PFDN1,PHB1,ADORA2B,KITLG,CLU,FER,SCNN1B,SLC39A6,CCL2,CCL5,CCL20,SELPLG,P2RY12,POU1F1,PPARG,APP,AP3B1,ARG2,MIR130A,MIR128-1,PPP3CA,MIR145,CD274,MIR21,PRKDC,ATM,HAMP,CTNNB1,IL6,CX3CR1,MIR301A,IL7,IL10,MIR326,MYH9,ADAM9,B2M,TNFRSF14,STAT6,NOD2,ADAM17,KIT,NPPA,RARA,NFKBIZ,LEP,LEPR,EDN2,TFF2,TFRC,LGALS9,THY1,P2RY1,CD80,CD86,TLR4,PRDX1,CD44,CD47,SPACA3
	GO:0097306	cellular response to alcohol		2.16e-06	0.0163	6.7e-05	0.000636	18	129	SCNN1B,CCL7,MIR10A,MIR152,MIR145,MIR182,CTNNB1,ATP2B1,MIR30A,CYP1B1,MIR96,MIR9-3,PTGFR,JUP,BRCA1,KCNMB1,GNB1,CDH1
	GO:1905562	regulation of vascular endothelial cell proliferation		2.32e-06	0.0174	7.14e-05	0.000679	13	62	MIR499A,CCL2,CCL8,PPARG,MIR130A,MIR129-1,MIR132,MIR152,MIR193A,MIR21,MIR30E,GHRL,ADAM17
	GO:0001937	negative regulation of endothelial cell proliferation		2.42e-06	0.0182	7.44e-05	0.000707	15	87	CCL2,CCL8,PPARG,APOH,MIR129-1,MIR132,MIR152,MIR146A,MIR193A,MIR21,MIR205,MIR22,PRL,MIR30E,GHRL
	GO:0034765	regulation of monoatomic ion transmembrane transport		2.73e-06	0.0206	8.35e-05	0.000794	40	578	MIR499A,ADRB1,ADRB2,SCN1B,SCN2B,SCN10A,CCL2,FXYD1,UTRN,APP,MIR103A1,SLC8A1,THADA,PPP3CA,ASPH,MIR21,MIR212,MIR210,HAMP,ATP1B1,FXYD2,FXYD6,ITGB3,KCNA2,KCNJ2,KCNJ16,KCNMA1,KCNMB1,DMD,NOS1,KCNE2,NPPA,CALCR,WWP2,COX17,GRIN2B,CAV3,EDNRA,THY1,TRPV4
	GO:0005975	carbohydrate metabolic process		2.77e-06	0.0208	8.43e-05	0.000801	43	651	NHLRC1,AKR1A1,CHI3L1,ADORA2B,FBN1,ADRB1,ADRB3,UCP2,ALDOC,SLC2A8,SLC35A1,POU1F1,APP,IDUA,MIR103A1,SLC2A1,PPP1CB,MIR143,ARSB,FUT9,MIR210,SLC37A4,IL6,B4GALT4,ST6GALNAC1,MYH9,GHRL,GAPDH,AVPR1A,GCG,FPGT,PTH,GBGT1,FUT10,OAS1,LEP,LEPR,TFF1,TFF3,P2RY1,SLC35B4,CD36,CHST4
	GO:0032602	chemokine production		2.78e-06	0.0209	8.44e-05	0.000802	18	131	ADORA2B,CCL5,APP,ARG2,MIR146A,EIF2AK2,SLC37A4,IL6,IL7,IL10,NOD2,ADAM17,OAS1,OAS3,NFKBIZ,LGALS9,TLR4,TRPV4
	GO:0051046	regulation of secretion		2.94e-06	0.0221	8.88e-05	0.000844	52	882	ADORA1,ADORA2B,FBN1,ADRB1,UCP2,FER,CCL5,ANPEP,P2RY12,PTGES,PPARG,IDUA,AQP1,MIR130A,SLC6A4,MIR140,PPP3CA,MIR146A,MIR200A,MIR210,IL6,PRL,SELENOT,MYH9,GHRL,AVPR1A,CYP4A11,ADAM9,GCG,NPVF,KCNA2,MFN2,RAB7A,NOS1,NOS2,RAC1,NPPA,OAS2,CASR,GRIN2B,LEP,LEPR,EDN2,TFF2,OPRM1,LGALS9,OXTR,P2RY1,TLR4,TRPV4,PAX6,HCRT
	GO:0050877	nervous system process		3.48e-06	0.0262	0.000105	0.000997	86	1865	CDKN1B,HGF,ABCA4,PDE6A,PDE6B,MAPT,CTSC,SERPINF1,OR4E1,OR4D1,TYR,ADORA1,ADRA1A,ADRB1,ADRB2,PIGR,SCN1B,MIP,OR13C2,RETREG1,OR1A1,SCN10A,SCNN1B,PRCD,CCL2,CCL13,MME,COL1A1,OR5G3,PTGES,APP,IDUA,AQP1,SLC1A3,TCAP,CRYAA,CRYBA1,SLC6A4,CRYBA4,CRYBB2,CRYZ,PPP3CA,PPT1,OR10W1,ATP2B1,IL6,CX3CR1,IL10,MIR96,GHRL,AVPR1A,OR9G4,B2M,NPVF,TAS2R1,OR13D1,KCNA2,KCNJ2,KCNMA1,DMD,GNB1,DNM1,OR5K1,KIT,NOS1,SLC17A6,RPGRIP1,TA…
	GO:0101023	vascular endothelial cell proliferation		3.5e-06	0.0264	0.000105	0.000998	13	64	MIR499A,CCL2,CCL8,PPARG,MIR130A,MIR129-1,MIR132,MIR152,MIR193A,MIR21,MIR30E,GHRL,ADAM17
	GO:0098739	import across plasma membrane		3.69e-06	0.0278	0.00011	0.00104	24	237	ADRB1,ADRB2,SCN10A,SCNN1B,SLC39A6,MIR103A1,SLC1A2,SLC1A3,SLC2A1,SLC5A3,ARG2,SLC8A1,PPP3CA,SLC12A4,SLC15A1,MIR210,ATP1B1,FXYD2,KCNJ2,KCNJ16,KCNE2,CALCR,CD36,TRPV4
	GO:0032680	regulation of tumor necrosis factor production		3.69e-06	0.0278	0.00011	0.00104	24	237	ADRB2,CLU,CCL2,APP,ARG2,MIR130A,MIR132,MIR140,MIR144,IL6,CX3CR1,IL10,GHRL,NOD2,RARA,OAS1,OAS2,OAS3,LEP,LGALS9,MIR708,CD36,TLR4,CD47
	GO:0019221	cytokine-mediated signaling pathway		3.83e-06	0.0288	0.000114	0.00108	39	561	TRAF5,FER,CCL1,CCL2,CCL5,CCL7,CCL8,CCL13,CCL20,PPARG,MIRLET7C,MIR152,MIR146A,MIR21,IL6,CX3CR1,MIR301A,IL7,MX1,TNFRSF14,TNFRSF18,GFI1,STAT6,NOD2,DUOX1,ACKR3,ADAM17,KIT,CASP4,OAS1,OAS2,OAS3,NFKBIZ,EDA,LEP,LEPR,EDN2,TFF2,CD44
	GO:0098655	monoatomic cation transmembrane transport		3.92e-06	0.0295	0.000116	0.0011	57	1024	MIR499A,TRPC2,ADRA1A,ADRB1,ADRB2,SCN1B,CLNS1A,UCP2,SCN2B,UCP3,SCN10A,SCNN1B,SLC39A6,FXYD1,SEC61A1,UTRN,P2RY12,APP,AQP1,MIR103A1,SLC1A3,SLC6A4,SLC8A1,THADA,PPP3CA,SLC12A4,SLC15A1,ASPH,MIR21,MIR212,MIR210,HAMP,ATP1B1,FXYD2,ATP2B1,FXYD6,ITGB3,KCNA2,KCNJ2,KCNJ16,KCNMA1,KCNMB1,DMD,NOS1,SLC17A6,KCNE2,NPPA,CALCR,WWP2,COX17,GRIN2B,CAV3,EDNRA,OPRM1,THY1,TRPV4,HCRT
	GO:0023061	signal release		4.19e-06	0.0315	0.000123	0.00117	44	685	ABCC4,CGA,ADM,ADORA1,ADORA2B,FBN1,ADRB1,UCP2,CCL5,P2RY12,PTGES,PPARG,AQP1,MIR130A,SLC6A4,MIR140,PPP3CA,PPT1,MIR200A,MIR210,IL6,SELENOT,MYH9,GHRL,AVPR1A,GCG,NPVF,KCNA2,MFN2,RAB1A,NOS1,NOS2,RAC1,NPPA,CASR,LEP,LEPR,EDN2,OPRM1,OXTR,P2RY1,TRPV4,PAX6,HCRT
	GO:0002269	leukocyte activation involved in inflammatory response		4.28e-06	0.0322	0.000125	0.00119	13	65	MAPT,CTSC,CLU,SCNN1B,P2RY12,PPARG,APP,MIR128-1,ATM,IL6,CX3CR1,P2RY1,TLR4
	GO:0060429	epithelium development		4.4e-06	0.0331	0.000128	0.00122	90	1998	CDKN1B,HGF,ESR1,PGR,ADM,DLC1,MIP,MITF,FER,SCNN1B,CCL13,ALCAM,FGFR2,ALDOC,RHCG,VHL,TBX4,IDE,DZIP1,PPARG,APP,AP3B1,AQP1,TCAP,MIR10A,SLC2A1,PPP1CB,ARG2,CRYAA,RHOB,PDPN,SLC8A1,PPP3CA,MIR21,MIR205,MIR203A,PRKDC,ATM,CTNNB1,ATP1B1,IL6,INVS,MIR7-2,IL10,SOX9,MIR96,MYH9,ADAM9,GATA4,GCG,DCN,PTH,GFI1,CDKAL1,STAT6,RAB10,KCNMA1,KDR,ADAM17,DMD,NME2,RAB1A,KRT25,RAC1,KRT13,KRT14,KRT15,RARA,DSC1,KRT19,KRT33A,KRT33…
	GO:0051924	regulation of calcium ion transport		4.7e-06	0.0354	0.000137	0.0013	30	361	PDGFRB,MIR499A,ADRB1,ADRB2,CCL2,CCL5,CCL8,P2RY12,APP,SLC8A1,THADA,PPP3CA,ASPH,MIR21,CTNNB1,ATP1B1,ATP2B1,GCG,ITGB3,DMD,NOS1,KCNE2,NPPA,CALCR,CASR,CAV3,EDNRA,THY1,SERPINE1,HCRT
	GO:0043627	response to estrogen		5.12e-06	0.0385	0.000148	0.00141	18	136	PDGFRB,ESR1,MME,MIR143,MIR148A,ARSB,MIR146A,MIR145,CTNNB1,GHRL,GATA4,BRCA1,KCNMA1,NOS1,RARA,KRT19,MIR708,MIR451A
	GO:0140115	export across plasma membrane		5.4e-06	0.0406	0.000156	0.00148	15	92	ABCC4,FXYD1,AQP1,MIR129-1,SLC8A1,MIR21,HAMP,ATP1B1,FXYD2,ATP2B1,MIR326,KCNA2,KCNE2,NPPA,MIR451A
	GO:0032640	tumor necrosis factor production		6.07e-06	0.0456	0.000174	0.00166	24	243	ADRB2,CLU,CCL2,APP,ARG2,MIR130A,MIR132,MIR140,MIR144,IL6,CX3CR1,IL10,GHRL,NOD2,RARA,OAS1,OAS2,OAS3,LEP,LGALS9,MIR708,CD36,TLR4,CD47
	GO:0007167	enzyme-linked receptor protein signaling pathway		6.44e-06	0.0484	0.000184	0.00175	65	1263	HGF,ERBB2,PDGFRB,ESR1,ADORA1,FBN1,ADRB2,PIGR,HRAS,FER,FGF5,CCL2,FGFR2,COL1A1,COL1A2,VHL,SLC2A8,POU1F1,IDE,DZIP1,PPARG,MIR103A1,MIR10A,MIR130A,MIR143,MIR140,MIR146A,MIR145,MIR183,MIR21,MIR205,MIR212,LEPROT,MIR210,CTNNB1,MIR30A,MIR7-2,SOX9,GHRL,PEG10,ADAM9,GATA4,SMOC2,DCN,ITGB3,DDX5,STAT6,GH1,BMPR1B,MFN2,RAB7A,DYNLRB1,KDR,ADAM17,KIT,RAB5C,RAC1,NPPA,CAV3,LEP,LGALS9,MIR885,LATS1,LEPROTL1,RSPO1
	GO:0062012	regulation of small molecule metabolic process		6.64e-06	0.0499	0.000188	0.00179	34	455	AKR1A1,ADM,ADORA2B,FMO1,POU1F1,PPARG,APP,MIR103A1,MIR132,MIR143,MIR182,MIR21,MIR210,IL6,PRL,SOX9,MIR96,MYH9,AVPR1A,GCG,PTH,GFI1,STAR,BRCA1,KCNMA1,KIT,NOS1,NOS2,LEP,LEPR,TFF3,P2RY1,SLC35B4,CD36
	GO:0032642	regulation of chemokine production		7.02e-06	0.0528	0.000198	0.00188	17	123	ADORA2B,CCL5,APP,ARG2,MIR146A,EIF2AK2,SLC37A4,IL6,IL7,IL10,NOD2,ADAM17,OAS1,OAS3,LGALS9,TLR4,TRPV4
	GO:0042698	ovulation cycle		7.02e-06	0.0528	0.000198	0.00188	16	108	ERBB2,ESR1,SERPINF1,CGA,PGR,CYP1B1,MYH9,BMPR1B,MFN2,NOS2,OAS1,LEP,EDN2,OPRM1,OXTR,TIMP4
	GO:0060284	regulation of cell development		7.15e-06	0.0538	0.000201	0.00191	62	1181	ERBB2,MAPT,SERPINF1,FBN1,KITLG,ACAN,MITF,ASPM,CCL5,CCL13,ALCAM,MME,CCL20,P2RY12,PPARG,AP3B1,MIR124-1,MIR132,MIR137,PPP3CA,MIR146A,MIR145,MIR21,MIR212,PRKDC,CTNNB1,MIR219A2,IL6,PRL,CX3CR1,MIR301A,IL7,IL10,MIR326,B2M,NACA,DCT,ITGB3,STAR,GH1,MFN2,KDR,NME1,NME2,KIT,NOS1,RAC1,RARA,NFKBIZ,CAV3,LEP,OPRM1,LGALS9,THY1,CD80,CD86,TLR4,CD44,PAX6,CDH1,CDH2,CAPRIN1
	GO:0048872	homeostasis of number of cells		7.23e-06	0.0544	0.000202	0.00192	38	550	RPL27,RPS3,RPS14,RPS15A,RPS17,RPS24,KITLG,FER,SCNN1B,CCL2,VHL,EXOC6,P2RY12,AP3B1,MIR144,PRKDC,HAMP,SLC37A4,IL6,CX3CR1,IL7,ST6GALNAC1,SOX9,B2M,PTH,GFI1,ADAM17,KIT,RAC1,NFKBIZ,RHCE,TFRC,LGALS9,THRA,PRDX1,CD44,MIR451A,CDH2
	GO:0035279	miRNA-mediated gene silencing by mRNA destabilization		9.16e-06	0.0689	0.000254	0.00242	12	57	MIR130A,MIR128-1,MIR140,MIR137,MIR146A,MIR145,MIR212,MIR210,MIR96,MIR326,MIR196B,MIR885
	GO:0002262	myeloid cell homeostasis		9.21e-06	0.0693	0.000255	0.00242	28	329	RPL27,RPS3,RPS14,RPS15A,RPS17,RPS24,KITLG,FER,SCNN1B,CCL2,VHL,EXOC6,P2RY12,MIR144,PRKDC,HAMP,SLC37A4,IL6,B2M,GFI1,ADAM17,KIT,RHCE,TFRC,THRA,PRDX1,CD44,MIR451A
	GO:0071356	cellular response to tumor necrosis factor		9.36e-06	0.0704	0.000258	0.00245	25	268	TRAF5,RPS3,CHI3L1,CCL1,CCL2,CCL5,CCL7,CCL8,CCL13,CCL20,COL1A1,MIR103A1,MIR143,MIR152,MIR148A,HAMP,IL6,CYP1B1,TNFRSF14,TNFRSF18,BRCA1,ADAM17,MIR378A,CASP4,IL18BP
	GO:0050680	negative regulation of epithelial cell proliferation		9.95e-06	0.0748	0.000273	0.0026	23	230	CDKN1B,SERPINF1,CCL2,CCL8,FGFR2,PPARG,APOH,MIR129-1,MIR132,MIR152,MIR146A,MIR193A,MIR21,MIR205,MIR22,PRL,MIR30E,SOX9,GHRL,B2M,NPM1,PAX6,CDH1
	GO:0000302	response to reactive oxygen species		1.09e-05	0.0818	0.000297	0.00282	25	270	HGF,PDGFRB,MAPT,RPS3,UCP2,UCP3,FER,COL1A1,AQP1,MIR103A1,CRYAA,RHOB,SLC8A1,MIR21,ATM,IL6,IL10,CYP1B1,ADAM9,STAT6,CAT,IL18BP,EDNRA,CD36,PRDX1
	GO:0007188	adenylate cyclase-modulating G protein-coupled receptor signaling pathway		1.09e-05	0.0818	0.000297	0.00282	25	270	ADM,ADORA1,ADORA2B,ADRA1A,ADRB1,ADRB2,ADRB3,P2RY12,APP,MIR30E,GCG,PTGFR,ITGB3,PTH,GNB1,NME2,ADGRL2,NOS1,CALCB,CALCR,CASR,EDNRA,OPRM1,RLN2,P2RY1
	GO:0001659	temperature homeostasis		1.19e-05	0.0893	0.000322	0.00306	21	195	ADORA1,ADRB1,ADRB2,ADRB3,UCP2,CCL5,PTGES,NOX3,PPARG,GHRL,STAT6,MFN2,ADAM17,LEP,LEPR,EDN2,THRA,OXTR,CD36,TLR4,HCRT
	GO:0043491	phosphatidylinositol 3-kinase/protein kinase B signal transduction		1.26e-05	0.0949	0.000341	0.00325	25	272	CHI3L1,PHB1,CCL2,CCL5,CCL8,P2RY12,CRYBA1,MIR132,MIR143,MIR137,MIR146A,MIR145,MIR21,MIR205,IL6,CX3CR1,SOX9,GATA4,KDR,RARA,CALCR,NTS,CAV3,LEP,MIR451A
	GO:0034220	monoatomic ion transmembrane transport		1.61e-05	0.121	0.000434	0.00412	62	1207	ABCC4,MIR499A,TRPC2,ANO5,ADRA1A,ADRB1,ADRB2,SCN1B,CLNS1A,UCP2,SCN2B,UCP3,SCN10A,SCNN1B,SLC39A6,CCL2,FXYD1,SEC61A1,UTRN,P2RY12,APP,AQP1,MIR103A1,SLC1A2,SLC1A3,SLC6A4,SLC8A1,THADA,PPP3CA,SLC12A4,SLC15A1,ASPH,MIR21,MIR212,MIR210,HAMP,ATP1B1,FXYD2,ATP2B1,FXYD6,ITGB3,KCNA2,KCNJ2,KCNJ16,KCNMA1,KCNMB1,DMD,NOS1,SLC17A6,KCNE2,NPPA,CALCR,WWP2,CASR,COX17,GRIN2B,CAV3,EDNRA,OPRM1,THY1,TRPV4,HCRT
	GO:0009410	response to xenobiotic stimulus		1.64e-05	0.123	0.00044	0.00418	38	567	CDKN1B,TPMT,ABCC4,ESR1,ADRA1A,SCNN1B,ALDH3A1,COL1A1,FMO1,FMO3,CPB1,SLC1A2,SLC1A3,MIR129-1,SLC6A4,SLC8A1,CRYZ,CTNNB1,IL10,CYP1B1,MIR326,SRD5A2,GATA4,ITGB3,PTH,KDR,ADAM17,NOS1,NOS2,KCNE2,NFKBIZ,CAT,TFRC,OXTR,TIMP4,SERPINE1,MIR451A,CDH1
	GO:0008217	regulation of blood pressure		1.9e-05	0.143	0.000509	0.00483	23	238	ADH5,ADM,ADORA1,ADRA1A,ADRB1,ADRB2,ADRB3,SCNN1B,COL1A2,PPARG,ATP2B1,AVPR1A,KDR,TAC3,NOS1,NOS2,NPPA,LEP,EDN2,EDNRA,OXTR,CD36,TRPV4
	GO:0070201	regulation of establishment of protein localization		2e-05	0.151	0.000531	0.00505	44	722	ERBB2,MAPT,FBN1,ADRB1,UCP2,HRAS,CCL2,CCL5,DNAJA1,PPARG,APP,IDUA,MIR130A,MIR128-1,MIR140,MIR148A,PPP3CA,MIR146A,ASPH,MIR200A,LEPROT,MIR210,IL6,MYH9,GHRL,ADAM9,GCG,JUP,BRCA1,NOS1,NOS2,RAC1,WWP2,CASR,OOEP,LEP,LEPR,OPRM1,LRTOMT,CD36,TLR4,TRPV4,SVIP,CDH1
	GO:0002274	myeloid leukocyte activation		2.01e-05	0.151	0.000531	0.00505	28	341	MAPT,CTSC,ADORA2B,CLU,FER,SCNN1B,CCL5,P2RY12,PPARG,APP,MIR130A,MIR128-1,MIR145,ATM,HAMP,IL6,CX3CR1,IL10,ADAM9,KIT,NPPA,EDN2,TFF2,LGALS9,THY1,P2RY1,TLR4,SPACA3
	GO:0032412	regulation of monoatomic ion transmembrane transporter activity		2.01e-05	0.151	0.000531	0.00505	28	341	MIR499A,ADRB1,ADRB2,SCN1B,SCN2B,CCL2,FXYD1,UTRN,APP,MIR103A1,THADA,PPP3CA,ASPH,MIR212,HAMP,ATP1B1,FXYD2,FXYD6,DMD,NOS1,KCNE2,NPPA,WWP2,COX17,CAV3,EDNRA,OPRM1,TRPV4
	GO:0001774	microglial cell activation		2.07e-05	0.156	0.000546	0.00519	12	61	MAPT,CTSC,CLU,P2RY12,PPARG,APP,MIR128-1,ATM,IL6,CX3CR1,P2RY1,TLR4
	GO:0002696	positive regulation of leukocyte activation		2.15e-05	0.161	0.000564	0.00536	34	477	RPS3,CTSC,ADORA2B,KITLG,CCL2,CCL5,AP3B1,MIR128-1,PPP3CA,MIR145,CD274,MIR21,PRKDC,HAMP,IL6,IL7,IL10,MIR326,B2M,TNFRSF14,STAT6,NOD2,NPPA,RARA,NFKBIZ,LEP,TFRC,LGALS9,THY1,CD80,CD86,TLR4,CD47,SPACA3
	GO:0031347	regulation of defense response		2.17e-05	0.163	0.000568	0.0054	55	1019	HGF,ESR1,CTSC,SERPINF1,PHB1,ADORA1,ADORA2B,ADRB2,CCL1,CCL5,SELE,PTGES,ZDHHC5,PPARG,APP,AP3B1,ARG2,CNBP,MIR128-1,MIR140,MIR146A,MIR144,MIR145,MIR187,MIR21,MIR205,PRKDC,ATM,HAMP,MIR22,IL6,CX3CR1,IL10,GHRL,B2M,GFI1,NOD2,KLKB1,NPPA,CASP4,OAS1,OAS3,NFKBIZ,LEP,EDNRA,TFF2,LGALS9,MIR708,CD86,CD36,TLR4,SERPINE1,CD44,CD47,TRPV4
	GO:0005996	monosaccharide metabolic process		2.48e-05	0.187	0.000648	0.00616	27	323	AKR1A1,ADORA2B,FBN1,ALDOC,SLC2A8,IDUA,MIR103A1,SLC2A1,MIR143,ARSB,FUT9,MIR210,SLC37A4,IL6,GHRL,GAPDH,AVPR1A,GCG,FPGT,PTH,FUT10,OAS1,LEP,LEPR,TFF3,SLC35B4,CD36
	GO:0002694	regulation of leukocyte activation		2.55e-05	0.192	0.000664	0.00631	45	754	ERBB2,RPS3,CTSC,ADORA2B,KITLG,FER,CCL2,CCL5,CCL20,PPARG,AP3B1,ARG2,MIR130A,MIR128-1,PPP3CA,MIR145,CD274,MIR21,PRKDC,ATM,HAMP,CTNNB1,IL6,MIR301A,IL7,IL10,MIR326,B2M,TNFRSF14,STAT6,NOD2,NPPA,RARA,NFKBIZ,LEP,TFF2,TFRC,LGALS9,THY1,CD80,CD86,TLR4,CD44,CD47,SPACA3
	GO:0040007	growth		2.87e-05	0.216	0.000744	0.00707	70	1461	CDKN1B,ERBB2,PDGFRB,MAPT,ESR1,CGA,PHB1,ADM,ADRA1A,ADRB1,ADRB2,ADRB3,ACAN,CLNS1A,ASPM,SCNN1B,CCL13,ALCAM,FGFR2,SEC61A1,COL1A1,COL6A3,POU1F1,PPARG,APP,SLC1A2,PPP1CB,MIR124-1,CRYAA,SLC6A4,PPP3CA,PPT1,MIR200B,PRKDC,ATM,HAMP,CTNNB1,PRL,IL7,SOX9,GHRL,AVPR1A,NACA,GATA4,DCN,GH1,BMPR1B,BRCA1,KDR,ADAM17,DMD,NOS1,NPM1,NPPA,RARA,NFKBIZ,CAV3,SERPINH1,LEP,LEPR,EDN2,EDNRA,TFRC,RLN2,LATS1,SERPINE1,CD44,MIR489,CD…
	GO:0006816	calcium ion transport		3.06e-05	0.23	0.00079	0.00751	37	556	PDGFRB,MIR499A,TRPC2,ADRA1A,ADRB1,ADRB2,SCN10A,CCL2,CCL5,CCL8,SEC61A1,P2RY12,APP,SLC8A1,THADA,PPP3CA,ASPH,MIR21,CTNNB1,ATP1B1,ATP2B1,GCG,ITGB3,DMD,NOS1,KCNE2,NPPA,CALCR,CASR,GRIN2B,CAV3,EDNRA,OPRM1,THY1,SERPINE1,TRPV4,HCRT
	GO:0009968	negative regulation of signal transduction		3.22e-05	0.242	0.000828	0.00787	75	1616	HGF,SLC35C1,ESR1,PFDN5,UBASH3A,PHB1,ADM,ADRA1A,FBN1,ADRB2,ADRB3,DLC1,CLU,CCL5,DNAJA1,VHL,PPARG,APP,MIRLET7C,MIR103A1,MIR130A,CRYBA1,MIR132,MIR143,MIR140,MIR137,MIR152,MIR146A,MIR145,MIR21,MIR205,LEPROT,MIR210,ATM,CTNNB1,IL6,CX3CR1,IL7,INVS,IL10,SOX9,PEG10,B2M,GATA4,GCG,DCN,NOD2,JUP,BRCA1,ACKR3,MFN2,RAB7A,ADAM17,DMD,DNM1,NPPA,WWP2,OAS1,OAS3,CAV3,LEP,OPRM1,MIR885,MIR708,LATS1,THY1,PEBP1,TLR4,LEPROT…
	GO:0014910	regulation of smooth muscle cell migration		3.26e-05	0.245	0.000834	0.00792	17	136	PDGFRB,MIR499A,PGR,CCL5,PPARG,MIR143,MIR140,MIR137,MIR146A,MIR182,MIR21,CYP1B1,MYH9,ITGB3,TLR4,SERPINE1,MIR451A
	GO:0022409	positive regulation of cell-cell adhesion		3.26e-05	0.245	0.000834	0.00792	30	393	RPS3,KITLG,CCL2,CCL5,SELE,SELP,AP3B1,PDPN,PPP3CA,CD274,MIR21,IL6,IL7,IL10,MIR326,B2M,TNFRSF14,NOD2,RARA,NFKBIZ,LEP,TFRC,LGALS9,THY1,CD80,CD86,CHST4,CD44,CD47,CDH1
	GO:0042391	regulation of membrane potential		3.35e-05	0.252	0.000855	0.00813	37	558	MAPT,ADORA1,ADRA1A,ADRB1,ADRB2,SCN1B,UCP2,SCN2B,SCN10A,FXYD1,APP,SLC6A4,SLC8A1,PPP3CA,ATP1B1,IL6,GHRL,B2M,DCN,JUP,KCNA2,KCNJ2,KCNMA1,MFN2,KDR,DMD,NOS1,KCNE2,NPPA,WWP2,GRIN2B,CAV3,OPRM1,CD36,MIR451A,TRPV4,HCRT
	GO:0032940	secretion by cell		3.38e-05	0.254	0.000858	0.00816	58	1117	ABCC4,CGA,ADM,ADORA1,ADORA2B,FBN1,ADRB1,UCP2,FER,CCL5,CCL8,EXOC6,P2RY12,PTGES,PPARG,IDUA,AQP1,MIR130A,SLC6A4,MIR140,PPP3CA,MIR146A,PPT1,MIR200A,MIR210,IL6,SELENOT,MYH9,GHRL,AVPR1A,ADAM9,GCG,NPVF,RAB10,KCNA2,MFN2,RAB7A,RAB1A,KIT,NOS1,NOS2,RAC1,NPPA,CASR,TVP23B,GRIN2B,LEP,LEPR,EDN2,OPRM1,LGALS9,OXTR,P2RY1,TLR4,TRPV4,PAX6,HCRT,CKLF
	GO:0048732	gland development		3.5e-05	0.263	0.000884	0.0084	44	736	CDKN1B,HGF,PDGFRB,ESR1,SELENOH,SERPINF1,CGA,PGR,TYR,UCP2,CCL13,FGFR2,VWF,POU1F1,DZIP1,PPP1CB,PRKDC,ATM,HAMP,CTNNB1,IL6,PRL,MIR30A,IL10,SOX9,CYP1B1,GATA4,STAT6,DUOX1,NME1,NOS1,RARA,OAS2,CAV3,EDA,EDNRA,RLN2,TBX19,LATS1,THRA,OXTR,CD44,PAX6,CDH1
	GO:0043010	camera-type eye development		3.5e-05	0.263	0.000884	0.0084	44	736	CDKN1B,PDE6A,PDE6B,PDGFRB,SERPINF1,PFDN5,FBN1,MIP,MITF,ALCAM,FGFR2,VHL,LGSN,AQP1,MIR124-1,CRYAA,CRYBA1,CRYBA4,CRYBB2,MIR182,MIR183,CTNNB1,MIR218-2,ATP2B1,SOX9,CYP1B1,MIR96,BMPR1B,NECTIN1,MFN2,PDS5A,KDR,GNB1,SLC17A6,RPGRIP1,RARA,PCARE,LEP,LEPR,RHO,POMGNT2,THY1,PAX6,CDH2
	GO:0006979	response to oxidative stress		3.74e-05	0.282	0.000942	0.00895	36	536	TPO,HGF,PDGFRB,MAPT,RPS3,CYGB,UCP2,UCP3,FER,COL1A1,PON2,IDE,APP,AQP1,MIR103A1,CRYAA,RHOB,MIR132,SLC8A1,MIR21,ATM,CTNNB1,IL6,IL10,CYP1B1,ADAM9,GATA4,STAT6,DUOX1,GPX3,CAT,IL18BP,EDNRA,CD36,TLR4,PRDX1
	GO:0048545	response to steroid hormone		3.86e-05	0.291	0.000968	0.0092	30	396	RPL27,ESR1,SERPINF1,PGR,PHB1,ADM,UCP3,SCNN1B,ALDH3A1,DNAJA1,COL1A1,VHL,AQP1,HAMP,ATP2B1,IL6,IL10,CYP1B1,AVPR1A,ADAM9,SRD5A2,DDX5,GH1,GPR83,BRCA1,KCNMA1,CALCR,DSG1,LATS1,OXTR
	GO:0048589	developmental growth		3.94e-05	0.297	0.000982	0.00934	58	1122	CDKN1B,ERBB2,PDGFRB,MAPT,ESR1,CGA,ADM,ADRA1A,ADRB1,ADRB2,ADRB3,ACAN,CLNS1A,ASPM,SCNN1B,CCL13,ALCAM,FGFR2,COL1A1,COL6A3,POU1F1,APP,SLC1A2,PPP1CB,MIR124-1,SLC6A4,PPP3CA,MIR200B,PRKDC,ATM,HAMP,CTNNB1,PRL,IL7,SOX9,GHRL,NACA,GATA4,DCN,GH1,BMPR1B,KDR,DMD,NOS1,NPPA,RARA,CAV3,SERPINH1,LEP,LEPR,EDN2,EDNRA,RLN2,LATS1,SERPINE1,MIR489,CDH1,CDH2
	GO:0032880	regulation of protein localization		3.94e-05	0.297	0.000982	0.00934	58	1122	NHLRC1,ERBB2,MAPT,FBN1,ADRB1,UCP2,HRAS,CCL2,CCL5,DNAJA1,VHL,ZDHHC5,DZIP1,PPARG,APP,IDUA,SLC5A3,MIR130A,MIR128-1,MIR140,MIR148A,PPP3CA,MIR146A,ASPH,MIR200A,LEPROT,MIR210,CTNNB1,IL6,MYH9,GHRL,ADAM9,NACA,GCG,ITGB3,JUP,BRCA1,NOS1,NOS2,RAC1,NPM1,WWP2,CASR,OOEP,CAV3,LEP,LEPR,EDNRA,OPRM1,TFRC,LATS1,LRTOMT,CD36,TLR4,TRPV4,SVIP,CDH1,CDH2
	GO:0043266	regulation of potassium ion transport		4.06e-05	0.305	0.00101	0.00957	17	138	ADORA1,ADRB2,FXYD1,MIR103A1,MIR21,MIR212,ATP1B1,FXYD2,KCNJ2,KCNMB1,NOS1,KCNE2,NPPA,WWP2,CAV3,TRPV4,HCRT
	GO:0097435	supramolecular fiber organization		4.45e-05	0.334	0.0011	0.0105	54	1013	TPM3,CDKN1B,HSP90B1,ERBB2,PDGFRB,MAPT,RPS3,PFDN1,PFDN5,TUBG1,DLC1,CLU,ACAN,FER,PKP1,CCL13,COL1A1,COL1A2,VHL,APP,TCAP,MIR129-2,CRYAA,SLC8A1,RHPN2,MIR21,MYBPC3,CYP1B1,MYH9,GHRL,B2M,NACA,MFN2,DMD,KRT25,RAC1,DPT,KRT13,KRT14,KRT15,KRT19,KRT33A,KRT33B,CASP4,OOEP,CAV3,SERPINH1,LATS1,THRA,CD36,CD47,ARPIN,TRPV4,TNNT2
	GO:0050878	regulation of body fluid levels		4.49e-05	0.338	0.00111	0.0105	33	468	UBASH3A,F11,ADM,ADORA1,ADRB1,ADRB2,SCNN1B,SELP,VWF,P2RY12,PROCR,APOH,AP3B1,AQP1,PDPN,PPP3CA,IL6,PRL,MYH9,AVPR1A,ITGB3,KCNMA1,NME1,KLKB1,NPPA,OAS2,RLN2,OXTR,P2RY1,CD36,TLR4,SERPINE1,TRPV4
	GO:0007159	leukocyte cell-cell adhesion		4.56e-05	0.343	0.00112	0.0107	34	492	ERBB2,RPS3,KITLG,CCL2,CCL5,SELE,SELP,SELPLG,AP3B1,ARG2,PPP3CA,MIR146A,FUT9,CD274,MIR21,IL6,CX3CR1,IL7,IL10,MIR326,B2M,TNFRSF14,NOD2,RARA,NFKBIZ,LEP,TFRC,LGALS9,THY1,CD80,CD86,CHST4,CD44,CD47
	GO:0051223	regulation of protein transport		4.59e-05	0.346	0.00113	0.0107	42	691	ERBB2,FBN1,ADRB1,UCP2,HRAS,CCL2,CCL5,DNAJA1,PPARG,APP,IDUA,MIR130A,MIR128-1,MIR140,MIR148A,PPP3CA,MIR146A,ASPH,MIR200A,LEPROT,MIR210,IL6,MYH9,GHRL,ADAM9,GCG,JUP,BRCA1,NOS1,NOS2,RAC1,WWP2,CASR,LEP,LEPR,OPRM1,LRTOMT,CD36,TLR4,TRPV4,SVIP,CDH1
	GO:0022898	regulation of transmembrane transporter activity		4.73e-05	0.356	0.00116	0.011	28	355	MIR499A,ADRB1,ADRB2,SCN1B,SCN2B,CCL2,FXYD1,UTRN,APP,MIR103A1,THADA,PPP3CA,ASPH,MIR212,HAMP,ATP1B1,FXYD2,FXYD6,DMD,NOS1,KCNE2,NPPA,WWP2,COX17,CAV3,EDNRA,OPRM1,TRPV4
	GO:0071680	response to indole-3-methanol		4.75e-05	0.358	0.00116	0.011	5	6	CTNNB1,CYP1B1,JUP,BRCA1,CDH1
	GO:0030099	myeloid cell differentiation		4.78e-05	0.36	0.00116	0.011	42	692	RPL27,RPS3,RPS14,RPS15A,FBN1,KITLG,UCP2,MITF,FER,CCL2,CCL5,VHL,EXOC6,P2RY12,PPARG,APP,AP3B1,PPP3CA,MIR146A,MIR144,MIR145,PRKDC,CTNNB1,EIF2AK1,IL6,MYH9,B2M,GATA4,ITGB3,GFI1,NME1,NME2,KIT,RARA,CALCR,LEP,RHCE,TFRC,LGALS9,THRA,TLR4,MIR451A
	GO:0030855	epithelial cell differentiation		4.89e-05	0.368	0.00118	0.0113	55	1044	CDKN1B,ESR1,PGR,MIP,FER,FGFR2,ALDOC,RHCG,VHL,IDE,PPARG,MIR10A,SLC2A1,CRYAA,PDPN,PPP3CA,MIR21,MIR205,MIR203A,CTNNB1,MIR7-2,SOX9,MIR96,ADAM9,GATA4,GCG,PTH,GFI1,CDKAL1,RAB10,KCNMA1,KDR,DMD,NME2,RAB1A,KRT25,RAC1,KRT13,KRT14,KRT15,RARA,KRT19,KRT33A,KRT33B,NFKBIZ,LEPR,EDNRA,LATS1,THRA,LRTOMT,CD34,SERPINE1,PAX6,CDH1,CDH2
	GO:1990845	adaptive thermogenesis		5.18e-05	0.389	0.00125	0.0119	19	175	ADRB1,ADRB2,ADRB3,UCP2,UCP3,PPARG,THADA,GHRL,STAT6,MFN2,ADAM17,LEP,LEPR,THRA,OXTR,CD36,TLR4,TRPV4,HCRT
	GO:0042330	taxis		5.25e-05	0.395	0.00126	0.012	48	853	HGF,ERBB2,PDGFRB,SCN1B,HRAS,FER,CCL1,CCL2,CCL5,CCL7,CCL8,CCL13,ALCAM,CCL20,COL6A3,P2RY12,DZIP1,APP,MIR200A,MIR200B,SLC37A4,IL6,CX3CR1,IL10,MIR9-3,SMOC2,ITGB3,NOD2,DUOX1,BMPR1B,ACKR3,NECTIN1,KDR,ADAM17,KIT,RAC1,CASR,EDN2,EDNRA,RHO,LGALS9,CMTM1,MACO1,SERPINE1,TRPV4,PAX6,CDH2,CKLF
	GO:0034764	positive regulation of transmembrane transport		5.46e-05	0.411	0.00131	0.0124	26	314	ADRB1,ADRB2,CCL2,AK1,FXYD1,SLC1A2,PPP3CA,ASPH,MIR21,MIR210,ATP1B1,FXYD2,PTH,GH1,KCNJ2,KCNMB1,MFN2,DMD,NOS1,KCNE2,NPPA,CALCR,COX17,EDNRA,THY1,TRPV4
	GO:1903115	regulation of actin filament-based movement		5.51e-05	0.414	0.00132	0.0125	11	54	ADORA1,ADRB1,FXYD1,PDPN,MYBPC3,GATA4,JUP,KCNJ2,NOS1,CAV3,TNNT2
	GO:1903039	positive regulation of leukocyte cell-cell adhesion		5.63e-05	0.423	0.00134	0.0127	27	336	RPS3,KITLG,CCL2,CCL5,SELE,SELP,AP3B1,PPP3CA,CD274,MIR21,IL6,IL7,MIR326,B2M,TNFRSF14,NOD2,RARA,NFKBIZ,LEP,TFRC,LGALS9,THY1,CD80,CD86,CHST4,CD44,CD47
	GO:0060341	regulation of cellular localization		5.76e-05	0.434	0.00137	0.013	62	1250	NHLRC1,ERBB2,MAPT,FBN1,ADRB1,UCP2,HRAS,CCL2,CCL5,DNAJA1,VHL,ZDHHC5,DZIP1,PPARG,APP,IDUA,SLC5A3,MIR130A,CRYAA,MIR128-1,ARHGAP1,MIR140,MIR148A,PPP3CA,MIR146A,ASPH,MIR200A,LEPROT,MIR210,CTNNB1,IL6,MYBPC3,MYH9,GHRL,ADAM9,NACA,GCG,ITGB3,JUP,BRCA1,NOS1,NOS2,RAC1,NPM1,WWP2,CASR,OOEP,CAV3,LEP,LEPR,EDNRA,OPRM1,TFRC,LATS1,LRTOMT,CD36,TLR4,TRPV4,SVIP,TNNT2,CDH1,CDH2
	GO:0043030	regulation of macrophage activation		5.91e-05	0.445	0.0014	0.0133	13	80	CTSC,PPARG,MIR130A,MIR128-1,MIR145,ATM,HAMP,IL6,IL10,TFF2,LGALS9,TLR4,SPACA3
	GO:0010634	positive regulation of epithelial cell migration		6.06e-05	0.456	0.00143	0.0136	21	214	MIR499A,ADORA2B,AQP1,MIR10A,RHOB,MIR132,MIR143,MIR146A,MIR200A,MIR21,MIR210,PRL,MIR30A,SOX9,ADAM9,SMOC2,ITGB3,KDR,ADAM17,RAC1,SERPINE1
	GO:1903037	regulation of leukocyte cell-cell adhesion		6.26e-05	0.471	0.00147	0.014	32	451	ERBB2,RPS3,KITLG,CCL2,CCL5,SELE,SELP,AP3B1,ARG2,PPP3CA,MIR146A,FUT9,CD274,MIR21,IL6,IL7,IL10,MIR326,B2M,TNFRSF14,NOD2,RARA,NFKBIZ,LEP,TFRC,LGALS9,THY1,CD80,CD86,CHST4,CD44,CD47
	GO:0034614	cellular response to reactive oxygen species		6.55e-05	0.493	0.00154	0.0146	20	196	HGF,PDGFRB,MAPT,RPS3,FER,AQP1,MIR103A1,RHOB,SLC8A1,MIR21,ATM,IL6,IL10,CYP1B1,STAT6,CAT,IL18BP,EDNRA,CD36,PRDX1
	GO:0031329	regulation of cellular catabolic process		6.95e-05	0.523	0.00162	0.0154	46	807	HGF,TRAF5,MAPT,ADRA1A,ADRB2,PKP1,VHL,APOH,APP,ARSG,MIR130A,CRYBA1,MIR128-1,MIR140,MIR137,MIR146A,MIR144,MIR145,MIR21,MIR212,MIR210,ATM,HAMP,POLDIP2,IL6,IL10,MIR96,MIR326,GAPDH,AVPR1A,MIR196B,ADAM9,GATA4,DCN,NOD2,KDR,HSPB8,NPM1,CALCR,LEP,LEPR,MIR885,TIMP4,MIR451A,SVIP,CAPRIN1
	GO:0018119	peptidyl-cysteine S-nitrosylation		7.28e-05	0.548	0.0017	0.0161	7	17	ADH5,MIR132,MIR212,GAPDH,DMD,NOS1,NOS2
	GO:0032677	regulation of interleukin-8 production		7.35e-05	0.553	0.00171	0.0162	15	111	CHI3L1,MIRLET7C,MIR129-1,MIR132,MIR146A,MIR203A,IL6,IL10,NOD2,RAB1A,NOS2,LEP,LGALS9,TLR4,SERPINE1
	GO:0019233	sensory perception of pain		7.4e-05	0.557	0.00171	0.0163	18	161	ADORA1,ADRB1,ADRB2,RETREG1,SCN10A,CCL2,MME,PTGES,AQP1,IL10,NPVF,KCNA2,NOS1,GRIN2B,EDNRA,OPRM1,P2RY1,TLR4
	GO:0015031	protein transport		7.42e-05	0.558	0.00171	0.0163	82	1867	HSP90B1,ERBB2,RPL23,ADORA1,FBN1,ADRB1,CLU,UCP2,HRAS,CCL2,CCL5,DNAJA1,SEC61A1,MLPH,COL1A1,VHL,EXOC6,DZIP1,PPARG,APP,IDUA,AP3B1,MIR130A,RHOB,MIR128-1,ARHGAP1,MIR140,MIR148A,PPP3CA,MIR146A,PPT1,SLC15A1,IQCB1,ASPH,MIR200A,LEPROT,MIR210,ATP1B1,IL6,INVS,SELENOT,MYH9,GHRL,ADAM9,NACA,SPCS2,SRP72,GCG,DDX5,RAB10,JUP,BRCA1,MFN2,RAB7A,SEC61B,RAB1A,RAB2A,NOS1,NOS2,PLEKHA8,RAB5C,RAC1,NPM1,FUT10,AMN,WWP2,CASR,T…
	GO:0062197	cellular response to chemical stress		7.44e-05	0.56	0.00171	0.0163	31	431	HGF,PDGFRB,MAPT,RPS3,FER,DNAJA1,APP,AQP1,MIR103A1,SLC2A1,RHOB,MIR132,SLC8A1,MIR137,MIR21,ATM,CTNNB1,IL6,IL10,CYP1B1,MIR9-3,GATA4,STAT6,CAT,IL18BP,EDNRA,CD36,TLR4,PRDX1,MIR451A,TRPV4
	GO:0045428	regulation of nitric oxide biosynthetic process		7.55e-05	0.568	0.00173	0.0165	14	96	ESR1,CLU,APP,MIR132,MIR212,IL6,PRL,CX3CR1,IL10,RAC1,OPRM1,CD36,TLR4,CD47
	GO:0033674	positive regulation of kinase activity		7.66e-05	0.576	0.00175	0.0167	35	527	CDKN1B,ERBB2,PDGFRB,MAPT,RPS3,CHI3L1,PHB1,ADORA1,ADRA1A,FBN1,ADRB2,KITLG,CLU,HRAS,CCL5,FGFR2,P2RY12,APP,MIR143,MIR21,ADAM9,GCG,ITGB3,NOD2,GH1,KDR,ADAM17,KIT,RAC1,NPM1,LEP,CD86,TLR4,CD44,TRPV4
	GO:0050921	positive regulation of chemotaxis		8.14e-05	0.613	0.00186	0.0176	19	180	PDGFRB,CCL1,CCL2,CCL5,CCL7,P2RY12,APP,IL6,CX3CR1,SMOC2,KDR,ADAM17,RAC1,CASR,EDN2,EDNRA,LGALS9,SERPINE1,TRPV4
	GO:0032637	interleukin-8 production		8.31e-05	0.625	0.00189	0.0179	15	112	CHI3L1,MIRLET7C,MIR129-1,MIR132,MIR146A,MIR203A,IL6,IL10,NOD2,RAB1A,NOS2,LEP,LGALS9,TLR4,SERPINE1
	GO:1903530	regulation of secretion by cell		8.63e-05	0.649	0.00196	0.0186	46	813	ADORA1,ADORA2B,FBN1,ADRB1,UCP2,FER,CCL5,P2RY12,PTGES,PPARG,IDUA,MIR130A,SLC6A4,MIR140,PPP3CA,MIR146A,MIR200A,MIR210,IL6,SELENOT,MYH9,GHRL,AVPR1A,ADAM9,GCG,NPVF,KCNA2,MFN2,RAB7A,NOS1,NOS2,RAC1,NPPA,CASR,GRIN2B,LEP,LEPR,EDN2,OPRM1,LGALS9,OXTR,P2RY1,TLR4,TRPV4,PAX6,HCRT
	GO:0018108	peptidyl-tyrosine phosphorylation		9e-05	0.677	0.00203	0.0193	28	366	HGF,ERBB2,PDGFRB,ADORA1,ADRA1A,KITLG,FER,CCL5,FGFR2,APP,MIR146A,IL6,IL7,TNFRSF14,TNFRSF18,ITGB3,NOD2,GH1,KDR,ADAM17,KIT,LEP,THY1,CD80,CD36,TLR4,CD44,TRPV4
	GO:0007610	behavior		9.86e-05	0.742	0.00222	0.0211	54	1038	MAPT,TRPC2,SERPINF1,PGR,ADORA1,ADRB1,ADRB2,ADRB3,SCN10A,CCL13,MME,APP,IDUA,SLC1A2,SLC1A3,TCAP,SLC6A4,PPT1,ASIP,IL6,PRL,CX3CR1,MIR96,GHRL,AVPR1A,B2M,GCG,NPVF,GFI1,GPR83,KCNA2,HPGDS,KCNMA1,DYNLRB1,DMD,DNM1,KIT,NOS1,NOS2,NTS,CASR,GRIN2B,LEP,LEPR,EDNRA,OPRM1,THRA,OXTR,P2RY1,LRTOMT,CD36,PAX6,HCRT,HCRTR2
	GO:0018212	peptidyl-tyrosine modification		0.000101	0.758	0.00226	0.0215	28	368	HGF,ERBB2,PDGFRB,ADORA1,ADRA1A,KITLG,FER,CCL5,FGFR2,APP,MIR146A,IL6,IL7,TNFRSF14,TNFRSF18,ITGB3,NOD2,GH1,KDR,ADAM17,KIT,LEP,THY1,CD80,CD36,TLR4,CD44,TRPV4
	GO:0009896	positive regulation of catabolic process		0.000101	0.76	0.00226	0.0215	40	659	CDKN1B,ADORA1,ADRB2,CLU,TRIB2,IDE,APOH,APP,IDUA,ARSG,MIR130A,MIR128-1,MIR140,MIR137,MIR146A,MIR144,MIR145,MIR212,MIR210,ATM,HAMP,IL6,SOX9,MIR96,MIR326,AVPR1A,MIR196B,ADAM9,DCN,NOD2,GH1,RAB7A,KDR,HSPB8,KCNE2,CAV3,MIR885,MIR451A,SVIP,CAPRIN1
	GO:0022407	regulation of cell-cell adhesion		0.000102	0.763	0.00227	0.0215	38	608	ERBB2,RPS3,ADORA2B,ADRB2,KITLG,CCL2,CCL5,SELE,SELP,APP,AP3B1,ARG2,PDPN,PPP3CA,MIR146A,FUT9,CD274,MIR21,IL6,IL7,IL10,MIR326,B2M,TNFRSF14,NOD2,RARA,NFKBIZ,LEP,TFRC,LGALS9,THY1,CD80,CD86,CHST4,CD44,CD47,TRPV4,CDH1
	GO:0061448	connective tissue development		0.000104	0.782	0.00231	0.022	33	485	PDGFRB,CHI3L1,ACAN,HRAS,ALCAM,FGFR2,COL1A1,PPARG,IDUA,MIR103A1,CNBP,MIR143,MIR140,MIR21,CTNNB1,SOX9,GHRL,DCN,ITGB3,PTH,GH1,BMPR1B,DMD,RARA,CASR,SERPINH1,LEP,EDNRA,THRA,CD34,CD44,TRPV4,CDH2
	GO:0046879	hormone secretion		0.000107	0.803	0.00237	0.0225	31	438	CGA,ADM,ADORA1,FBN1,UCP2,CCL5,PPARG,AQP1,MIR130A,PPP3CA,MIR200A,IL6,SELENOT,MYH9,GHRL,AVPR1A,GCG,NPVF,MFN2,RAB1A,NOS1,NOS2,RAC1,NPPA,CASR,LEP,LEPR,EDN2,P2RY1,TRPV4,PAX6
	GO:0014909	smooth muscle cell migration		0.000115	0.863	0.00254	0.0241	17	148	PDGFRB,MIR499A,PGR,CCL5,PPARG,MIR143,MIR140,MIR137,MIR146A,MIR182,MIR21,CYP1B1,MYH9,ITGB3,TLR4,SERPINE1,MIR451A
	GO:0017014	protein nitrosylation		0.000117	0.877	0.00257	0.0245	7	18	ADH5,MIR132,MIR212,GAPDH,DMD,NOS1,NOS2
	GO:0090066	regulation of anatomical structure size		0.000119	0.892	0.00261	0.0248	40	663	MAPT,ADM,ADORA1,ADORA2B,ADRA1A,ADRB1,ADRB2,ADRB3,CLNS1A,FER,SCNN1B,CCL13,AQP1,SLC6A4,SLC8A1,SLC12A4,MIR21,MIR205,ATP2B1,MYH9,AVPR1A,KCNMA1,KCNMB1,MFN2,KDR,NOS1,RAC1,NPM1,NPPA,NTS,CASR,CAV3,LEP,EDN2,EDNRA,LATS1,OXTR,P2RY1,TRPV4,CDH1
	GO:0048880	sensory system development		0.00012	0.903	0.00263	0.025	50	932	CDKN1B,ERBB2,PDE6A,PDE6B,PDGFRB,ESR1,SERPINF1,PFDN5,FBN1,MIP,MITF,ALCAM,FGFR2,VHL,P2RY12,LGSN,AQP1,MIR124-1,CRYAA,CRYBA1,CRYBA4,CRYBB2,MIR182,MIR183,CTNNB1,MIR218-2,ATP2B1,SOX9,CYP1B1,MIR96,BMPR1B,ACKR3,NECTIN1,MFN2,PDS5A,KDR,GNB1,GNGT1,SLC17A6,RPGRIP1,RARA,PCARE,LEP,LEPR,RHO,POMGNT2,THY1,LRTOMT,PAX6,CDH2
	GO:0010574	regulation of vascular endothelial growth factor production		0.000122	0.918	0.00267	0.0254	12	71	ADORA2B,CCL2,MIR132,MIR140,MIR146A,MIR205,IL6,PRL,CYP1B1,GATA4,BRCA1,MIR378A
	GO:0050731	positive regulation of peptidyl-tyrosine phosphorylation		0.000123	0.925	0.00268	0.0255	21	223	HGF,ADORA1,ADRA1A,KITLG,CCL5,APP,IL6,TNFRSF14,TNFRSF18,ITGB3,NOD2,GH1,ADAM17,KIT,LEP,THY1,CD80,CD36,TLR4,CD44,TRPV4
	GO:0006935	chemotaxis		0.000127	0.953	0.00275	0.0261	47	851	HGF,ERBB2,PDGFRB,SCN1B,HRAS,FER,CCL1,CCL2,CCL5,CCL7,CCL8,CCL13,ALCAM,CCL20,COL6A3,P2RY12,DZIP1,APP,MIR200A,MIR200B,SLC37A4,IL6,CX3CR1,IL10,MIR9-3,SMOC2,ITGB3,NOD2,DUOX1,BMPR1B,ACKR3,NECTIN1,KDR,ADAM17,KIT,RAC1,CASR,EDN2,EDNRA,LGALS9,CMTM1,MACO1,SERPINE1,TRPV4,PAX6,CDH2,CKLF
	GO:0071214	cellular response to abiotic stimulus		0.000127	0.955	0.00275	0.0261	30	418	RPL26,HRAS,SCNN1B,MME,COL1A1,AQP1,MIR101-2,SLC2A1,RHOB,MIR143,MIR137,MIR21,ATM,HAMP,CTNNB1,MIR301A,SOX9,MIR9-3,AVPR1A,ITGB3,BRCA1,KCNJ2,NOS1,RAC1,NPM1,EDNRA,RHO,TLR4,MIR451A,TRPV4
	GO:0104004	cellular response to environmental stimulus		0.000127	0.955	0.00275	0.0261	30	418	RPL26,HRAS,SCNN1B,MME,COL1A1,AQP1,MIR101-2,SLC2A1,RHOB,MIR143,MIR137,MIR21,ATM,HAMP,CTNNB1,MIR301A,SOX9,MIR9-3,AVPR1A,ITGB3,BRCA1,KCNJ2,NOS1,RAC1,NPM1,EDNRA,RHO,TLR4,MIR451A,TRPV4
	GO:0044703	multi-organism reproductive process		0.00013	0.978	0.0028	0.0266	24	285	ESR1,PGR,ADM,UCP2,MIRLET7C,SLC2A1,SLC6A4,MIR143,MIR21,PRL,GHRL,AVPR1A,PTGFR,ITGB3,TAC3,NPPA,RARA,DSG1,OOEP,LEP,LGALS9,RLN2,OXTR,CDH1
	GO:1990874	vascular associated smooth muscle cell proliferation		0.000133	1	0.00287	0.0272	15	116	CDKN1B,MIR499A,FGFR2,PPARG,MIR130A,MIR140,MIR137,MIR146A,MIR182,MIR21,POLDIP2,MIR301A,IL10,MIR96,MFN2
	GO:0043549	regulation of kinase activity		0.00014	1.06	0.00301	0.0286	47	854	NHLRC1,CDKN1B,HGF,ERBB2,PDGFRB,MAPT,RPS3,CHI3L1,PHB1,ADORA1,ADRA1A,FBN1,ADRB2,KITLG,CLU,HRAS,CCL5,FGFR2,DNAJA1,TRIB2,P2RY12,PPARG,APP,MIR103A1,MIR143,SLC8A1,MIR21,IL6,ADAM9,GCG,ITGB3,NOD2,GH1,KDR,ADAM17,KIT,RAC1,NPM1,NPPA,CAV3,LEP,LATS1,THY1,CD86,TLR4,CD44,TRPV4
	GO:0014812	muscle cell migration		0.000142	1.07	0.00304	0.0289	18	168	PDGFRB,MIR499A,PGR,CCL5,PPARG,MIR143,MIR140,MIR137,MIR146A,MIR182,MIR21,CYP1B1,MYH9,NACA,ITGB3,TLR4,SERPINE1,MIR451A
	GO:0061900	glial cell activation		0.000143	1.08	0.00305	0.029	12	72	MAPT,CTSC,CLU,P2RY12,PPARG,APP,MIR128-1,ATM,IL6,CX3CR1,P2RY1,TLR4
	GO:0009636	response to toxic substance		0.000154	1.16	0.00327	0.0311	25	309	TPO,ABCC4,PDGFRB,CYGB,AKR1A1,ADH5,SCN1B,SCN2B,CCL5,PTGES,PON2,MIR129-1,SLC6A4,MIR21,EIF2AK2,SELENOT,CYP1B1,MIR326,DUOX1,GPX3,CAT,CD36,PRDX1,MIR451A,CDH1
	GO:0042542	response to hydrogen peroxide		0.000156	1.17	0.0033	0.0314	18	169	HGF,PDGFRB,RPS3,COL1A1,AQP1,MIR103A1,CRYAA,RHOB,SLC8A1,MIR21,IL6,IL10,CYP1B1,ADAM9,STAT6,CAT,IL18BP,EDNRA
	GO:0046849	bone remodeling		0.000158	1.19	0.00332	0.0316	16	134	ADRB2,MITF,COL1A1,IDUA,HAMP,CTNNB1,IL6,IL7,ITGB3,PTH,RAB7A,RAC1,CALCR,LEP,LEPR,TFRC
	GO:0002532	production of molecular mediator involved in inflammatory response		0.000158	1.19	0.00332	0.0316	16	134	MIR129-1,MIR140,MIR146A,MIR197,MIR21,MIR203A,IL6,NOD2,ADAM17,NOS2,MIR378A,NPPA,LEP,CD36,TLR4,SERPINE1
	GO:0080164	regulation of nitric oxide metabolic process		0.000164	1.24	0.00345	0.0328	14	102	ESR1,CLU,APP,MIR132,MIR212,IL6,PRL,CX3CR1,IL10,RAC1,OPRM1,CD36,TLR4,CD47
	GO:0032722	positive regulation of chemokine production		0.000165	1.24	0.00345	0.0328	13	87	ADORA2B,CCL5,APP,EIF2AK2,IL6,IL7,NOD2,ADAM17,OAS1,OAS3,LGALS9,TLR4,TRPV4
	GO:0098659	inorganic cation import across plasma membrane		0.000187	1.4	0.00389	0.0369	17	153	ADRB1,ADRB2,SCN10A,SCNN1B,SLC39A6,MIR103A1,SLC8A1,PPP3CA,SLC12A4,MIR210,ATP1B1,FXYD2,KCNJ2,KCNJ16,KCNE2,CALCR,TRPV4
	GO:0099587	inorganic ion import across plasma membrane		0.000187	1.4	0.00389	0.0369	17	153	ADRB1,ADRB2,SCN10A,SCNN1B,SLC39A6,MIR103A1,SLC8A1,PPP3CA,SLC12A4,MIR210,ATP1B1,FXYD2,KCNJ2,KCNJ16,KCNE2,CALCR,TRPV4
	GO:0071677	positive regulation of mononuclear cell migration		0.000189	1.42	0.00391	0.0372	13	88	CCL1,CCL2,CCL5,CCL7,CCL20,APP,CX3CR1,TNFRSF14,ITGB3,ADAM17,LGALS9,SERPINE1,CD47
	GO:0045123	cellular extravasation		0.000189	1.42	0.00391	0.0372	13	88	FER,CCL2,CCL5,SELE,SELP,SELPLG,MIR146A,FUT9,CX3CR1,LEP,THY1,CHST4,CD47
	GO:0042311	vasodilation		0.000196	1.47	0.00405	0.0385	12	74	ADORA1,ADORA2B,ADRB1,ADRB2,ADRB3,KCNMA1,KCNMB1,KDR,NOS1,NPPA,CASR,TRPV4
	GO:0071805	potassium ion transmembrane transport		0.000203	1.53	0.00419	0.0398	22	250	CLNS1A,FXYD1,P2RY12,AQP1,MIR103A1,SLC1A3,SLC12A4,MIR21,MIR212,ATP1B1,FXYD2,KCNA2,KCNJ2,KCNJ16,KCNMA1,KCNMB1,SLC17A6,KCNE2,NPPA,WWP2,CAV3,TRPV4
	GO:0007423	sensory organ development		0.000206	1.55	0.00424	0.0403	58	1178	CDKN1B,HSP90B1,ERBB2,PDE6A,PDE6B,PDGFRB,SERPINF1,PFDN5,FBN1,MIP,MITF,ALCAM,FGFR2,VHL,NOX3,LGSN,AQP1,TCAP,MIR124-1,CRYAA,CRYBA1,CRYBA4,CRYBB2,MIR182,MIR183,CTNNB1,MIR218-2,ATP2B1,SOX9,CYP1B1,MIR96,GFI1,BMPR1B,NECTIN1,KCNMA1,MFN2,PDS5A,KDR,GNB1,KIT,GNGT1,RAC1,SLC17A6,RPGRIP1,KCNE2,RARA,PCARE,GRIN2B,LEP,LEPR,EDNRA,RHO,POMGNT2,THY1,LRTOMT,PAX6,CDH1,CDH2
	GO:0034767	positive regulation of monoatomic ion transmembrane transport		0.000207	1.56	0.00425	0.0404	21	230	ADRB1,ADRB2,CCL2,FXYD1,PPP3CA,ASPH,MIR21,MIR210,ATP1B1,FXYD2,KCNJ2,KCNMB1,DMD,NOS1,KCNE2,NPPA,CALCR,COX17,EDNRA,THY1,TRPV4
	GO:0051091	positive regulation of DNA-binding transcription factor activity		0.000209	1.57	0.00427	0.0406	25	314	TRAF5,RPS3,ESR1,UBE2V1,CLU,FER,PPARG,APP,PPP3CA,CTNNB1,EIF2AK2,IL6,CX3CR1,IL10,NOD2,JUP,KIT,NPM1,NTS,CAT,EDA,TFRC,LGALS9,CD36,TLR4
	GO:0150063	visual system development		0.000214	1.61	0.00437	0.0415	46	839	CDKN1B,PDE6A,PDE6B,PDGFRB,SERPINF1,PFDN5,FBN1,MIP,MITF,ALCAM,FGFR2,VHL,P2RY12,LGSN,AQP1,MIR124-1,CRYAA,CRYBA1,CRYBA4,CRYBB2,MIR182,MIR183,CTNNB1,MIR218-2,ATP2B1,SOX9,CYP1B1,MIR96,BMPR1B,NECTIN1,MFN2,PDS5A,KDR,GNB1,GNGT1,SLC17A6,RPGRIP1,RARA,PCARE,LEP,LEPR,RHO,POMGNT2,THY1,PAX6,CDH2
	GO:0019318	hexose metabolic process		0.000217	1.64	0.00442	0.042	24	293	AKR1A1,ADORA2B,FBN1,ALDOC,SLC2A8,MIR103A1,MIR143,FUT9,MIR210,SLC37A4,IL6,GHRL,GAPDH,AVPR1A,GCG,FPGT,PTH,FUT10,OAS1,LEP,LEPR,TFF3,SLC35B4,CD36
	GO:0009314	response to radiation		0.000222	1.67	0.00451	0.0429	36	576	RPL26,ABCA4,PDE6B,TYR,HRAS,CCL7,MME,PPARG,APP,IDUA,AQP1,SLC1A2,SLC1A3,PPP1CB,CRYAA,RHOB,MIR21,PRKDC,ATM,HAMP,GHRL,DCT,ITGB3,GH1,BRCA1,DYNLRB1,GNB1,KIT,GNGT1,GNGT2,NPM1,NTS,PCARE,CAT,RHO,OPRM1
	GO:0010573	vascular endothelial growth factor production		0.000228	1.72	0.00461	0.0439	12	75	ADORA2B,CCL2,MIR132,MIR140,MIR146A,MIR205,IL6,PRL,CYP1B1,GATA4,BRCA1,MIR378A
	GO:0071260	cellular response to mechanical stimulus		0.000237	1.79	0.00479	0.0455	14	105	COL1A1,AQP1,MIR101-2,SLC2A1,MIR143,CTNNB1,MIR301A,SOX9,ITGB3,KCNJ2,NOS1,RAC1,EDNRA,TLR4
	GO:0051928	positive regulation of calcium ion transport		0.000242	1.82	0.00487	0.0463	18	174	PDGFRB,ADRB1,ADRB2,CCL2,CCL5,CCL8,PPP3CA,ASPH,ATP1B1,ATP2B1,GCG,KCNE2,CALCR,CASR,EDNRA,THY1,SERPINE1,HCRT
	GO:0009581	detection of external stimulus		0.000246	1.85	0.00493	0.0468	19	193	ABCA4,PDE6B,ADORA1,SCN10A,NOX3,TCAP,CTNNB1,JUP,GNB1,KIT,GNGT1,GNGT2,PCARE,GRIN2B,CAV3,RHO,LRTOMT,TLR4,CDH2
	GO:0009914	hormone transport		0.000248	1.86	0.00495	0.0471	31	455	CGA,ADM,ADORA1,FBN1,UCP2,CCL5,PPARG,AQP1,MIR130A,PPP3CA,MIR200A,IL6,SELENOT,MYH9,GHRL,AVPR1A,GCG,NPVF,MFN2,RAB1A,NOS1,NOS2,RAC1,NPPA,CASR,LEP,LEPR,EDN2,P2RY1,TRPV4,PAX6
	GO:0097529	myeloid leukocyte migration		0.00025	1.88	0.00499	0.0474	25	317	KITLG,CCL1,CCL2,CCL5,CCL7,CCL8,CCL13,CCL20,P2RY12,APP,MIR128-1,SLC37A4,IL6,CX3CR1,NOD2,DUOX1,GNB1,KIT,RAC1,EDN2,EDNRA,SERPINE1,CD47,TRPV4,CKLF
	GO:0019058	viral life cycle		0.000256	1.93	0.00509	0.0484	28	385	AICDA,PHB1,CCL2,CCL5,CCL8,SELPLG,ANPEP,IDE,MIR130A,EIF2AK2,MX1,TNFRSF14,ITGB3,DDX5,NECTIN1,RAB7A,RAB1A,MIR378A,WWP2,OAS1,OAS2,OAS3,RPSA,TFRC,LGALS9,CD80,CD86,GYPA
	GO:0090398	cellular senescence		0.000264	1.99	0.00524	0.0498	18	175	CDKN1B,HRAS,MIR10A,ARG2,MIR130A,MIR128-2,MIR128-1,MIR132,MIR140,MIR146A,MIR183,PRKDC,ATM,MIR22,MIR30A,B2M,MIR378A,NPM1
	GO:0051347	positive regulation of transferase activity		0.00027	2.03	0.00535	0.0509	38	632	CDKN1B,ERBB2,PDGFRB,MAPT,RPS3,CHI3L1,PHB1,ADORA1,ADRA1A,FBN1,ADRB2,KITLG,CLU,HRAS,CCL5,FGFR2,TRIB2,P2RY12,APP,MIR143,MIR21,CTNNB1,ADAM9,GCG,ITGB3,NOD2,GH1,CHTF8,KDR,ADAM17,KIT,RAC1,NPM1,LEP,CD86,TLR4,CD44,TRPV4
	GO:0009582	detection of abiotic stimulus		0.000289	2.17	0.0057	0.0541	19	195	ABCA4,PDE6B,ADORA1,SCN10A,NOX3,TCAP,CTNNB1,JUP,GNB1,KIT,GNGT1,GNGT2,PCARE,GRIN2B,CAV3,RHO,LRTOMT,TLR4,CDH2
	GO:0045932	negative regulation of muscle contraction		0.000291	2.19	0.00573	0.0544	9	39	PGR,ADORA1,ADORA2B,ADRB1,ADRB2,ARG2,MIR30E,KCNMA1,TRPV4
	GO:0032675	regulation of interleukin-6 production		0.000299	2.25	0.00587	0.0558	20	215	HGF,ADORA2B,ADRB2,APP,MIR132,MIR140,MIR146A,MIR144,IL6,IL10,GHRL,NOD2,NOS2,LEP,LGALS9,MIR708,CD36,TLR4,CD47,TRPV4
	GO:0051047	positive regulation of secretion		0.0003	2.25	0.00587	0.0558	31	459	ADORA1,ADORA2B,ADRB1,PTGES,PPARG,AQP1,SLC6A4,PPP3CA,IL6,PRL,SELENOT,MYH9,GHRL,AVPR1A,CYP4A11,ADAM9,GCG,MFN2,RAB7A,RAC1,NPPA,CASR,GRIN2B,LEP,LEPR,EDN2,OXTR,P2RY1,TLR4,TRPV4,PAX6
	GO:1905563	negative regulation of vascular endothelial cell proliferation		0.000302	2.27	0.0059	0.0561	8	29	CCL2,CCL8,PPARG,MIR129-1,MIR132,MIR152,MIR193A,MIR30E
	GO:0051090	regulation of DNA-binding transcription factor activity		0.000304	2.29	0.00592	0.0563	34	533	TRAF5,RPS3,ESR1,UBE2V1,CLU,FER,TRIB2,PPARG,APP,MIR128-1,MIR140,PPP3CA,MIR144,MIR21,CTNNB1,EIF2AK2,IL6,CX3CR1,IL10,CYP1B1,GFI1,NOD2,JUP,KIT,NPM1,WWP2,NTS,CAT,EDA,TFRC,LGALS9,THRA,CD36,TLR4
	GO:0044706	multi-multicellular organism process		0.000315	2.37	0.00613	0.0583	24	299	ESR1,PGR,ADM,UCP2,MIRLET7C,SLC2A1,SLC6A4,MIR143,MIR21,PRL,GHRL,AVPR1A,PTGFR,ITGB3,TAC3,NPPA,RARA,DSG1,OOEP,LEP,LGALS9,RLN2,OXTR,CDH1
	GO:0045184	establishment of protein localization		0.000327	2.46	0.00632	0.0601	84	1998	HSP90B1,ERBB2,MAPT,RPL23,ADORA1,FBN1,ADRB1,CLU,UCP2,HRAS,CCL2,CCL5,DNAJA1,SEC61A1,MLPH,COL1A1,VHL,EXOC6,DZIP1,PPARG,APP,IDUA,AP3B1,MIR130A,RHOB,MIR128-1,ARHGAP1,MIR140,MIR148A,PPP3CA,MIR146A,PPT1,SLC15A1,IQCB1,ASPH,MIR200A,LEPROT,MIR210,ATP1B1,IL6,INVS,SELENOT,MYH9,GHRL,ADAM9,NACA,SPCS2,SRP72,GCG,DDX5,RAB10,JUP,BRCA1,MFN2,RAB7A,SEC61B,RAB1A,RAB2A,NOS1,NOS2,PLEKHA8,RAB5C,RAC1,NPM1,FUT10,AMN,WWP2,C…
	GO:0072593	reactive oxygen species metabolic process		0.000335	2.52	0.00647	0.0615	24	300	TPO,PDGFRB,MAPT,UCP2,NOX3,APP,TCAP,SLC5A3,ARG2,MIR21,PRL,CYP1B1,DUOX1,BRCA1,MFN2,NOS2,RAC1,GPX3,CAT,LEP,CD36,TLR4,PRDX1,CYCS
	GO:0035270	endocrine system development		0.00035	2.64	0.00674	0.0641	22	258	PDGFRB,CGA,CLU,VHL,POU1F1,IDE,DZIP1,IL6,MIR7-2,SOX9,CYP1B1,GCG,CDKAL1,DUOX1,LEPR,EDNRA,TBX19,THRA,OXTR,PAX6,CDH1,CDH2
	GO:0010657	muscle cell apoptotic process		0.000353	2.65	0.00677	0.0643	16	142	PDE1A,PPARG,APOH,CASP12,MIR140,MIR145,MIR21,MIR210,MIR30E,GAPDH,NACA,GATA4,MFN2,GNB1,GNGT1,NPM1
	GO:0010595	positive regulation of endothelial cell migration		0.000356	2.68	0.00682	0.0648	17	160	MIR499A,ADORA2B,MIR10A,RHOB,MIR132,MIR143,MIR146A,MIR200A,MIR21,MIR210,PRL,MIR30A,SMOC2,ITGB3,KDR,ADAM17,RAC1
	GO:0042692	muscle cell differentiation		0.000367	2.76	0.00701	0.0666	39	666	TPM3,ERBB2,PDGFRB,MIR499A,ADM,ADRA1A,ADRB1,CCL8,FGFR2,TCAP,MIR143,SLC8A1,MIR140,PPP3CA,MIR145,MIR21,MIR200B,HAMP,MIR22,CTNNB1,MYBPC3,SOX9,MYH9,AVPR1A,NACA,GATA4,MFN2,DMD,KIT,NOS1,RAC1,RARA,KRT19,CAV3,EDNRA,THRA,POMGNT2,TNNT2,CDH2
	GO:0051092	positive regulation of NF-kappaB transcription factor activity		0.00037	2.79	0.00706	0.0671	18	179	TRAF5,RPS3,UBE2V1,CLU,FER,APP,EIF2AK2,IL6,CX3CR1,NOD2,NPM1,NTS,CAT,EDA,TFRC,LGALS9,CD36,TLR4
	GO:0010720	positive regulation of cell development		0.000385	2.89	0.00731	0.0694	38	641	MAPT,SERPINF1,KITLG,ACAN,ASPM,CCL5,ALCAM,MME,PPARG,AP3B1,MIR124-1,PPP3CA,MIR145,MIR21,PRKDC,CTNNB1,MIR219A2,IL6,PRL,CX3CR1,IL7,IL10,MIR326,DCT,ITGB3,STAR,GH1,MFN2,KDR,KIT,RARA,NFKBIZ,OPRM1,LGALS9,CD80,CD86,PAX6,CAPRIN1
	GO:1904064	positive regulation of cation transmembrane transport		0.000396	2.98	0.0075	0.0712	19	199	ADRB1,ADRB2,FXYD1,PPP3CA,ASPH,MIR21,MIR210,ATP1B1,FXYD2,KCNJ2,KCNMB1,DMD,NOS1,KCNE2,NPPA,CALCR,EDNRA,THY1,TRPV4
	GO:0051048	negative regulation of secretion		0.000419	3.16	0.00793	0.0754	23	282	ADORA1,FBN1,UCP2,ANPEP,P2RY12,PPARG,IDUA,MIR140,PPP3CA,MIR146A,MIR210,IL6,GHRL,NPVF,RAB7A,NOS1,LEP,EDN2,TFF2,OPRM1,LGALS9,OXTR,P2RY1
	GO:0070555	response to interleukin-1		0.000426	3.2	0.00799	0.0759	17	162	CHI3L1,CCL1,CCL2,CCL5,CCL7,CCL8,CCL13,CCL20,SELE,APP,MIR146A,MIR21,IL6,SOX9,LGALS9,SERPINE1,CD47
	GO:2000514	regulation of CD4-positive, alpha-beta T cell activation		0.000426	3.2	0.00799	0.0759	14	110	CCL20,ARG2,CD274,MIR21,IL6,MIR301A,MIR326,TNFRSF14,RARA,NFKBIZ,LGALS9,CD80,CD86,CD44
	GO:0031349	positive regulation of defense response		0.00044	3.31	0.00824	0.0783	35	567	ESR1,CTSC,PHB1,ADORA2B,CCL1,CCL5,ZDHHC5,APP,AP3B1,CNBP,MIR128-1,MIR140,MIR146A,MIR144,MIR21,PRKDC,MIR22,IL6,B2M,GFI1,NOD2,NPPA,CASP4,OAS1,OAS3,NFKBIZ,EDNRA,LGALS9,MIR708,CD86,CD36,TLR4,SERPINE1,CD47,TRPV4
	GO:0042310	vasoconstriction		0.000443	3.33	0.00827	0.0786	15	127	ADM,ADORA1,ADRA1A,SCNN1B,SLC6A4,SLC8A1,MIR21,ATP2B1,AVPR1A,NOS1,CASR,LEP,EDN2,EDNRA,OXTR
	GO:0051338	regulation of transferase activity		0.000445	3.35	0.00829	0.0788	51	1002	NHLRC1,CDKN1B,HGF,ERBB2,PDGFRB,MAPT,RPS3,CHI3L1,PHB1,RPL23,ADORA1,ADRA1A,FBN1,ADRB2,KITLG,CLU,HRAS,CCL5,FGFR2,DNAJA1,TRIB2,P2RY12,PPARG,APP,MIR103A1,MIR143,SLC8A1,MIR21,ATM,CTNNB1,IL6,ADAM9,GCG,ITGB3,NOD2,GH1,CHTF8,KDR,ADAM17,KIT,RAC1,NPM1,NPPA,CAV3,LEP,LATS1,THY1,CD86,TLR4,CD44,TRPV4
	GO:0030029	actin filament-based process		0.000466	3.51	0.00866	0.0823	50	975	TPM3,HSP90B1,ERBB2,PDGFRB,PFDN1,ADORA1,ADRB1,DLC1,SCN1B,SCN2B,HRAS,FER,CCL13,FXYD1,SELE,AQP1,TCAP,MIR129-2,CRYAA,PDPN,MIR143,SLC8A1,MIR145,RHPN2,MIR21,MYBPC3,MYH9,GHRL,NACA,GATA4,ITGB3,JUP,KCNJ2,MFN2,DMD,KIT,NOS1,RAC1,KCNE2,KRT19,CASP4,OOEP,CAV3,LATS1,THRA,CD47,ARPIN,TRPV4,TNNT2,CDH1
	GO:0001654	eye development		0.000487	3.66	0.00902	0.0858	45	836	CDKN1B,PDE6A,PDE6B,PDGFRB,SERPINF1,PFDN5,FBN1,MIP,MITF,ALCAM,FGFR2,VHL,LGSN,AQP1,MIR124-1,CRYAA,CRYBA1,CRYBA4,CRYBB2,MIR182,MIR183,CTNNB1,MIR218-2,ATP2B1,SOX9,CYP1B1,MIR96,BMPR1B,NECTIN1,MFN2,PDS5A,KDR,GNB1,GNGT1,SLC17A6,RPGRIP1,RARA,PCARE,LEP,LEPR,RHO,POMGNT2,THY1,PAX6,CDH2
	GO:0097696	cell surface receptor signaling pathway via STAT		0.0005	3.76	0.00925	0.0879	20	222	FER,CCL2,CCL5,VHL,PPARG,MIRLET7C,MIR146A,LEPROT,HAMP,IL6,PRL,MIR301A,IL10,CYP1B1,TNFRSF18,STAT6,GH1,KIT,RAC1,LEP
	GO:0009266	response to temperature stimulus		0.000519	3.9	0.00957	0.0909	21	243	MAPT,ADM,ADORA1,ADRB1,ADRB2,ADRB3,UCP2,SCN2B,UCP3,SCN10A,CCL2,DNAJA1,PPARG,ATM,ATP2B1,XYLT1,NOS1,RHO,THRA,TLR4,TRPV4
	GO:1903556	negative regulation of tumor necrosis factor superfamily cytokine production		0.000533	4.01	0.00977	0.0929	13	96	ADRB2,ARG2,MIR130A,MIR132,MIR140,CD274,IL10,GHRL,NOD2,RARA,LGALS9,MIR708,TLR4
	GO:1904705	regulation of vascular associated smooth muscle cell proliferation		0.000533	4.01	0.00977	0.0929	14	112	CDKN1B,MIR499A,FGFR2,PPARG,MIR130A,MIR140,MIR137,MIR146A,MIR182,MIR21,MIR301A,IL10,MIR96,MFN2
	GO:0070663	regulation of leukocyte proliferation		0.00057	4.29	0.0104	0.0992	26	354	ERBB2,RPS3,KITLG,CCL2,CCL5,CCL8,ARG2,PPP3CA,CD274,MIR21,ATM,CTNNB1,IL6,IL7,IL10,TNFRSF14,PTH,STAT6,KIT,LEP,TFRC,LGALS9,CD80,CD86,TLR4,CD44
	GO:0050730	regulation of peptidyl-tyrosine phosphorylation		0.000573	4.31	0.0105	0.0993	24	309	HGF,PDGFRB,ADORA1,ADRA1A,KITLG,CCL5,APP,MIR146A,IL6,IL7,TNFRSF14,TNFRSF18,ITGB3,NOD2,GH1,ADAM17,KIT,LEP,THY1,CD80,CD36,TLR4,CD44,TRPV4
	GO:0002521	leukocyte differentiation		0.000574	4.32	0.0105	0.0993	45	841	ERBB2,AICDA,FBN1,KITLG,UCP2,MITF,SLC39A6,CCL2,CCL5,CCL20,POU1F1,PPARG,APP,AP3B1,PPP3CA,MIR146A,MIR145,MIR21,PRKDC,ATM,CTNNB1,EIF2AK1,IL6,MIR301A,IL7,IL10,MIR326,B2M,ITGB3,STAT6,ADAM17,NME1,NME2,KIT,RARA,CALCR,NFKBIZ,LEP,LEPR,TFRC,LGALS9,CD80,CD86,TLR4,CD44
	GO:0032635	interleukin-6 production		0.000577	4.34	0.0105	0.0997	20	224	HGF,ADORA2B,ADRB2,APP,MIR132,MIR140,MIR146A,MIR144,IL6,IL10,GHRL,NOD2,NOS2,LEP,LGALS9,MIR708,CD36,TLR4,CD47,TRPV4
	GO:0045834	positive regulation of lipid metabolic process		0.00058	4.36	0.0105	0.0999	19	204	PDGFRB,MAPT,CGA,ADM,ADORA1,ADORA2B,P2RY12,PPARG,APOH,APP,MIR182,MIR96,AVPR1A,STAR,NOD2,GH1,KIT,RAC1,CD36
	GO:0031331	positive regulation of cellular catabolic process		0.000588	4.43	0.0106	0.101	29	425	ADRB2,APOH,APP,ARSG,MIR130A,MIR128-1,MIR140,MIR137,MIR146A,MIR144,MIR145,MIR212,MIR210,ATM,HAMP,IL6,MIR96,MIR326,AVPR1A,MIR196B,ADAM9,DCN,NOD2,KDR,HSPB8,MIR885,MIR451A,SVIP,CAPRIN1
	GO:0001938	positive regulation of endothelial cell proliferation		0.000601	4.52	0.0108	0.103	15	130	MIR499A,ADORA2B,CCL2,CCL13,MIR10A,MIR130A,MIR132,MIR146A,MIR21,PRL,IL10,GHRL,ITGB3,KDR,ADAM17
	GO:0002028	regulation of sodium ion transport		0.000663	4.99	0.0119	0.113	14	114	ADRB2,SCN1B,SCN2B,SCNN1B,FXYD1,UTRN,SLC8A1,ATP1B1,FXYD2,FXYD6,DMD,NOS1,CAV3,TRPV4
	GO:0048771	tissue remodeling		0.00067	5.04	0.012	0.114	22	268	ADRB2,MITF,COL1A1,PPARG,IDUA,MIR143,PPP3CA,HAMP,CTNNB1,IL6,IL7,GATA4,ITGB3,PTH,RAB7A,NOS2,RAC1,CALCR,LEP,LEPR,EDNRA,TFRC
	GO:0045859	regulation of protein kinase activity		0.00072	5.42	0.0129	0.123	41	738	NHLRC1,CDKN1B,HGF,ERBB2,PDGFRB,RPS3,CHI3L1,PHB1,ADORA1,ADRA1A,FBN1,ADRB2,KITLG,CLU,HRAS,CCL5,DNAJA1,TRIB2,PPARG,APP,MIR103A1,MIR143,SLC8A1,MIR21,IL6,ADAM9,GCG,ITGB3,NOD2,GH1,ADAM17,KIT,NPM1,NPPA,CAV3,LEP,LATS1,THY1,CD86,TLR4,TRPV4
	GO:1902074	response to salt		0.000751	5.65	0.0134	0.128	31	479	CDKN1B,HSP90B1,PGR,ADRA1A,COL1A1,P2RY12,PPARG,APP,SLC1A2,SLC1A3,SLC8A1,PPP3CA,ASPH,AVPR1A,ADAM9,B2M,GMPS,KCNMA1,KCNMB1,GNB1,NOS1,CASR,CAT,LEP,EDNRA,OPRM1,OXTR,P2RY1,CD36,TNNT2,CDH1
	GO:0070588	calcium ion transmembrane transport		0.000783	5.89	0.014	0.133	29	431	MIR499A,TRPC2,ADRA1A,ADRB1,ADRB2,SCN10A,SEC61A1,P2RY12,APP,SLC8A1,THADA,PPP3CA,ASPH,MIR21,ATP1B1,ATP2B1,ITGB3,DMD,NOS1,KCNE2,NPPA,CALCR,GRIN2B,CAV3,EDNRA,OPRM1,THY1,TRPV4,HCRT
	GO:1903828	negative regulation of protein localization		0.00082	6.17	0.0146	0.139	23	293	MAPT,FBN1,UCP2,DNAJA1,APP,IDUA,MIR128-1,MIR140,MIR148A,PPP3CA,MIR146A,LEPROT,MIR210,GHRL,NACA,NOS1,WWP2,CAV3,OPRM1,LATS1,CD36,SVIP,CDH1
	GO:0006006	glucose metabolic process		0.000827	6.22	0.0147	0.139	21	250	AKR1A1,ADORA2B,FBN1,ALDOC,SLC2A8,MIR103A1,MIR143,MIR210,SLC37A4,IL6,GHRL,GAPDH,AVPR1A,GCG,PTH,OAS1,LEP,LEPR,TFF3,SLC35B4,CD36
	GO:0007189	adenylate cyclase-activating G protein-coupled receptor signaling pathway		0.000844	6.35	0.0149	0.142	17	170	ADM,ADORA2B,ADRA1A,ADRB1,ADRB2,ADRB3,APP,GCG,PTGFR,PTH,GNB1,NME2,ADGRL2,NOS1,CALCB,CALCR,OPRM1
	GO:0042886	amide transport		0.000857	6.45	0.0151	0.144	31	482	ADORA1,FBN1,UCP2,CCL5,PPARG,AQP1,SLC1A2,SLC1A3,MIR130A,PDPN,PPP3CA,SLC15A1,MIR200A,IL6,SELENOT,MYH9,GHRL,AVPR1A,GCG,RAB1A,NOS1,NOS2,PLEKHA8,RAC1,SLC17A6,CASR,GRIN2B,LEP,LEPR,TRPV4,PAX6
	GO:0006629	lipid metabolic process		0.000877	6.6	0.0155	0.147	70	1599	PIGY,ABCA4,PGAP3,PDGFRB,MAPT,SLC35C1,ESR1,CGA,CYGB,AKR1A1,PLA2G15,ADH5,ADM,ADORA1,ADORA2B,CLU,UCP3,SCNN1B,ALDH3A1,PTGES2,FMO1,FMO3,PNLIPRP1,P2RY12,PTGES,PYURF,PPARG,APOH,APP,PDPN,MIR132,PPT1,MIR182,FUT9,SELENOI,ATM,SLC37A4,PRL,CYB5R1,B4GALT4,ST6GALNAC1,SOX9,CYP1B1,MIR96,AVPR1A,CYP4A11,SRD5A2,GCG,GFI1,STAR,NOD2,GH1,BMPR1B,BRCA1,HPGDS,GBGT1,KCNMA1,RAB7A,KIT,RAC1,CAT,CAV3,CUBN,MBOAT4,LEP,LEPR,EDN2,T…
	GO:0071375	cellular response to peptide hormone stimulus		0.000897	6.75	0.0157	0.149	27	386	FBN1,UCP2,HRAS,FER,SCNN1B,SLC2A8,IDE,PPARG,MIR103A1,MIR143,MIR145,LEPROT,PRKDC,CTNNB1,ATP2B1,CYP1B1,GHRL,GCG,ITGB3,STAT6,GH1,RAB10,MFN2,RAC1,LEP,EDNRA,LEPROTL1
	GO:0060326	cell chemotaxis		0.000897	6.75	0.0157	0.149	27	386	HGF,PDGFRB,CCL1,CCL2,CCL5,CCL7,CCL8,CCL13,CCL20,APP,SLC37A4,IL6,CX3CR1,IL10,SMOC2,NOD2,DUOX1,KDR,ADAM17,KIT,RAC1,EDN2,EDNRA,LGALS9,SERPINE1,TRPV4,CKLF
	GO:0003085	negative regulation of systemic arterial blood pressure		0.000897	6.75	0.0157	0.149	8	33	ADORA1,ADRA1A,ADRB1,ADRB2,ADRB3,KDR,NPPA,CD36
	GO:0002026	regulation of the force of heart contraction		0.000897	6.75	0.0157	0.149	8	33	ADM,ADRA1A,ADRB1,ADRB2,SLC8A1,NOS1,EDN2,PEBP1
	GO:0002690	positive regulation of leukocyte chemotaxis		0.000913	6.87	0.0159	0.151	14	117	CCL1,CCL2,CCL5,CCL7,APP,IL6,CX3CR1,ADAM17,RAC1,EDN2,EDNRA,LGALS9,SERPINE1,TRPV4
	GO:0042593	glucose homeostasis		0.000966	7.27	0.0168	0.16	26	364	SERPINF1,AKR1A1,FBN1,UCP2,ALDH3A1,PPARG,MIR103A1,MIR130A,PPP3CA,MIR146A,MIR200A,SLC37A4,IL6,SELENOT,MYH9,GHRL,GATA4,GCG,RAC1,OAS1,CASR,CAV3,LEP,LEPR,TRPV4,PAX6
	GO:0051345	positive regulation of hydrolase activity		0.000982	7.39	0.017	0.162	38	666	ERBB2,PDGFRB,MAPT,RPS3,ESR1,PHB1,ADRA1A,ADRB1,DLC1,HRAS,CCL1,CCL2,CCL5,CCL7,CCL8,CCL13,FGFR2,CCL20,SELE,P2RY12,PPARG,APOH,APP,CASP12,MIR182,ASPH,MIR21,MIR205,AVPR1A,PTH,KIT,CALCR,GRIN2B,EDNRA,LGALS9,THY1,CD86,CYCS
	GO:0007565	female pregnancy		0.001	7.55	0.0174	0.165	21	253	ESR1,PGR,ADM,UCP2,MIRLET7C,SLC2A1,MIR143,MIR21,PRL,GHRL,ITGB3,TAC3,NPPA,RARA,DSG1,OOEP,LEP,LGALS9,RLN2,OXTR,CDH1
	GO:0070301	cellular response to hydrogen peroxide		0.00101	7.63	0.0175	0.166	14	118	HGF,PDGFRB,RPS3,AQP1,MIR103A1,RHOB,MIR21,IL6,IL10,CYP1B1,STAT6,CAT,IL18BP,EDNRA
	GO:0033500	carbohydrate homeostasis		0.00102	7.65	0.0175	0.166	26	365	SERPINF1,AKR1A1,FBN1,UCP2,ALDH3A1,PPARG,MIR103A1,MIR130A,PPP3CA,MIR146A,MIR200A,SLC37A4,IL6,SELENOT,MYH9,GHRL,GATA4,GCG,RAC1,OAS1,CASR,CAV3,LEP,LEPR,TRPV4,PAX6
	GO:0051960	regulation of nervous system development		0.00102	7.66	0.0175	0.166	38	667	HGF,MAPT,CTSC,SERPINF1,ACAN,ASPM,CCL13,MME,PPARG,MIR124-1,MIR132,MIR137,PPP3CA,MIR146A,CTNNB1,MIR219A2,IL6,PRL,CX3CR1,GHRL,B2M,DCT,STAR,GH1,MFN2,KDR,ADGRL2,KIT,NOS1,RARA,OPRM1,THBS2,OXTR,THY1,PAX6,CDH1,CDH2,CAPRIN1
	GO:0051896	regulation of phosphatidylinositol 3-kinase/protein kinase B signal transduction		0.00108	8.09	0.0184	0.175	20	233	CHI3L1,PHB1,P2RY12,CRYBA1,MIR132,MIR143,MIR137,MIR146A,MIR145,MIR21,MIR205,IL6,CX3CR1,GATA4,RARA,CALCR,NTS,CAV3,LEP,MIR451A
	GO:0120162	positive regulation of cold-induced thermogenesis		0.00108	8.14	0.0185	0.176	13	102	ADRB1,ADRB2,ADRB3,UCP2,GHRL,STAT6,MFN2,LEP,LEPR,THRA,OXTR,CD36,HCRT
	GO:0062013	positive regulation of small molecule metabolic process		0.00113	8.46	0.0192	0.182	18	193	ADM,ADORA2B,POU1F1,PPARG,APP,MIR103A1,MIR182,MIR210,MIR96,MYH9,AVPR1A,GCG,PTH,STAR,NOS1,NOS2,P2RY1,CD36
	GO:0106106	cold-induced thermogenesis		0.00116	8.72	0.0197	0.187	16	155	ADRB1,ADRB2,ADRB3,UCP2,PPARG,GHRL,STAT6,MFN2,ADAM17,LEP,LEPR,THRA,OXTR,CD36,TLR4,HCRT
	GO:0070252	actin-mediated cell contraction		0.00124	9.36	0.0211	0.2	14	120	ADORA1,ADRB1,SCN1B,SCN2B,FXYD1,PDPN,MYBPC3,GATA4,JUP,KCNJ2,NOS1,KCNE2,CAV3,TNNT2
	GO:0060392	negative regulation of SMAD protein signal transduction		0.00126	9.48	0.0213	0.202	6	16	PPARG,MIR130A,MIR140,MIR146A,MIR205,MIR885
	GO:0046660	female sex differentiation		0.00127	9.53	0.0214	0.203	17	175	ESR1,CGA,PGR,KITLG,ATM,MYH9,SRD5A2,BMPR1B,MFN2,KDR,KIT,NOS2,RAC1,OAS1,LEP,EDN2,SERPINE1
	GO:0048661	positive regulation of smooth muscle cell proliferation		0.0013	9.76	0.0218	0.208	15	138	ABCC4,PDGFRB,MIR499A,PHB1,CCL5,FGFR2,MIR130A,MIR146A,MIR21,IL6,MIR301A,IL10,ITGB3,MFN2,TLR4
	GO:0090075	relaxation of muscle		0.0013	9.79	0.0219	0.208	9	46	PGR,ADORA1,ADORA2B,SLC8A1,ATP1B1,KCNJ2,KCNMA1,P2RY1,TRPV4
	GO:0002065	columnar/cuboidal epithelial cell differentiation		0.00131	9.83	0.0219	0.208	18	195	PGR,FGFR2,VHL,IDE,MIR203A,CTNNB1,MIR7-2,SOX9,GATA4,GCG,CDKAL1,KCNMA1,RARA,LEPR,SERPINE1,PAX6,CDH1,CDH2
	GO:0046883	regulation of hormone secretion		0.00131	9.87	0.0219	0.208	26	370	ADORA1,FBN1,UCP2,CCL5,PPARG,MIR130A,PPP3CA,MIR200A,IL6,SELENOT,MYH9,GHRL,AVPR1A,GCG,NPVF,MFN2,NOS1,NOS2,RAC1,NPPA,CASR,LEP,LEPR,EDN2,P2RY1,PAX6
	GO:1900015	regulation of cytokine production involved in inflammatory response		0.00135	10.2	0.0225	0.214	12	88	MIR129-1,MIR140,MIR146A,MIR197,MIR21,MIR203A,IL6,NOD2,NOS2,MIR378A,LEP,TLR4
	GO:0045860	positive regulation of protein kinase activity		0.00136	10.3	0.0227	0.216	29	443	CDKN1B,ERBB2,PDGFRB,RPS3,CHI3L1,PHB1,ADORA1,ADRA1A,FBN1,ADRB2,KITLG,CLU,HRAS,CCL5,APP,MIR143,MIR21,ADAM9,GCG,ITGB3,NOD2,GH1,ADAM17,KIT,NPM1,LEP,CD86,TLR4,TRPV4
	GO:0002688	regulation of leukocyte chemotaxis		0.00138	10.4	0.0228	0.217	16	157	CCL1,CCL2,CCL5,CCL7,CCL8,APP,IL6,CX3CR1,NOD2,ADAM17,RAC1,EDN2,EDNRA,LGALS9,SERPINE1,TRPV4
	GO:0048863	stem cell differentiation		0.00138	10.4	0.0229	0.218	30	468	ERBB2,PDGFRB,ESR1,CYGB,ADORA2B,KITLG,ALCAM,FGFR2,VHL,MIR130A,CNBP,MIR137,MIR146A,MIR203A,PRKDC,CTNNB1,EIF2AK2,IL6,MIR7-2,SOX9,KIT,NOS1,KRT14,TCOF1,EDNRA,THRA,PAX6,TNNT2,CDH2,RSPO1
	GO:0050863	regulation of T cell activation		0.00144	10.9	0.0239	0.227	30	469	ERBB2,RPS3,KITLG,CCL2,CCL5,CCL20,AP3B1,ARG2,PPP3CA,CD274,MIR21,CTNNB1,IL6,MIR301A,IL7,IL10,MIR326,B2M,TNFRSF14,NOD2,RARA,NFKBIZ,LEP,TFRC,LGALS9,THY1,CD80,CD86,CD44,CD47
	GO:0030595	leukocyte chemotaxis		0.00146	11	0.0241	0.229	23	303	CCL1,CCL2,CCL5,CCL7,CCL8,CCL13,CCL20,APP,SLC37A4,IL6,CX3CR1,IL10,NOD2,DUOX1,ADAM17,KIT,RAC1,EDN2,EDNRA,LGALS9,SERPINE1,TRPV4,CKLF
	GO:0071361	cellular response to ethanol		0.00152	11.4	0.025	0.238	7	25	CCL7,MIR10A,MIR152,MIR145,MIR30A,MIR9-3,KCNMB1
	GO:0007169	cell surface receptor protein tyrosine kinase signaling pathway		0.00154	11.6	0.0252	0.24	42	788	HGF,ERBB2,PDGFRB,ESR1,ADORA1,ADRB2,PIGR,HRAS,FER,FGF5,CCL2,FGFR2,COL1A1,VHL,SLC2A8,POU1F1,IDE,MIR103A1,MIR10A,MIR143,MIR146A,MIR21,LEPROT,CTNNB1,SOX9,GHRL,SMOC2,DCN,ITGB3,STAT6,GH1,MFN2,RAB7A,KDR,ADAM17,KIT,RAB5C,RAC1,NPPA,LEP,LEPROTL1,RSPO1
	GO:0031281	positive regulation of cyclase activity		0.00158	11.9	0.0258	0.245	9	47	ADORA2B,ADRB1,ADRB2,ADRB3,GCG,NOS1,NOS2,CALCR,EDNRA
	GO:0022414	reproductive process		0.00162	12.2	0.0265	0.252	80	1947	CDKN1B,ERBB2,PDGFRB,ESR1,TRPC2,SERPINF1,CGA,TUBG1,PGR,ADM,HOXA10,KITLG,CLU,UCP2,FER,ASPM,FGFR2,DNAJA1,SLC2A8,TBPL1,DZIP1,APP,AP3B1,MIRLET7C,SLC2A1,SLC6A4,MIR143,MIR21,PRKDC,ATM,CTNNB1,PRL,ADCY10,SOX9,CYP1B1,MYH9,GHRL,AVPR1A,SRD5A2,GATA4,PTGFR,ITGB3,STAR,DDX5,BMPR1B,HPGDS,ACKR3,MYCBP,MFN2,KDR,TAC3,KIT,NOS2,RAC1,NPPA,FUT10,RARA,DSG1,KRT19,CASP4,OAS1,OOEP,LDHC,LEP,LEPR,EDN2,EDNRA,OPRM1,LGALS9,RLN2,T…
	GO:0002064	epithelial cell development		0.00164	12.4	0.0268	0.255	25	351	ESR1,PGR,MIP,FER,FGFR2,IDE,SLC2A1,CRYAA,MIR205,MIR203A,MIR7-2,SOX9,GCG,CDKAL1,KCNMA1,KDR,DMD,RAB1A,RAC1,RARA,LEPR,EDNRA,PAX6,CDH1,CDH2
	GO:0003099	positive regulation of the force of heart contraction by chemical signal		0.00165	12.4	0.0268	0.255	4	5	ADRA1A,ADRB1,ADRB2,EDN2
	GO:0071681	cellular response to indole-3-methanol		0.00165	12.4	0.0268	0.255	4	5	CTNNB1,JUP,BRCA1,CDH1
	GO:0050776	regulation of immune response		0.00176	13.3	0.0285	0.271	51	1050	RPS3,ESR1,UBASH3A,PHB1,ADORA2B,PIGR,CLU,HRAS,FER,CCL5,CCL20,SELE,SELP,ZDHHC5,PPARG,APP,AP3B1,ARG2,CNBP,MIR140,MIR146A,CD274,MIR21,PRKDC,IL6,MIR301A,IL10,MIR326,B2M,TNFRSF14,GFI1,STAT6,NOD2,KIT,NPPA,RARA,CASP4,OAS1,OAS3,NFKBIZ,LEP,TFRC,LGALS9,MIR708,THY1,CD80,CD86,CD36,TLR4,CD44,CD47
	GO:0018193	peptidyl-amino acid modification		0.00177	13.3	0.0286	0.272	58	1259	HGF,ERBB2,PDGFRB,CHI3L1,ADH5,ADORA1,ADRA1A,KITLG,CLNS1A,FER,CCL5,FGFR2,PLOD1,SETMAR,PPIL4,APP,MIR103A1,MIR132,MIR146A,ASPH,FOLH1B,MIR212,PRKDC,ATM,CTNNB1,IL6,MIR301A,IL7,EOGT,GAPDH,TNFRSF14,TNFRSF18,GCG,DCN,ITGB3,GFI1,NOD2,GH1,BRCA1,KDR,ADAM17,DMD,NME2,KIT,NOS1,NOS2,CALCR,MBOAT4,LEP,TFRC,LATS1,THY1,CD80,CD36,TLR4,CD44,TRPV4,SENP7
	GO:0032682	negative regulation of chemokine production		0.00184	13.8	0.0296	0.281	8	36	ARG2,MIR146A,SLC37A4,IL6,IL10,OAS1,OAS3,LGALS9
	GO:0019216	regulation of lipid metabolic process		0.00187	14.1	0.0301	0.286	30	475	PDGFRB,MAPT,ESR1,CGA,ADM,ADORA1,ADORA2B,FMO1,P2RY12,PPARG,APOH,APP,MIR132,MIR182,PRL,SOX9,MIR96,AVPR1A,GCG,GFI1,STAR,NOD2,GH1,BRCA1,KCNMA1,KIT,RAC1,LEP,THRA,CD36
	GO:0008643	carbohydrate transport		0.00188	14.2	0.0302	0.287	18	200	SLC35C1,ESR1,AK1,SLC2A8,SLC35A1,AQP1,MIR103A1,SLC1A2,SLC2A1,SLC5A3,MIR143,SLC37A4,PTH,GH1,MFN2,LEP,EDNRA,SLC35B4
	GO:0051349	positive regulation of lyase activity		0.0019	14.3	0.0304	0.289	9	48	ADORA2B,ADRB1,ADRB2,ADRB3,GCG,NOS1,NOS2,CALCR,EDNRA
	GO:0006897	endocytosis		0.00195	14.7	0.0311	0.296	45	880	ADM,ADORA1,ADRB2,ADRB3,CLU,HRAS,CCL2,SELE,PPARG,APP,CRYBA1,PPP3CA,PPT1,MIR183,MIR205,HAMP,EIF2AK1,MYH9,B2M,ITGB3,NOD2,GH1,ACKR3,RAB7A,NME1,DNM1,RAB1A,RAB5C,RAC1,RARA,AMN,CAV3,CUBN,LEP,LEPR,TFRC,LRTOMT,CD36,TLR4,SERPINE1,CD44,CD47,RSPO1,SPACA3,AP3S2
	GO:0050870	positive regulation of T cell activation		0.00204	15.4	0.0326	0.309	23	309	RPS3,KITLG,CCL2,CCL5,AP3B1,PPP3CA,CD274,MIR21,IL6,IL7,MIR326,B2M,TNFRSF14,NOD2,RARA,NFKBIZ,LEP,TFRC,LGALS9,THY1,CD80,CD86,CD47
	GO:0071560	cellular response to transforming growth factor beta stimulus		0.00205	15.4	0.0326	0.31	24	332	FBN1,CCL2,FGFR2,COL1A1,COL1A2,PPARG,MIR130A,MIR143,MIR145,MIR183,MIR21,MIR212,MIR30A,CX3CR1,SOX9,PEG10,ADAM9,BMPR1B,DYNLRB1,ADAM17,NFKBIZ,CAV3,LATS1,SERPINE1
	GO:0034599	cellular response to oxidative stress		0.00212	16	0.0337	0.32	25	356	HGF,PDGFRB,MAPT,RPS3,FER,APP,AQP1,MIR103A1,RHOB,MIR132,SLC8A1,MIR21,ATM,CTNNB1,IL6,IL10,CYP1B1,GATA4,STAT6,CAT,IL18BP,EDNRA,CD36,TLR4,PRDX1
	GO:0061756	leukocyte adhesion to vascular endothelial cell		0.00216	16.3	0.0343	0.326	10	62	SELE,SELP,SELPLG,MIR146A,FUT9,MIR21,IL6,CX3CR1,LEP,CHST4
	GO:0034101	erythrocyte homeostasis		0.00225	16.9	0.0355	0.337	21	266	RPL27,RPS3,RPS14,RPS15A,RPS17,RPS24,FER,SCNN1B,VHL,EXOC6,P2RY12,MIR144,PRKDC,B2M,GFI1,KIT,RHCE,TFRC,THRA,PRDX1,MIR451A
	GO:0045807	positive regulation of endocytosis		0.00238	17.9	0.0375	0.357	19	224	CLU,CCL2,SELE,PPARG,APP,PPP3CA,PPT1,MIR183,HAMP,MYH9,B2M,NOD2,GH1,DNM1,CAV3,CD36,SERPINE1,CD47,SPACA3
	GO:0002697	regulation of immune effector process		0.0024	18.1	0.0378	0.359	32	532	PHB1,ADORA2B,FER,CCL2,CCL20,SELE,SELP,MIR21,PRKDC,IL6,CX3CR1,MIR301A,IL10,MIR326,B2M,TNFRSF14,STAT6,NOD2,KIT,NOS2,NPPA,RARA,CASP4,NFKBIZ,LEP,TFRC,LGALS9,CD80,CD86,CD36,TLR4,CD47
	GO:0071675	regulation of mononuclear cell migration		0.00243	18.3	0.0382	0.363	15	145	CCL1,CCL2,CCL5,CCL7,CCL8,CCL20,APP,CX3CR1,TNFRSF14,ITGB3,ADAM17,LGALS9,SERPINE1,CD47,TRPV4
	GO:0050778	positive regulation of immune response		0.00246	18.5	0.0386	0.367	43	831	RPS3,ESR1,UBASH3A,PHB1,ADORA2B,CLU,HRAS,CCL5,SELE,SELP,ZDHHC5,APP,AP3B1,CNBP,MIR140,MIR146A,CD274,MIR21,PRKDC,IL6,MIR301A,IL10,MIR326,B2M,GFI1,STAT6,NOD2,NPPA,RARA,CASP4,OAS1,OAS3,NFKBIZ,TFRC,LGALS9,MIR708,THY1,CD80,CD86,CD36,TLR4,CD44,CD47
	GO:0007548	sex differentiation		0.00248	18.7	0.0389	0.369	26	383	PDGFRB,ESR1,CGA,PGR,HOXA10,KITLG,FER,ASPM,ATM,CTNNB1,SOX9,CYP1B1,MYH9,SRD5A2,GATA4,BMPR1B,MFN2,KDR,KIT,NOS2,RAC1,RARA,OAS1,LEP,EDN2,SERPINE1
	GO:0071559	response to transforming growth factor beta		0.00253	19	0.0394	0.375	24	336	FBN1,CCL2,FGFR2,COL1A1,COL1A2,PPARG,MIR130A,MIR143,MIR145,MIR183,MIR21,MIR212,MIR30A,CX3CR1,SOX9,PEG10,ADAM9,BMPR1B,DYNLRB1,ADAM17,NFKBIZ,CAV3,LATS1,SERPINE1
	GO:0050729	positive regulation of inflammatory response		0.00268	20.2	0.0418	0.397	18	205	CTSC,ADORA2B,CCL1,CCL5,APP,MIR128-1,MIR144,MIR21,MIR22,IL6,NPPA,CASP4,NFKBIZ,EDNRA,TLR4,SERPINE1,CD47,TRPV4
	GO:0045986	negative regulation of smooth muscle contraction		0.00269	20.3	0.0418	0.397	7	27	PGR,ADORA1,ADORA2B,ADRB1,ADRB2,KCNMA1,TRPV4
	GO:0045624	positive regulation of T-helper cell differentiation		0.00269	20.3	0.0418	0.397	7	27	MIR21,IL6,MIR326,RARA,NFKBIZ,CD80,CD86
	GO:0032720	negative regulation of tumor necrosis factor production		0.00275	20.7	0.0425	0.404	12	94	ADRB2,ARG2,MIR130A,MIR132,MIR140,IL10,GHRL,NOD2,RARA,LGALS9,MIR708,TLR4
	GO:0002534	cytokine production involved in inflammatory response		0.00275	20.7	0.0425	0.404	12	94	MIR129-1,MIR140,MIR146A,MIR197,MIR21,MIR203A,IL6,NOD2,NOS2,MIR378A,LEP,TLR4
	GO:0044557	relaxation of smooth muscle		0.0028	21.1	0.0432	0.411	6	18	PGR,ADORA1,ADORA2B,SLC8A1,KCNMA1,TRPV4
	GO:1903531	negative regulation of secretion by cell		0.00283	21.3	0.0435	0.413	20	248	ADORA1,FBN1,UCP2,P2RY12,PPARG,IDUA,MIR140,PPP3CA,MIR146A,MIR210,IL6,GHRL,NPVF,RAB7A,NOS1,LEP,EDN2,OPRM1,LGALS9,P2RY1
	GO:0033273	response to vitamin		0.00285	21.5	0.0438	0.416	13	111	TYR,COL1A1,HAMP,ATP2B1,EIF2AK2,GATA4,PTH,RARA,NFKBIZ,CASR,CAT,LEP,CD36
	GO:0045471	response to ethanol		0.00287	21.6	0.044	0.419	16	166	CCL7,FGFR2,MIR10A,MIR152,MIR145,HAMP,MIR30A,MIR9-3,PTH,KCNMB1,RARA,CAT,GRIN2B,LEP,OPRM1,TLR4
	GO:0016032	viral process		0.0029	21.8	0.0444	0.422	31	511	AICDA,PHB1,CCL1,CCL2,CCL5,CCL8,SELPLG,ANPEP,IDE,ST6GALNAC2,MIR130A,EIF2AK2,MX1,TNFRSF14,ITGB3,GFI1,DDX5,NECTIN1,RAB7A,RAB1A,MIR378A,WWP2,OAS1,OAS2,OAS3,RPSA,TFRC,LGALS9,CD80,CD86,GYPA
	GO:0051251	positive regulation of lymphocyte activation		0.00296	22.3	0.0451	0.429	27	411	RPS3,KITLG,CCL2,CCL5,AP3B1,PPP3CA,CD274,MIR21,PRKDC,IL6,IL7,IL10,MIR326,B2M,TNFRSF14,STAT6,NOD2,RARA,NFKBIZ,LEP,TFRC,LGALS9,THY1,CD80,CD86,TLR4,CD47
	GO:0015850	organic hydroxy compound transport		0.00315	23.7	0.0479	0.456	26	388	ABCC4,ABCA4,ADORA2B,CLU,MIP,P2RY12,PPARG,AQP1,SLC5A3,SLC6A4,MIR128-1,MIR148A,MIR144,MIR145,IL6,GHRL,ITGB3,STAR,KCNA2,MFN2,NOS1,KCNE2,LEP,OXTR,P2RY1,CD36
	GO:0080135	regulation of cellular response to stress		0.00319	24	0.0485	0.461	44	868	HGF,RPL26,TRAF5,MAPT,RPS3,UBE2V1,CLU,HRAS,DNAJA1,VHL,SETMAR,APP,MIR132,MIR145,MIR21,MIR210,PRKDC,ATM,CTNNB1,EIF2AK1,EIF2AK2,IL10,GATA4,TFIP11,DDX5,NOD2,XYLT1,BRCA1,ACKR3,ADAM17,NPM1,NPPA,OOEP,CAV3,LEP,OPRM1,LGALS9,THY1,CD36,TLR4,PRDX1,CD44,TRPV4,SVIP
	GO:0030048	actin filament-based movement		0.00342	25.7	0.0516	0.491	15	149	ADORA1,ADRB1,SCN1B,SCN2B,FXYD1,PDPN,MYBPC3,MYH9,GATA4,JUP,KCNJ2,NOS1,KCNE2,CAV3,TNNT2
	GO:1902305	regulation of sodium ion transmembrane transport		0.00342	25.8	0.0516	0.491	11	80	SCN1B,SCN2B,FXYD1,UTRN,ATP1B1,FXYD2,FXYD6,DMD,NOS1,CAV3,TRPV4
	GO:0032613	interleukin-10 production		0.00342	25.8	0.0516	0.491	11	80	HGF,TRIB2,MIRLET7C,MIR145,CD274,IL6,NOD2,NFKBIZ,LGALS9,TLR4,CD47
	GO:0002548	monocyte chemotaxis		0.00342	25.8	0.0516	0.491	11	80	CCL1,CCL2,CCL5,CCL7,CCL8,CCL13,CCL20,APP,IL6,CX3CR1,SERPINE1
	GO:0002066	columnar/cuboidal epithelial cell development		0.00345	25.9	0.0519	0.493	12	96	PGR,IDE,MIR203A,MIR7-2,GCG,CDKAL1,KCNMA1,RARA,LEPR,PAX6,CDH1,CDH2
	GO:0035994	response to muscle stretch		0.00352	26.5	0.0528	0.502	7	28	TCAP,SLC8A1,CTNNB1,DMD,NPPA,CAV3,CDH2
	GO:0007259	cell surface receptor signaling pathway via JAK-STAT		0.00377	28.4	0.0565	0.537	18	210	FER,CCL2,CCL5,VHL,MIR146A,LEPROT,HAMP,IL6,PRL,MIR301A,IL10,CYP1B1,TNFRSF18,STAT6,GH1,KIT,RAC1,LEP
	GO:0045622	regulation of T-helper cell differentiation		0.00382	28.7	0.0571	0.543	9	52	CCL20,MIR21,IL6,MIR301A,MIR326,RARA,NFKBIZ,CD80,CD86
	GO:0120161	regulation of cold-induced thermogenesis		0.00403	30.3	0.0599	0.57	15	151	ADRB1,ADRB2,ADRB3,UCP2,GHRL,STAT6,MFN2,ADAM17,LEP,LEPR,THRA,OXTR,CD36,TLR4,HCRT
	GO:1904892	regulation of receptor signaling pathway via STAT		0.00403	30.3	0.0599	0.57	15	151	CCL5,VHL,PPARG,MIRLET7C,MIR146A,LEPROT,IL6,PRL,MIR301A,IL10,CYP1B1,GH1,KIT,RAC1,LEP
	GO:0022600	digestive system process		0.00403	30.3	0.0599	0.57	15	151	ADRB1,AQP1,PPP3CA,HAMP,SOX9,GHRL,NOD2,KCNMA1,LEP,TFF1,TFF2,TFF3,OXTR,CD36,TLR4
	GO:0030900	forebrain development		0.00408	30.7	0.0605	0.575	33	572	PFDN1,DLC1,ASPM,ALCAM,FGFR2,SEC61A1,MIR429,P2RY12,POU1F1,DZIP1,APP,AQP1,SLC1A2,SLC2A1,SLC8A1,MIR200A,MIR200B,CTNNB1,CX3CR1,MIR9-3,AVPR1A,B2M,SRD5A2,DCT,KCNA2,RAC1,FUT10,RARA,TBX19,OXTR,PAX6,CDH1,CDH2
	GO:0060322	head development		0.00413	31.1	0.0612	0.582	58	1294	HGF,PGAP3,RPS15A,PFDN1,DLC1,ASPM,ALCAM,FGFR2,SEC61A1,MIR429,COL1A1,P2RY12,POU1F1,DZIP1,APP,AQP1,SLC1A2,SLC2A1,MIR124-1,CNBP,SLC6A4,SLC8A1,PPP3CA,ARSB,PPT1,ASPH,MIR200A,MIR200B,PRKDC,ATM,CTNNB1,ATP2B1,CX3CR1,SOX9,MIR9-3,MYH9,AVPR1A,B2M,SRD5A2,DCT,KCNA2,ACKR3,ADGRL2,RAC1,FUT10,RARA,PCARE,GRIN2B,EDNRA,TBX19,THRA,OXTR,POMGNT2,MACO1,PAX6,TNNT2,CDH1,CDH2
	GO:1901379	regulation of potassium ion transmembrane transport		0.00425	32	0.0628	0.597	13	115	FXYD1,MIR103A1,MIR21,MIR212,ATP1B1,FXYD2,KCNJ2,KCNMB1,KCNE2,NPPA,WWP2,CAV3,TRPV4
	GO:0034391	regulation of smooth muscle cell apoptotic process		0.00428	32.2	0.0631	0.599	8	40	PDE1A,PPARG,APOH,MIR140,MIR21,MIR210,GAPDH,MFN2
	GO:0034390	smooth muscle cell apoptotic process		0.00428	32.2	0.0631	0.599	8	40	PDE1A,PPARG,APOH,MIR140,MIR21,MIR210,GAPDH,MFN2
	GO:0035265	organ growth		0.0045	33.9	0.0659	0.627	21	278	PDGFRB,ESR1,CGA,ADRA1A,ADRB1,FGFR2,SLC6A4,MIR200B,HAMP,CTNNB1,IL7,SOX9,GATA4,KDR,NPPA,RARA,CAV3,LEP,LEPR,RLN2,LATS1
	GO:0070741	response to interleukin-6		0.0045	33.9	0.0659	0.627	9	53	CHI3L1,PHB1,FER,SELP,SELPLG,MIRLET7C,HAMP,IL6,GFI1
	GO:0140236	translation at presynapse		0.0045	33.9	0.0659	0.627	9	53	RPL26,RPL27,RPL32,RPLP0,RPS14,RPS15A,RPS24,RPL23,RPL12
	GO:0016051	carbohydrate biosynthetic process		0.00458	34.4	0.0668	0.635	20	256	NHLRC1,AKR1A1,ALDOC,POU1F1,MIR103A1,PPP1CB,FUT9,SLC37A4,IL6,ST6GALNAC1,MYH9,GAPDH,GCG,PTH,FUT10,LEP,LEPR,P2RY1,SLC35B4,CD36
	GO:0032102	negative regulation of response to external stimulus		0.00472	35.5	0.0689	0.654	33	576	HGF,SERPINF1,F11,ADORA1,ADRB2,CCL2,CCL8,PPARG,APOH,ARG2,MIR146A,MIR145,MIR187,MIR21,MIR205,MIR200B,PRKDC,HAMP,CX3CR1,IL10,GHRL,B2M,GCG,NOD2,XYLT1,KLKB1,OAS1,OAS3,LEP,TFF2,LGALS9,SERPINE1,CD44
	GO:0003014	renal system process		0.00485	36.5	0.0706	0.671	17	193	PGR,ADM,ADORA1,ADRA1A,ADRB1,ADRB2,SCNN1B,ANPEP,AQP1,PPP3CA,RHPN2,CTNNB1,AVPR1A,KCNMA1,AMN,EDNRA,CD34
	GO:1903406	regulation of P-type sodium:potassium-exchanging transporter activity		0.00486	36.6	0.0707	0.671	4	6	FXYD1,ATP1B1,FXYD2,TRPV4
	GO:0001837	epithelial to mesenchymal transition		0.00492	37	0.0713	0.678	18	214	HGF,ERBB2,SLC39A6,FGFR2,COL1A1,MIR130A,CNBP,PDPN,MIR144,MIR145,MIR21,CTNNB1,IL6,SOX9,MIR326,DDX5,TCOF1,EDNRA
	GO:0014911	positive regulation of smooth muscle cell migration		0.00494	37.2	0.0715	0.68	11	83	PDGFRB,MIR499A,PGR,CCL5,MIR143,MIR146A,MIR21,CYP1B1,ITGB3,TLR4,MIR451A
	GO:1901615	organic hydroxy compound metabolic process		0.00509	38.3	0.0734	0.698	36	659	TPO,CGA,AKR1A1,ADH5,TYR,SCNN1B,VHL,POU1F1,APP,SLC5A3,MIR182,ASIP,MIR210,SLC37A4,CYB5R1,CYP1B1,MIR96,MYH9,CYP4A11,SRD5A2,DCT,PTH,GFI1,STAR,DUOX1,KCNMA1,GATD1,KIT,CAT,CUBN,LDHC,LEP,LEPR,EDNRA,P2RY1,LRTOMT
	GO:0010660	regulation of muscle cell apoptotic process		0.0051	38.3	0.0734	0.698	14	135	PDE1A,PPARG,APOH,CASP12,MIR140,MIR145,MIR21,MIR210,MIR30E,GAPDH,NACA,GATA4,MFN2,NPM1
	GO:2000649	regulation of sodium ion transmembrane transporter activity		0.00514	38.7	0.074	0.703	10	68	SCN1B,SCN2B,FXYD1,UTRN,ATP1B1,FXYD2,FXYD6,DMD,CAV3,TRPV4
	GO:0043032	positive regulation of macrophage activation		0.00521	39.2	0.0748	0.711	8	41	CTSC,MIR128-1,MIR145,HAMP,IL10,LGALS9,TLR4,SPACA3
	GO:0140241	translation at synapse		0.00529	39.8	0.0757	0.719	9	54	RPL26,RPL27,RPL32,RPLP0,RPS14,RPS15A,RPS24,RPL23,RPL12
	GO:0140242	translation at postsynapse		0.00529	39.8	0.0757	0.719	9	54	RPL26,RPL27,RPL32,RPLP0,RPS14,RPS15A,RPS24,RPL23,RPL12
	GO:0050708	regulation of protein secretion		0.00532	40	0.076	0.722	25	375	FBN1,ADRB1,UCP2,CCL5,PPARG,IDUA,MIR130A,MIR140,PPP3CA,MIR146A,MIR200A,MIR210,IL6,MYH9,GHRL,ADAM9,GCG,NOS1,NOS2,RAC1,CASR,LEP,LEPR,OPRM1,TLR4
	GO:0042742	defense response to bacterium		0.00547	41.1	0.0779	0.741	28	450	HSP90B1,AICDA,ADM,SCNN1B,CCL20,SELP,APP,AQP1,ARG2,MIR140,HAMP,IL6,IL10,B2M,TNFRSF14,NOD2,ADAM17,RAB1A,NOS2,CASP4,OAS1,OAS2,OAS3,NFKBIZ,LGALS9,CD36,TLR4,SERPINE1
	GO:0002573	myeloid leukocyte differentiation		0.00561	42.2	0.0798	0.758	24	352	FBN1,KITLG,UCP2,MITF,CCL2,CCL5,PPARG,APP,AP3B1,PPP3CA,MIR146A,MIR145,CTNNB1,EIF2AK1,IL6,ITGB3,NME1,NME2,KIT,RARA,CALCR,TFRC,LGALS9,TLR4
	GO:0015833	peptide transport		0.00584	43.9	0.0829	0.788	25	377	ADORA1,FBN1,UCP2,CCL5,PPARG,AQP1,MIR130A,PPP3CA,SLC15A1,MIR200A,IL6,SELENOT,MYH9,GHRL,AVPR1A,GCG,RAB1A,NOS1,NOS2,RAC1,CASR,LEP,LEPR,TRPV4,PAX6
	GO:0045453	bone resorption		0.0059	44.4	0.0836	0.794	12	101	ADRB2,IDUA,HAMP,CTNNB1,IL6,IL7,ITGB3,PTH,RAB7A,RAC1,CALCR,TFRC
	GO:0031960	response to corticosteroid		0.00597	44.9	0.0844	0.802	17	196	RPL27,SERPINF1,ADM,UCP3,SCNN1B,ALDH3A1,COL1A1,AQP1,ATP2B1,IL6,IL10,CYP1B1,AVPR1A,ADAM9,GPR83,KCNMA1,CALCR
	GO:1901222	regulation of non-canonical NF-kappaB signal transduction		0.00605	45.6	0.0855	0.812	14	137	RPS3,PHB1,APP,MIR132,MIR146A,MIR182,MIR21,EIF2AK2,NOD2,EDA,LGALS9,CD86,TLR4,PRDX1
	GO:0031099	regeneration		0.00623	46.9	0.0878	0.835	26	403	CDKN1B,HGF,ERBB2,ADM,ACAN,UCP2,COL1A1,IDE,APOH,PPP3CA,MIR146A,HAMP,IL6,IL10,SOX9,NACA,GATA4,CDKAL1,XYLT1,ADAM17,DMD,SERPINH1,THY1,SERPINE1,MIR489,CDH2
	GO:0046634	regulation of alpha-beta T cell activation		0.00652	49.1	0.0915	0.87	15	157	CCL20,AP3B1,ARG2,CD274,MIR21,IL6,MIR301A,MIR326,TNFRSF14,RARA,NFKBIZ,LGALS9,CD80,CD86,CD44
	GO:0044283	small molecule biosynthetic process		0.00652	49.1	0.0915	0.87	37	694	AKR1A1,ADM,AK1,ALDOC,PTGES2,FMO1,FMO3,PTGES,POU1F1,PPARG,LGSN,MIR103A1,SLC1A3,MIR132,MIR182,SLC37A4,IL6,PRL,MIR96,MYH9,GAPDH,AVPR1A,CYP4A11,SRD5A2,GCG,PTH,GFI1,STAR,BRCA1,HPGDS,GATD1,LDHC,LEP,LEPR,EDN2,P2RY1,SLC35B4
	GO:0150076	neuroinflammatory response		0.00654	49.2	0.0916	0.871	12	102	MAPT,CTSC,CLU,P2RY12,PPARG,APP,MIR128-1,ATM,IL6,CX3CR1,P2RY1,TLR4
	GO:0002790	peptide secretion		0.00712	53.6	0.0996	0.946	24	357	ADORA1,FBN1,UCP2,CCL5,PPARG,AQP1,MIR130A,PPP3CA,MIR200A,IL6,SELENOT,MYH9,GHRL,AVPR1A,GCG,RAB1A,NOS1,NOS2,RAC1,CASR,LEP,LEPR,TRPV4,PAX6
	GO:0032355	response to estradiol		0.00717	54	0.1	0.951	14	139	CDKN1B,PDGFRB,ESR1,COL1A1,SLC6A4,CTNNB1,IL10,CYP1B1,PTGFR,GH1,RARA,CAT,LEP,OXTR
	GO:0042755	eating behavior		0.00722	54.3	0.101	0.956	9	56	ADRB3,GHRL,LEP,LEPR,OPRM1,OXTR,P2RY1,CD36,HCRT
	GO:0043086	negative regulation of catalytic activity		0.00735	55.3	0.102	0.97	40	782	CDKN1B,HGF,MAPT,SERPINF1,RPL23,HRAS,DNAJA1,COL6A3,TRIB2,PPARG,APP,AQP1,MIR103A1,ARG2,CRYAA,MIR132,SLC8A1,MIR152,MIR182,MIR21,MIR212,MIR210,IL6,IL7,GAPDH,TFIP11,GFI1,NOS1,MIR378A,NPM1,NPPA,CAV3,SERPINH1,LEPR,LATS1,THY1,TIMP4,PEBP1,SERPINE1,CD44
	GO:0006109	regulation of carbohydrate metabolic process		0.00735	55.3	0.102	0.97	19	242	AKR1A1,ADORA2B,POU1F1,APP,MIR103A1,PPP1CB,MIR143,MIR210,IL6,MYH9,AVPR1A,GCG,PTH,LEP,LEPR,TFF3,P2RY1,SLC35B4,CD36
	GO:0050920	regulation of chemotaxis		0.00737	55.5	0.102	0.971	21	287	PDGFRB,CCL1,CCL2,CCL5,CCL7,CCL8,P2RY12,APP,IL6,CX3CR1,SMOC2,NOD2,KDR,ADAM17,RAC1,CASR,EDN2,EDNRA,LGALS9,SERPINE1,TRPV4
	GO:0045596	negative regulation of cell differentiation		0.00751	56.5	0.104	0.987	45	927	ERBB2,FBN1,ASPM,CCL13,VHL,TRIB2,P2RY12,PPARG,APP,MIR103A1,MIR10A,MIR130A,SLC6A4,MIR128-1,MIR140,MIR137,PPP3CA,MIR146A,MIR144,MIR145,IQCB1,MIR21,MIR205,MIR200B,CTNNB1,IL6,PRL,MIR7-2,SOX9,B2M,ITGB3,PTH,GFI1,MFN2,DMD,NME1,NME2,RARA,CAV3,THY1,TLR4,CD44,TRPV4,PAX6,CDH1
	GO:0001501	skeletal system development		0.00753	56.7	0.104	0.988	42	840	PDGFRB,CHI3L1,HOXA10,FBN1,ACAN,ALCAM,FGFR2,COL1A1,COL1A2,COL9A2,TBX4,IDUA,CNBP,MIR140,MIR21,CTNNB1,ATP2B1,SOX9,GHRL,SRD5A2,DCN,PTH,MEPE,GH1,XYLT1,BMPR1B,KDR,DMD,RARA,TCOF1,CASP4,CASR,SERPINH1,EDA,LEP,LEPR,EDNRA,THRA,PRDX1,CD44,TRPV4,CDH2
	GO:0061157	mRNA destabilization		0.00761	57.3	0.105	0.997	15	159	MIR130A,MIR128-1,MIR140,MIR137,MIR146A,MIR144,MIR145,MIR212,MIR210,MIR96,MIR326,MIR196B,MIR885,MIR451A,CAPRIN1
	GO:0043370	regulation of CD4-positive, alpha-beta T cell differentiation		0.00765	57.6	0.105	0.998	10	71	CCL20,MIR21,IL6,MIR301A,MIR326,RARA,NFKBIZ,LGALS9,CD80,CD86
	GO:0045776	negative regulation of blood pressure		0.00765	57.6	0.105	0.998	10	71	ADORA1,ADRA1A,ADRB1,ADRB2,ADRB3,KDR,NOS1,NOS2,NPPA,CD36
	GO:0007417	central nervous system development		0.00768	57.8	0.105	0.998	68	1637	HGF,ERBB2,PGAP3,MAPT,RPS15A,PFDN1,DLC1,CLU,SCN1B,ASPM,ALCAM,FGFR2,SEC61A1,MIR429,P2RY12,POU1F1,DZIP1,PPARG,APP,USP37,AQP1,SLC1A2,SLC2A1,MIR124-1,SLC6A4,SLC8A1,PPP3CA,ARSB,PPT1,MIR200A,MIR200B,PRKDC,ATM,CTNNB1,MIR219A2,ATP2B1,IL6,CX3CR1,SOX9,MIR9-3,MYH9,AVPR1A,B2M,SRD5A2,DCT,BMPR1B,KCNA2,ACKR3,DMD,ADGRL2,NOS1,RAC1,FUT10,RARA,PCARE,GRIN2B,LEP,TBX19,THRA,OXTR,POMGNT2,TIMP4,MACO1,TLR4,PAX6,TNNT2,CDH1…
	GO:0032769	negative regulation of monooxygenase activity		0.0077	58	0.105	0.998	6	21	ARG2,MIR132,MIR212,GFI1,MIR378A,CAV3
	GO:1905459	regulation of vascular associated smooth muscle cell apoptotic process		0.0077	58	0.105	0.998	6	21	PPARG,MIR140,MIR21,MIR210,GAPDH,MFN2
	GO:1905288	vascular associated smooth muscle cell apoptotic process		0.0077	58	0.105	0.998	6	21	PPARG,MIR140,MIR21,MIR210,GAPDH,MFN2
	GO:0006814	sodium ion transport		0.00778	58.5	0.106	1.01	21	288	ADRB2,SCN1B,SCN2B,SCN10A,SCNN1B,FXYD1,UTRN,RHCG,SLC5A3,SLC6A4,SLC8A1,ATP1B1,FXYD2,FXYD6,DMD,NOS1,SLC17A6,NPPA,CAV3,EDNRA,TRPV4
	GO:0044089	positive regulation of cellular component biogenesis		0.0078	58.7	0.106	1.01	33	590	CDKN1B,MAPT,RPS3,ESR1,CLU,HRAS,FER,CCL13,P2RY12,DZIP1,AQP1,ARSG,ATM,POLDIP2,SOX9,MYH9,GHRL,GCG,RAB7A,KDR,ADGRL2,KIT,RAC1,CASP4,CAV3,TFRC,THBS2,OXTR,THY1,CD36,TLR4,CD47,CAPRIN1
	GO:1903169	regulation of calcium ion transmembrane transport		0.0078	58.7	0.106	1.01	19	243	MIR499A,ADRB1,ADRB2,APP,SLC8A1,THADA,PPP3CA,ASPH,MIR21,ATP1B1,ITGB3,DMD,NOS1,KCNE2,NPPA,CALCR,CAV3,EDNRA,THY1
	GO:0002221	pattern recognition receptor signaling pathway		0.00828	62.3	0.112	1.06	19	244	ESR1,PHB1,ZDHHC5,APP,AP3B1,MIR140,MIR146A,B2M,GFI1,NOD2,CASP4,OAS1,OAS3,NFKBIZ,LGALS9,MIR708,CD86,CD36,TLR4
	GO:0032094	response to food		0.00839	63.2	0.113	1.08	9	57	FBN1,SCNN1B,PPARG,GHRL,GCG,GH1,MBOAT4,LEP,OPRM1
	GO:0000902	cell morphogenesis		0.0084	63.2	0.113	1.08	59	1356	HGF,ERBB2,MAPT,ADORA2B,DLC1,CLU,SCN1B,CLNS1A,MIP,CFDP1,CCL2,CCL7,CCL8,CCL13,ALCAM,FGFR2,VHL,COL6A3,DZIP1,APP,IDUA,AP3B1,SLC1A3,MIR124-1,CRYAA,PDPN,PPP3CA,MIR200A,MIR21,MIR205,MIR200B,PRKDC,CTNNB1,IL6,MIR96,MIR9-3,MYH9,ITGB3,RAB10,BMPR1B,NECTIN1,MFN2,KDR,ADAM17,DMD,KIT,NOS1,RAC1,EDN2,EDNRA,LATS1,THY1,P2RY1,CD44,ARPIN,PAX6,CDH1,CDH2,CAPRIN1
	GO:0007623	circadian rhythm		0.00858	64.6	0.116	1.1	20	267	PDE6B,ADORA1,ADRB1,MITF,SCN10A,PPARG,PPP1CB,SLC6A4,PRKDC,IL6,GHRL,NPVF,DDX5,KCNA2,KCNMA1,NOS2,LEP,LEPR,HCRT,HCRTR2
	GO:0048247	lymphocyte chemotaxis		0.0087	65.4	0.117	1.11	10	72	CCL1,CCL2,CCL5,CCL7,CCL8,CCL13,CCL20,ADAM17,LGALS9,CKLF
	GO:0048762	mesenchymal cell differentiation		0.00878	66.1	0.118	1.12	25	386	HGF,ERBB2,PDGFRB,CYGB,KITLG,SLC39A6,ALCAM,FGFR2,COL1A1,MIR130A,CNBP,PDPN,MIR144,MIR145,MIR21,CTNNB1,IL6,SOX9,MIR326,DDX5,TCOF1,EDNRA,THRA,PAX6,CDH2
	GO:0051145	smooth muscle cell differentiation		0.00885	66.6	0.119	1.13	12	105	PDGFRB,ADM,FGFR2,MIR143,MIR140,MIR145,MIR21,MIR22,CTNNB1,SOX9,KIT,EDNRA
	GO:0043372	positive regulation of CD4-positive, alpha-beta T cell differentiation		0.00907	68.2	0.121	1.15	8	44	MIR21,IL6,MIR326,RARA,NFKBIZ,LGALS9,CD80,CD86
	GO:0006898	receptor-mediated endocytosis		0.0095	71.5	0.127	1.21	23	339	ADM,ADRB2,ADRB3,CLU,SELE,APP,PPT1,MIR205,HAMP,B2M,ITGB3,GH1,ACKR3,DNM1,RAC1,AMN,CAV3,CUBN,TFRC,CD36,SERPINE1,CD44,RSPO1
	GO:0035710	CD4-positive, alpha-beta T cell activation		0.00955	71.9	0.127	1.21	15	162	CCL20,ARG2,CD274,MIR21,IL6,MIR301A,MIR326,TNFRSF14,STAT6,RARA,NFKBIZ,LGALS9,CD80,CD86,CD44
	GO:0002067	glandular epithelial cell differentiation		0.0098	73.7	0.13	1.24	13	124	PGR,FGFR2,VHL,IDE,CTNNB1,MIR7-2,SOX9,GCG,CDKAL1,RARA,LEPR,PAX6,CDH2
	GO:0001954	positive regulation of cell-matrix adhesion		0.00986	74.2	0.131	1.24	10	73	UTRN,POLDIP2,MYH9,ITGB3,JUP,KDR,DMD,RAC1,THY1,CD36
	GO:0071456	cellular response to hypoxia		0.0101	75.9	0.133	1.27	16	183	CDKN1B,ADRB2,VHL,PPARG,AQP1,SLC8A1,MIR140,MIR146A,MIR145,MIR21,MIR210,PRL,KCNMB1,GNB1,GNGT1,CASR
	GO:0038061	non-canonical NF-kappaB signal transduction		0.0101	75.9	0.133	1.27	16	183	RPS3,CHI3L1,PHB1,APP,MIR130A,MIR132,MIR146A,MIR182,MIR21,EIF2AK2,NOD2,EDA,LGALS9,CD86,TLR4,PRDX1
	GO:1904950	negative regulation of establishment of protein localization		0.0102	76.4	0.134	1.27	17	204	MAPT,FBN1,UCP2,DNAJA1,IDUA,MIR128-1,MIR140,MIR148A,PPP3CA,MIR146A,MIR210,GHRL,NOS1,WWP2,OPRM1,CD36,SVIP
	GO:0061014	positive regulation of mRNA catabolic process		0.0103	77.4	0.136	1.29	15	163	MIR130A,MIR128-1,MIR140,MIR137,MIR146A,MIR144,MIR145,MIR212,MIR210,MIR96,MIR326,MIR196B,MIR885,MIR451A,CAPRIN1
	GO:0090280	positive regulation of calcium ion import		0.0104	78.1	0.137	1.3	6	22	PDGFRB,CCL2,CCL8,GCG,CASR,SERPINE1
	GO:1903557	positive regulation of tumor necrosis factor superfamily cytokine production		0.0108	81.2	0.141	1.34	14	144	CLU,CCL2,APP,MIR144,IL6,NOD2,OAS1,OAS2,OAS3,LEP,LGALS9,CD86,CD36,TLR4
	GO:0010906	regulation of glucose metabolic process		0.0108	81.2	0.141	1.34	14	144	AKR1A1,ADORA2B,MIR103A1,MIR143,MIR210,IL6,AVPR1A,GCG,PTH,LEP,LEPR,TFF3,SLC35B4,CD36
	GO:0098754	detoxification		0.0108	81.3	0.141	1.34	16	184	TPO,ABCC4,CYGB,AKR1A1,ADH5,PTGES,MIR129-1,MIR21,SELENOT,MIR326,DUOX1,GPX3,CAT,CD36,PRDX1,MIR451A
	GO:0070661	leukocyte proliferation		0.0109	82	0.142	1.35	28	467	ERBB2,RPS3,KITLG,CLU,CCL2,CCL5,CCL8,ARG2,PPP3CA,CD274,MIR21,ATM,CTNNB1,IL6,IL7,IL10,TNFRSF14,PTH,STAT6,KIT,NFKBIZ,LEP,TFRC,LGALS9,CD80,CD86,TLR4,CD44
	GO:0002294	CD4-positive, alpha-beta T cell differentiation involved in immune response		0.0109	82.3	0.142	1.35	11	90	CCL20,MIR21,IL6,MIR301A,MIR326,STAT6,RARA,NFKBIZ,LGALS9,CD80,CD86
	GO:0051480	regulation of cytosolic calcium ion concentration		0.0109	82.3	0.142	1.35	11	90	TRPC2,ADORA1,FXYD1,SLC8A1,ASPH,ATP2B1,CALCB,GRIN2B,CAV3,P2RY1,HCRTR2
	GO:0050779	RNA destabilization		0.0111	83.4	0.144	1.37	15	164	MIR130A,MIR128-1,MIR140,MIR137,MIR146A,MIR144,MIR145,MIR212,MIR210,MIR96,MIR326,MIR196B,MIR885,MIR451A,CAPRIN1
	GO:0007631	feeding behavior		0.0111	83.4	0.144	1.37	15	164	ADRB3,APP,ASIP,GHRL,GCG,GPR83,GRIN2B,LEP,LEPR,OPRM1,OXTR,P2RY1,CD36,HCRT,HCRTR2
	GO:0035995	detection of muscle stretch		0.0111	83.8	0.144	1.37	4	7	TCAP,CTNNB1,CAV3,CDH2
	GO:0070509	calcium ion import		0.0112	84	0.144	1.37	10	74	PDGFRB,CCL2,CCL8,SLC8A1,CTNNB1,GCG,CASR,CAV3,SERPINE1,TRPV4
	GO:1902105	regulation of leukocyte differentiation		0.0122	91.4	0.157	1.49	27	444	ERBB2,FBN1,KITLG,MITF,CCL5,CCL20,AP3B1,PPP3CA,MIR145,MIR21,PRKDC,CTNNB1,IL6,MIR301A,IL7,IL10,MIR326,ITGB3,NME1,NME2,RARA,NFKBIZ,LGALS9,CD80,CD86,TLR4,CD44
	GO:0048662	negative regulation of smooth muscle cell proliferation		0.0122	91.7	0.157	1.49	11	91	CDKN1B,ESR1,PPARG,MIR143,MIR140,MIR137,MIR145,MIR182,IL10,MIR96,MFN2
	GO:0002293	alpha-beta T cell differentiation involved in immune response		0.0122	91.7	0.157	1.49	11	91	CCL20,MIR21,IL6,MIR301A,MIR326,STAT6,RARA,NFKBIZ,LGALS9,CD80,CD86
	GO:0002791	regulation of peptide secretion		0.0124	93.5	0.16	1.52	21	297	ADORA1,FBN1,UCP2,CCL5,PPARG,MIR130A,PPP3CA,MIR200A,IL6,SELENOT,MYH9,GHRL,AVPR1A,GCG,NOS1,NOS2,RAC1,CASR,LEP,LEPR,PAX6
	GO:0032410	negative regulation of transporter activity		0.0127	95.2	0.162	1.54	14	146	MIR499A,MIR103A1,MIR129-1,MIR128-1,THADA,PPP3CA,MIR212,HAMP,FXYD2,MIR326,KCNE2,WWP2,CAV3,MIR451A
	GO:0090279	regulation of calcium ion import		0.0128	96.3	0.164	1.55	8	46	PDGFRB,CCL2,CCL8,CTNNB1,GCG,CASR,CAV3,SERPINE1
	GO:0010765	positive regulation of sodium ion transport		0.0128	96.3	0.164	1.55	8	46	ADRB2,SCN1B,FXYD1,ATP1B1,FXYD2,DMD,NOS1,TRPV4
	GO:1903532	positive regulation of secretion by cell		0.0129	97.2	0.164	1.56	26	420	ADORA2B,ADRB1,PTGES,PPARG,SLC6A4,IL6,SELENOT,MYH9,GHRL,AVPR1A,ADAM9,GCG,MFN2,RAB7A,RAC1,NPPA,CASR,GRIN2B,LEP,LEPR,EDN2,OXTR,P2RY1,TLR4,TRPV4,PAX6
	GO:0035886	vascular associated smooth muscle cell differentiation		0.0129	97.3	0.164	1.56	9	60	PDGFRB,ADM,MIR143,MIR140,MIR145,MIR21,CTNNB1,KIT,EDNRA
	GO:0007617	mating behavior		0.0129	97.3	0.164	1.56	9	60	TRPC2,PGR,APP,SLC6A4,AVPR1A,EDNRA,THRA,OXTR,P2RY1
	GO:0042110	T cell activation		0.0134	101	0.171	1.62	37	717	ERBB2,RPS3,KITLG,SLC39A6,CCL2,CCL5,CCL20,AP3B1,ARG2,PPP3CA,CD274,MIR21,PRKDC,CTNNB1,IL6,MIR301A,IL7,IL10,MIR326,MYH9,B2M,TNFRSF14,STAT6,NOD2,ADAM17,KIT,RARA,NFKBIZ,LEP,LEPR,TFRC,LGALS9,THY1,CD80,CD86,CD44,CD47
	GO:0046637	regulation of alpha-beta T cell differentiation		0.0135	102	0.172	1.63	11	92	CCL20,AP3B1,MIR21,IL6,MIR301A,MIR326,RARA,NFKBIZ,LGALS9,CD80,CD86
	GO:0051249	regulation of lymphocyte activation		0.0138	103	0.174	1.65	34	634	ERBB2,RPS3,KITLG,CCL2,CCL5,CCL20,AP3B1,ARG2,PPP3CA,CD274,MIR21,PRKDC,ATM,CTNNB1,IL6,MIR301A,IL7,IL10,MIR326,B2M,TNFRSF14,STAT6,NOD2,RARA,NFKBIZ,LEP,TFRC,LGALS9,THY1,CD80,CD86,TLR4,CD44,CD47
	GO:0090087	regulation of peptide transport		0.0138	104	0.174	1.65	21	299	ADORA1,FBN1,UCP2,CCL5,PPARG,MIR130A,PPP3CA,MIR200A,IL6,SELENOT,MYH9,GHRL,AVPR1A,GCG,NOS1,NOS2,RAC1,CASR,LEP,LEPR,PAX6
	GO:0007200	phospholipase C-activating G protein-coupled receptor signaling pathway		0.0139	104	0.175	1.66	13	128	ESR1,ADRA1A,P2RY12,CX3CR1,MYH9,GPR83,GNB1,CASR,EDNRA,OPRM1,P2RY1,HCRT,HCRTR2
	GO:0006402	mRNA catabolic process		0.0139	105	0.175	1.67	22	323	TRAF5,PKP1,MIRLET7C,MIR130A,MIR128-1,MIR140,MIR137,MIR146A,MIR144,MIR145,MIR212,MIR210,ATM,MIR96,MIR326,MIR196B,DDX5,NPM1,CALCR,MIR885,MIR451A,CAPRIN1
	GO:0035725	sodium ion transmembrane transport		0.014	105	0.175	1.67	17	209	SCN1B,SCN2B,SCN10A,SCNN1B,FXYD1,UTRN,SLC6A4,SLC8A1,ATP1B1,FXYD2,FXYD6,DMD,NOS1,SLC17A6,NPPA,CAV3,TRPV4
	GO:0002025	norepinephrine-epinephrine-mediated vasodilation involved in regulation of systemic arterial blood pressure		0.014	106	0.176	1.67	3	3	ADRB1,ADRB2,ADRB3
	GO:0019098	reproductive behavior		0.0142	107	0.178	1.69	10	76	TRPC2,PGR,APP,SLC6A4,PRL,AVPR1A,EDNRA,THRA,OXTR,P2RY1
	GO:0098542	defense response to other organism		0.0147	111	0.184	1.75	61	1445	HSP90B1,AICDA,ESR1,HMGN2,PHB1,ADM,CLU,HRAS,SCNN1B,CCL1,CCL2,CCL5,CCL7,CCL8,CCL13,CCL20,SELP,ZDHHC5,PPARG,APP,AP3B1,AQP1,ARG2,CNBP,MIR140,MIR146A,MIR21,PRKDC,HAMP,ATP1B1,EIF2AK2,IL6,CX3CR1,MX1,IL10,GAPDH,B2M,TNFRSF14,GFI1,STAT6,NOD2,DUOX1,ADAM17,RAB1A,NOS2,NTS,CASP4,OAS1,OAS2,OAS3,NFKBIZ,LEP,LGALS9,MIR708,CD86,CD36,TLR4,PRDX1,SERPINE1,CD47,SENP7
	GO:0030593	neutrophil chemotaxis		0.0148	111	0.184	1.75	14	148	CCL1,CCL2,CCL5,CCL7,CCL8,CCL13,CCL20,SLC37A4,NOD2,DUOX1,RAC1,EDN2,EDNRA,CKLF
	GO:0030431	sleep		0.0149	112	0.184	1.75	9	61	ADORA1,ADRB1,IL6,GHRL,NPVF,KCNA2,OXTR,HCRT,HCRTR2
	GO:1904645	response to amyloid-beta		0.0149	112	0.184	1.75	9	61	ADRB2,APP,MIR140,MIR146A,MIR200A,CALCR,CASP4,CD36,TLR4
	GO:0043268	positive regulation of potassium ion transport		0.0149	112	0.184	1.75	9	61	ADORA1,ADRB2,MIR21,ATP1B1,FXYD2,KCNJ2,KCNMB1,NPPA,TRPV4
	GO:0071674	mononuclear cell migration		0.015	113	0.186	1.76	18	232	CCL1,CCL2,CCL5,CCL7,CCL8,CCL13,CCL20,APP,IL6,CX3CR1,TNFRSF14,ITGB3,ADAM17,LGALS9,SERPINE1,CD47,TRPV4,CKLF
	GO:0022410	circadian sleep/wake cycle process		0.0151	114	0.187	1.78	8	47	ADORA1,ADRB1,IL6,GHRL,NPVF,KCNA2,HCRT,HCRTR2
	GO:0009057	macromolecule catabolic process		0.0152	114	0.187	1.78	67	1639	NHLRC1,CDKN1B,HSP90B1,TRAF5,CTSC,CHI3L1,PHB1,RPL23,ADRB1,CLU,PKP1,MME,FHIT,VHL,SETMAR,TRIB2,IDE,APP,USP37,IDUA,MIRLET7C,PPP1CB,MIR130A,MIR128-1,CASP12,MIR140,MIR137,ARSB,MIR146A,MIR144,MIR145,PPT1,FOLH1B,MIR212,MIR210,ATM,HAMP,CTNNB1,RNASEH1,IL6,IL10,SOX9,MIR96,MIR326,AVPR1A,MIR196B,ADAM9,PSMB3,PSMB7,DDX5,RAB7A,SEC61B,NOS2,NPM1,KCNE2,CALCR,WWP2,OAS2,CAV3,MIR885,LATS1,TIMP4,CD44,MIR451A,SVIP,CDH1,…
	GO:0030072	peptide hormone secretion		0.0152	114	0.187	1.78	23	349	FBN1,UCP2,CCL5,PPARG,AQP1,MIR130A,PPP3CA,MIR200A,IL6,SELENOT,MYH9,GHRL,AVPR1A,GCG,RAB1A,NOS1,NOS2,RAC1,CASR,LEP,LEPR,TRPV4,PAX6
	GO:0032963	collagen metabolic process		0.016	120	0.196	1.86	14	149	PDGFRB,CYGB,ADORA2B,RETREG1,CCL2,COL1A1,COL1A2,PPARG,IDUA,MIR145,MIR21,IL6,SERPINH1,SERPINE1
	GO:0032653	regulation of interleukin-10 production		0.016	120	0.196	1.86	10	77	HGF,TRIB2,MIRLET7C,MIR145,CD274,IL6,NOD2,LGALS9,TLR4,CD47
	GO:0051339	regulation of lyase activity		0.016	120	0.196	1.86	10	77	ADORA2B,ADRB1,ADRB2,ADRB3,MIR210,GCG,NOS1,NOS2,CALCR,EDNRA
	GO:0071347	cellular response to interleukin-1		0.0164	123	0.2	1.91	13	130	CCL1,CCL2,CCL5,CCL7,CCL8,CCL13,CCL20,MIR146A,MIR21,IL6,SOX9,SERPINE1,CD47
	GO:0051341	regulation of oxidoreductase activity		0.0164	123	0.2	1.91	13	130	ESR1,ARG2,MIR132,MIR21,MIR212,GFI1,NOD2,MIR378A,COX17,CAV3,LEP,EDN2,LGALS9
	GO:0002287	alpha-beta T cell activation involved in immune response		0.0167	125	0.203	1.93	11	94	CCL20,MIR21,IL6,MIR301A,MIR326,STAT6,RARA,NFKBIZ,LGALS9,CD80,CD86
	GO:0002699	positive regulation of immune effector process		0.0168	127	0.205	1.95	24	376	PHB1,ADORA2B,FER,CCL2,MIR21,IL6,IL10,MIR326,B2M,TNFRSF14,STAT6,NOD2,KIT,NOS2,NPPA,RARA,CASP4,NFKBIZ,TFRC,LGALS9,CD80,CD86,CD36,TLR4
	GO:0030850	prostate gland development		0.017	128	0.207	1.96	9	62	CDKN1B,ESR1,SERPINF1,FGFR2,CTNNB1,SOX9,RARA,RLN2,CD44
	GO:1904752	regulation of vascular associated smooth muscle cell migration		0.017	128	0.207	1.96	9	62	MIR499A,MIR143,MIR140,MIR137,MIR146A,MIR182,MIR21,MYH9,MIR451A
	GO:0032652	regulation of interleukin-1 production		0.0171	128	0.207	1.97	15	170	CCL20,APP,ARG2,MIR132,MIR144,IL6,CX3CR1,IL10,GHRL,NOD2,CASP4,LGALS9,MIR708,CD36,TLR4
	GO:0015711	organic anion transport		0.0177	133	0.215	2.04	29	506	ABCC4,ADORA1,UCP2,MIP,SLC39A6,SLC2A8,SLC35A1,PTGES,PPARG,SLC1A2,SLC1A3,SLC2A1,ARG2,PDPN,SLC15A1,CYB5R1,AVPR1A,CYP4A11,NOS2,PLEKHA8,SLC17A6,CASR,GRIN2B,LEP,SLC7A9,SLC35B4,CD36,CD47,TRPV4
	GO:0061844	antimicrobial humoral immune response mediated by antimicrobial peptide		0.0178	134	0.215	2.05	13	131	HMGN2,ADM,CCL1,CCL2,CCL8,CCL13,CCL20,APP,HAMP,GAPDH,B2M,NOD2,NTS
	GO:0086012	membrane depolarization during cardiac muscle cell action potential		0.018	135	0.217	2.06	6	24	SCN1B,SCN2B,SCN10A,SLC8A1,KCNJ2,CAV3
	GO:0036294	cellular response to decreased oxygen levels		0.0184	139	0.222	2.11	16	192	CDKN1B,ADRB2,VHL,PPARG,AQP1,SLC8A1,MIR140,MIR146A,MIR145,MIR21,MIR210,PRL,KCNMB1,GNB1,GNGT1,CASR
	GO:0071346	cellular response to type II interferon		0.0186	140	0.224	2.12	14	151	CCL1,CCL2,CCL5,CCL7,CCL8,CCL13,CCL20,PPARG,GAPDH,NOD2,NOS2,LGALS9,TLR4,CD47
	GO:0032964	collagen biosynthetic process		0.0201	151	0.241	2.29	10	79	PDGFRB,CYGB,ADORA2B,CCL2,COL1A1,PPARG,MIR145,IL6,SERPINH1,SERPINE1
	GO:0022602	ovulation cycle process		0.0201	151	0.241	2.29	10	79	ESR1,CGA,PGR,MYH9,BMPR1B,MFN2,NOS2,OAS1,LEP,EDN2
	GO:0061013	regulation of mRNA catabolic process		0.0203	153	0.243	2.31	19	260	TRAF5,PKP1,MIR130A,MIR128-1,MIR140,MIR137,MIR146A,MIR144,MIR145,MIR212,MIR210,MIR96,MIR326,MIR196B,NPM1,CALCR,MIR885,MIR451A,CAPRIN1
	GO:0032651	regulation of interleukin-1 beta production		0.0209	158	0.25	2.37	13	133	APP,ARG2,MIR132,MIR144,IL6,CX3CR1,GHRL,NOD2,CASP4,LGALS9,MIR708,CD36,TLR4
	GO:0060055	angiogenesis involved in wound healing		0.021	158	0.25	2.37	7	36	MIR200B,SMOC2,ITGB3,KDR,CD34,SERPINE1,MIR451A
	GO:0050901	leukocyte tethering or rolling		0.021	158	0.25	2.37	7	36	SELE,SELP,SELPLG,FUT9,CX3CR1,LEP,CHST4
	GO:0061037	negative regulation of cartilage development		0.021	158	0.25	2.37	7	36	IDUA,MIR21,CTNNB1,SOX9,PTH,RARA,LEP
	GO:0009416	response to light stimulus		0.021	158	0.25	2.37	26	432	RPL26,ABCA4,PDE6B,TYR,MME,PPARG,APP,IDUA,AQP1,SLC1A2,SLC1A3,PPP1CB,CRYAA,GHRL,DCT,GH1,DYNLRB1,GNB1,KIT,GNGT1,GNGT2,NPM1,NTS,PCARE,CAT,RHO
	GO:0034655	nucleobase-containing compound catabolic process		0.0214	161	0.254	2.41	30	538	PDE1A,TRAF5,AICDA,PKP1,FHIT,SETMAR,MIRLET7C,MIR130A,MIR128-1,MIR140,MIR137,MIR146A,MIR144,MIR145,MIR212,MIR210,ATM,RNASEH1,IL6,MIR96,MIR326,MIR196B,DDX5,NPM1,CALCR,OAS2,MIR885,UOX,MIR451A,CAPRIN1
	GO:0003057	regulation of the force of heart contraction by chemical signal		0.0218	164	0.259	2.46	4	8	ADRA1A,ADRB1,ADRB2,EDN2
	GO:0046638	positive regulation of alpha-beta T cell differentiation		0.0221	166	0.262	2.49	9	64	AP3B1,MIR21,IL6,MIR326,RARA,NFKBIZ,LGALS9,CD80,CD86
	GO:0097190	apoptotic signaling pathway		0.0223	168	0.264	2.51	37	734	HGF,RPL26,MAPT,RPS3,CTSC,ADORA1,KITLG,CLU,HRAS,FHIT,DNAJA1,VHL,APP,CASP12,MIR132,MIR21,MIR210,PRKDC,ATM,CTNNB1,CX3CR1,IL7,CYP1B1,GATA4,GCG,PTH,DDX5,BMPR1B,BRCA1,ACKR3,MFN2,CASP4,NFKBIZ,TLR4,CYCS,SERPINE1,CD44
	GO:0043536	positive regulation of blood vessel endothelial cell migration		0.0225	169	0.265	2.52	11	97	MIR499A,MIR10A,MIR132,MIR143,MIR146A,MIR200A,MIR210,PRL,MIR30A,KDR,ADAM17
	GO:0030239	myofibril assembly		0.0227	171	0.267	2.54	13	134	TPM3,ERBB2,PDGFRB,TCAP,SLC8A1,MYBPC3,NACA,MFN2,DMD,KRT19,CAV3,THRA,TNNT2
	GO:1902307	positive regulation of sodium ion transmembrane transport		0.0232	174	0.271	2.58	6	25	FXYD1,ATP1B1,FXYD2,DMD,NOS1,TRPV4
	GO:0061042	vascular wound healing		0.0232	174	0.271	2.58	6	25	MIR200B,SMOC2,KDR,CD34,SERPINE1,MIR451A
	GO:0006401	RNA catabolic process		0.0237	179	0.278	2.64	24	384	TRAF5,PKP1,MIRLET7C,MIR130A,MIR128-1,MIR140,MIR137,MIR146A,MIR144,MIR145,MIR212,MIR210,ATM,RNASEH1,MIR96,MIR326,MIR196B,DDX5,NPM1,CALCR,OAS2,MIR885,MIR451A,CAPRIN1
	GO:0071354	cellular response to interleukin-6		0.0242	182	0.282	2.68	8	50	PHB1,FER,SELP,SELPLG,MIRLET7C,HAMP,IL6,GFI1
	GO:1990000	amyloid fibril formation		0.0242	182	0.282	2.68	8	50	MAPT,PFDN1,PFDN5,CLU,VHL,APP,B2M,CD36
	GO:1904646	cellular response to amyloid-beta		0.0242	182	0.282	2.68	8	50	ADRB2,APP,MIR140,MIR146A,MIR200A,CASP4,CD36,TLR4
	GO:0072676	lymphocyte migration		0.0246	185	0.286	2.71	13	135	CCL1,CCL2,CCL5,CCL7,CCL8,CCL13,CCL20,APP,TNFRSF14,ITGB3,ADAM17,LGALS9,CKLF
	GO:0001516	prostaglandin biosynthetic process		0.0253	191	0.293	2.79	7	37	PTGES2,PTGES,PPARG,MIR132,AVPR1A,HPGDS,EDN2
	GO:0046457	prostanoid biosynthetic process		0.0253	191	0.293	2.79	7	37	PTGES2,PTGES,PPARG,MIR132,AVPR1A,HPGDS,EDN2
	GO:0071496	cellular response to external stimulus		0.0253	191	0.293	2.79	25	411	ADORA2B,UCP2,COL1A1,AQP1,MIR101-2,SLC1A2,SLC2A1,ARSG,MIR143,HAMP,CTNNB1,ATP2B1,EIF2AK2,MIR301A,SOX9,AVPR1A,ITGB3,KCNJ2,NOS1,RAC1,CASR,LEP,EDNRA,TFRC,TLR4
	GO:0071621	granulocyte chemotaxis		0.0257	193	0.297	2.82	15	176	CCL1,CCL2,CCL5,CCL7,CCL8,CCL13,CCL20,SLC37A4,NOD2,DUOX1,RAC1,EDN2,EDNRA,TRPV4,CKLF
	GO:0032612	interleukin-1 production		0.0257	193	0.297	2.82	15	176	CCL20,APP,ARG2,MIR132,MIR144,IL6,CX3CR1,IL10,GHRL,NOD2,CASP4,LGALS9,MIR708,CD36,TLR4
	GO:0044087	regulation of cellular component biogenesis		0.0262	197	0.302	2.87	52	1189	CDKN1B,ABCC4,MAPT,RPS3,ESR1,DLC1,CLU,HRAS,FER,CCL13,SELP,P2RY12,DZIP1,APP,AQP1,ARSG,MIR129-2,MIR144,RHPN2,MIR21,ATM,POLDIP2,CTNNB1,EIF2AK2,PRL,SOX9,MYH9,GHRL,TFIP11,GCG,BRCA1,NECTIN1,MFN2,RAB7A,KDR,ADGRL2,KIT,RAC1,NPM1,CASP4,CAV3,TFRC,THBS2,LATS1,THRA,OXTR,THY1,CD36,TLR4,CD47,SVIP,CAPRIN1
	GO:0002758	innate immune response-activating signaling pathway		0.0264	199	0.304	2.89	19	265	ESR1,PHB1,ZDHHC5,APP,AP3B1,MIR140,MIR146A,B2M,GFI1,NOD2,CASP4,OAS1,OAS3,NFKBIZ,LGALS9,MIR708,CD86,CD36,TLR4
	GO:1990266	neutrophil migration		0.0275	207	0.316	3	15	177	CCL1,CCL2,CCL5,CCL7,CCL8,CCL13,CCL20,SLC37A4,NOD2,DUOX1,GNB1,RAC1,EDN2,EDNRA,CKLF
	GO:0043488	regulation of mRNA stability		0.0279	210	0.32	3.04	18	243	TRAF5,MIR130A,MIR128-1,MIR140,MIR137,MIR146A,MIR144,MIR145,MIR212,MIR210,MIR96,MIR326,MIR196B,NPM1,CALCR,MIR885,MIR451A,CAPRIN1
	GO:1901224	positive regulation of non-canonical NF-kappaB signal transduction		0.028	211	0.32	3.04	10	82	RPS3,PHB1,APP,MIR182,EIF2AK2,NOD2,EDA,LGALS9,CD86,TLR4
	GO:0002691	regulation of cellular extravasation		0.0281	211	0.321	3.05	8	51	CCL2,SELE,SELP,MIR146A,FUT9,THY1,CHST4,CD47
	GO:0001542	ovulation from ovarian follicle		0.0283	213	0.323	3.07	5	16	PGR,NOS2,OAS1,LEP,EDN2
	GO:2000562	negative regulation of CD4-positive, alpha-beta T cell proliferation		0.0283	213	0.323	3.07	5	16	ARG2,CD274,TNFRSF14,LGALS9,CD44
	GO:0030162	regulation of proteolysis		0.0293	220	0.333	3.17	41	860	HGF,MAPT,RPS3,CTSC,SERPINF1,RPL23,DLC1,CLU,FHIT,COL6A3,TRIB2,IDE,PPARG,APP,AQP1,CRYAA,CASP12,MIR152,ASPH,MIR21,MIR205,IL6,IL10,MYH9,GAPDH,ADAM9,KLKB1,KCNE2,CASP4,GRIN2B,CAV3,SERPINH1,LGALS9,LATS1,TIMP4,PEBP1,CYCS,SERPINE1,CD44,SVIP,CDH1
	GO:0090026	positive regulation of monocyte chemotaxis		0.0295	222	0.335	3.19	6	26	CCL1,CCL2,CCL5,APP,CX3CR1,SERPINE1
	GO:0048593	camera-type eye morphogenesis		0.0299	225	0.339	3.22	21	315	FBN1,MIP,MITF,ALCAM,VHL,LGSN,AQP1,MIR124-1,CRYAA,MIR182,MIR183,CTNNB1,SOX9,MIR96,NECTIN1,MFN2,KDR,RPGRIP1,THY1,PAX6,CDH2
	GO:0002218	activation of innate immune response		0.0299	225	0.339	3.22	20	291	ESR1,PHB1,ZDHHC5,APP,AP3B1,MIR140,MIR146A,PRKDC,B2M,GFI1,NOD2,CASP4,OAS1,OAS3,NFKBIZ,LGALS9,MIR708,CD86,CD36,TLR4
	GO:0010575	positive regulation of vascular endothelial growth factor production		0.0304	229	0.344	3.27	7	38	ADORA2B,MIR132,IL6,PRL,CYP1B1,GATA4,BRCA1
	GO:0007601	visual perception		0.0311	234	0.351	3.34	18	245	ABCA4,PDE6A,PDE6B,TYR,MIP,PRCD,COL1A1,CRYAA,CRYBA1,CRYBA4,CRYBB2,CRYZ,PPT1,SLC17A6,RPGRIP1,PCARE,RHO,PAX6
	GO:0090276	regulation of peptide hormone secretion		0.0314	237	0.355	3.37	20	292	FBN1,UCP2,CCL5,PPARG,MIR130A,PPP3CA,MIR200A,IL6,SELENOT,MYH9,GHRL,AVPR1A,GCG,NOS1,NOS2,RAC1,CASR,LEP,LEPR,PAX6
	GO:1904738	vascular associated smooth muscle cell migration		0.0322	242	0.363	3.45	9	67	MIR499A,MIR143,MIR140,MIR137,MIR146A,MIR182,MIR21,MYH9,MIR451A
	GO:2000377	regulation of reactive oxygen species metabolic process		0.0324	244	0.364	3.46	16	201	PDGFRB,MAPT,APP,TCAP,SLC5A3,ARG2,MIR21,PRL,CYP1B1,BRCA1,MFN2,RAC1,LEP,CD36,TLR4,CYCS
	GO:0032781	positive regulation of ATP-dependent activity		0.0325	245	0.365	3.47	8	52	ADRB2,SETMAR,ATP1B1,FXYD2,MYBPC3,CASR,TRPV4,TNNT2
	GO:0002292	T cell differentiation involved in immune response		0.0329	248	0.369	3.51	11	101	CCL20,MIR21,IL6,MIR301A,MIR326,STAT6,RARA,NFKBIZ,LGALS9,CD80,CD86
	GO:0046425	regulation of receptor signaling pathway via JAK-STAT		0.0335	252	0.374	3.56	13	139	CCL5,VHL,MIR146A,LEPROT,IL6,PRL,MIR301A,IL10,CYP1B1,GH1,KIT,RAC1,LEP
	GO:0032611	interleukin-1 beta production		0.0335	252	0.374	3.56	13	139	APP,ARG2,MIR132,MIR144,IL6,CX3CR1,GHRL,NOD2,CASP4,LGALS9,MIR708,CD36,TLR4
	GO:0034763	negative regulation of transmembrane transport		0.0344	259	0.384	3.65	16	202	MIR499A,ESR1,MIR103A1,MIR129-1,MIR143,THADA,PPP3CA,MIR212,HAMP,FXYD2,MIR326,NOS1,KCNE2,CAV3,LEP,MIR451A
	GO:2000401	regulation of lymphocyte migration		0.0346	260	0.384	3.65	10	84	CCL2,CCL5,CCL7,CCL8,CCL20,APP,TNFRSF14,ITGB3,ADAM17,LGALS9
	GO:0050982	detection of mechanical stimulus		0.0346	260	0.384	3.65	10	84	SCN10A,TCAP,CTNNB1,JUP,KIT,GRIN2B,CAV3,LRTOMT,TLR4,CDH2
	GO:0010656	negative regulation of muscle cell apoptotic process		0.0346	260	0.384	3.65	10	84	APOH,MIR145,MIR21,MIR210,MIR30E,GAPDH,NACA,GATA4,MFN2,NPM1
	GO:0086001	cardiac muscle cell action potential		0.0346	260	0.384	3.65	10	84	SCN1B,SCN2B,SCN10A,SLC8A1,ATP1B1,JUP,KCNJ2,DMD,KCNE2,CAV3
	GO:0032760	positive regulation of tumor necrosis factor production		0.0361	272	0.4	3.8	13	140	CLU,CCL2,APP,MIR144,IL6,NOD2,OAS1,OAS2,OAS3,LEP,LGALS9,CD36,TLR4
	GO:0043255	regulation of carbohydrate biosynthetic process		0.0361	272	0.4	3.8	13	140	AKR1A1,POU1F1,MIR103A1,PPP1CB,IL6,MYH9,GCG,PTH,LEP,LEPR,P2RY1,SLC35B4,CD36
	GO:0045762	positive regulation of adenylate cyclase activity		0.0363	273	0.401	3.81	7	39	ADORA2B,ADRB1,ADRB2,ADRB3,GCG,CALCR,EDNRA
	GO:0010893	positive regulation of steroid biosynthetic process		0.0363	273	0.401	3.81	7	39	CGA,ADM,ADORA2B,MIR182,MIR96,STAR,GH1
	GO:0051606	detection of stimulus		0.0374	282	0.412	3.92	37	752	ABCA4,PDE6B,OR4E1,OR4D1,ADORA1,PIGR,OR13C2,OR1A1,SCN10A,OR5G3,NOX3,TCAP,OR10W1,CTNNB1,OR9G4,NOD2,JUP,TAS2R1,OR13D1,KCNMB1,GNB1,OR5K1,KIT,GNGT1,GNGT2,TAS1R3,OR9I1,OR6Q1,CASP4,PCARE,CASR,GRIN2B,CAV3,RHO,LRTOMT,TLR4,CDH2
	GO:1904706	negative regulation of vascular associated smooth muscle cell proliferation		0.0375	282	0.412	3.92	8	53	CDKN1B,PPARG,MIR140,MIR137,MIR182,IL10,MIR96,MFN2
	GO:0002224	toll-like receptor signaling pathway		0.0384	289	0.421	4	10	85	ESR1,APP,AP3B1,MIR146A,B2M,GFI1,NFKBIZ,CD86,CD36,TLR4
	GO:0050953	sensory perception of light stimulus		0.0385	289	0.422	4.01	18	249	ABCA4,PDE6A,PDE6B,TYR,MIP,PRCD,COL1A1,CRYAA,CRYBA1,CRYBA4,CRYBB2,CRYZ,PPT1,SLC17A6,RPGRIP1,PCARE,RHO,PAX6
	GO:0001993	regulation of systemic arterial blood pressure by norepinephrine-epinephrine		0.0386	290	0.422	4.01	4	9	ADRA1A,ADRB1,ADRB2,ADRB3
	GO:0036376	sodium ion export across plasma membrane		0.0393	296	0.429	4.07	5	17	FXYD1,SLC8A1,ATP1B1,FXYD2,NPPA
	GO:0002024	diet induced thermogenesis		0.0393	296	0.429	4.07	5	17	ADRB1,ADRB2,ADRB3,PPARG,TRPV4
	GO:0036166	phenotypic switching		0.0393	296	0.429	4.07	5	17	MIR143,MIR140,MIR145,MIR182,MIR21
	GO:0050767	regulation of neurogenesis		0.0395	297	0.43	4.08	30	556	MAPT,SERPINF1,ACAN,ASPM,CCL13,MME,PPARG,MIR124-1,MIR132,MIR137,PPP3CA,MIR146A,CTNNB1,MIR219A2,IL6,PRL,CX3CR1,B2M,DCT,STAR,GH1,MFN2,KDR,KIT,NOS1,OPRM1,THY1,PAX6,CDH1,CAPRIN1
	GO:0048609	multicellular organismal reproductive process		0.0408	307	0.444	4.22	51	1178	ERBB2,ESR1,SERPINF1,CGA,PGR,HOXA10,KITLG,CLU,FER,ASPM,DNAJA1,SLC2A8,TBPL1,DZIP1,AP3B1,SLC6A4,ATM,CTNNB1,PRL,ADCY10,SOX9,CYP1B1,MYH9,GHRL,AVPR1A,GATA4,STAR,DDX5,BMPR1B,HPGDS,ACKR3,MYCBP,MFN2,KIT,NOS2,RARA,DSG1,OAS1,LEP,LEPR,EDN2,EDNRA,OPRM1,LGALS9,RLN2,OXTR,P2RY1,TIMP4,PEBP1,CDH1,RSPO1
	GO:1901016	regulation of potassium ion transmembrane transporter activity		0.0425	320	0.46	4.37	10	86	FXYD1,MIR103A1,MIR212,ATP1B1,FXYD2,KCNE2,NPPA,WWP2,CAV3,TRPV4
	GO:0042093	T-helper cell differentiation		0.0425	320	0.46	4.37	10	86	CCL20,MIR21,IL6,MIR301A,MIR326,STAT6,RARA,NFKBIZ,CD80,CD86
	GO:0086003	cardiac muscle cell contraction		0.0425	320	0.46	4.37	10	86	ADORA1,ADRB1,SCN1B,SCN2B,FXYD1,GATA4,JUP,KCNJ2,KCNE2,CAV3
	GO:2000403	positive regulation of lymphocyte migration		0.0431	324	0.464	4.41	8	54	CCL5,CCL7,CCL20,APP,TNFRSF14,ITGB3,ADAM17,LGALS9
	GO:0042745	circadian sleep/wake cycle		0.0431	324	0.464	4.41	8	54	ADORA1,ADRB1,IL6,GHRL,NPVF,KCNA2,HCRT,HCRTR2
	GO:0050670	regulation of lymphocyte proliferation		0.0431	324	0.464	4.41	21	323	ERBB2,RPS3,KITLG,CCL5,ARG2,PPP3CA,CD274,MIR21,ATM,CTNNB1,IL6,IL7,IL10,TNFRSF14,LEP,TFRC,LGALS9,CD80,CD86,TLR4,CD44
	GO:0045187	regulation of circadian sleep/wake cycle, sleep		0.0431	324	0.464	4.41	7	40	ADORA1,ADRB1,IL6,GHRL,NPVF,KCNA2,HCRTR2
	GO:0021537	telencephalon development		0.0434	327	0.467	4.44	22	348	PFDN1,ASPM,MIR429,P2RY12,AQP1,SLC1A2,SLC2A1,SLC8A1,MIR200A,MIR200B,CTNNB1,CX3CR1,MIR9-3,AVPR1A,SRD5A2,KCNA2,RAC1,FUT10,RARA,OXTR,PAX6,CDH2
	GO:0052548	regulation of endopeptidase activity		0.0438	330	0.47	4.47	24	399	HGF,MAPT,RPS3,SERPINF1,DLC1,PPARG,APP,AQP1,CRYAA,CASP12,MIR152,ASPH,MIR21,MIR205,IL6,GAPDH,GRIN2B,SERPINH1,LGALS9,TIMP4,CYCS,SERPINE1,CD44,CDH1
	GO:0051216	cartilage development		0.0449	338	0.481	4.57	23	374	CHI3L1,ACAN,ALCAM,FGFR2,COL1A1,IDUA,CNBP,MIR140,MIR21,CTNNB1,SOX9,GHRL,DCN,PTH,BMPR1B,RARA,SERPINH1,LEP,EDNRA,THRA,CD44,TRPV4,CDH2
	GO:0042129	regulation of T cell proliferation		0.045	339	0.482	4.58	18	252	ERBB2,RPS3,KITLG,CCL5,ARG2,PPP3CA,CD274,MIR21,CTNNB1,IL6,IL10,TNFRSF14,LEP,TFRC,LGALS9,CD80,CD86,CD44
	GO:0032757	positive regulation of interleukin-8 production		0.046	346	0.491	4.67	9	70	CHI3L1,IL6,NOD2,RAB1A,NOS2,LEP,LGALS9,TLR4,SERPINE1
	GO:0008277	regulation of G protein-coupled receptor signaling pathway		0.0467	351	0.498	4.73	14	164	PHB1,ADM,ADRB1,ADRB2,ADRB3,CCL5,APP,MIR30E,MYH9,ITGB3,DNM1,NOS1,CALCR,OPRM1
	GO:0048512	circadian behavior		0.047	353	0.5	4.75	10	87	ADORA1,ADRB1,IL6,GHRL,NPVF,KCNA2,KCNMA1,LEPR,HCRT,HCRTR2
	GO:0043462	regulation of ATP-dependent activity		0.047	353	0.5	4.75	10	87	ADRB2,FXYD1,SETMAR,THADA,ATP1B1,FXYD2,MYBPC3,CASR,TRPV4,TNNT2
	GO:0032526	response to retinoic acid		0.0485	365	0.515	4.89	13	144	PDGFRB,SERPINF1,FGFR2,COL1A1,AQP1,SLC6A4,ATM,SOX9,GATA4,STAR,RARA,LEP,TFRC
	GO:0032414	positive regulation of ion transmembrane transporter activity		0.0485	365	0.515	4.89	13	144	ADRB1,ADRB2,CCL2,PPP3CA,ASPH,ATP1B1,FXYD2,DMD,KCNE2,NPPA,COX17,EDNRA,TRPV4
	GO:0007178	cell surface receptor protein serine/threonine kinase signaling pathway		0.0505	380	0.534	5.08	29	536	FBN1,CCL2,COL1A2,DZIP1,PPARG,MIR130A,MIR143,MIR140,MIR146A,MIR145,MIR183,MIR21,MIR205,MIR212,MIR210,MIR30A,MIR7-2,PEG10,ADAM9,GATA4,DDX5,BMPR1B,DYNLRB1,KDR,ADAM17,CAV3,LGALS9,MIR885,LATS1
	GO:0060348	bone development		0.0505	380	0.534	5.08	20	302	FBN1,FGFR2,COL1A1,IDUA,ATP2B1,SOX9,GHRL,SRD5A2,PTH,GH1,XYLT1,BMPR1B,KDR,DMD,RARA,SERPINH1,EDA,LEP,LEPR,TRPV4
	GO:2000406	positive regulation of T cell migration		0.0509	383	0.538	5.11	7	41	CCL5,CCL20,APP,TNFRSF14,ITGB3,ADAM17,LGALS9
	GO:0032944	regulation of mononuclear cell proliferation		0.0515	387	0.543	5.16	21	327	ERBB2,RPS3,KITLG,CCL5,ARG2,PPP3CA,CD274,MIR21,ATM,CTNNB1,IL6,IL7,IL10,TNFRSF14,LEP,TFRC,LGALS9,CD80,CD86,TLR4,CD44
	GO:0071453	cellular response to oxygen levels		0.0519	391	0.547	5.2	16	209	CDKN1B,ADRB2,VHL,PPARG,AQP1,SLC8A1,MIR140,MIR146A,MIR145,MIR21,MIR210,PRL,KCNMB1,GNB1,GNGT1,CASR
	GO:0055002	striated muscle cell development		0.0522	392	0.549	5.22	13	145	TPM3,ERBB2,PDGFRB,TCAP,SLC8A1,MYBPC3,NACA,MFN2,DMD,KRT19,CAV3,THRA,TNNT2
	GO:0007420	brain development		0.0525	395	0.551	5.24	52	1221	HGF,PGAP3,RPS15A,PFDN1,DLC1,ASPM,ALCAM,FGFR2,SEC61A1,MIR429,P2RY12,POU1F1,DZIP1,APP,AQP1,SLC1A2,SLC2A1,MIR124-1,SLC6A4,SLC8A1,PPP3CA,PPT1,MIR200A,MIR200B,PRKDC,ATM,CTNNB1,ATP2B1,CX3CR1,MIR9-3,MYH9,AVPR1A,B2M,SRD5A2,DCT,KCNA2,ACKR3,ADGRL2,RAC1,FUT10,RARA,PCARE,GRIN2B,TBX19,THRA,OXTR,POMGNT2,MACO1,PAX6,TNNT2,CDH1,CDH2
	GO:1903706	regulation of hemopoiesis		0.0529	398	0.555	5.28	30	565	ERBB2,FBN1,KITLG,MITF,CCL5,CCL20,P2RY12,AP3B1,PPP3CA,MIR145,MIR21,PRKDC,CTNNB1,IL6,MIR301A,IL7,IL10,MIR326,B2M,ITGB3,NME1,NME2,RARA,NFKBIZ,LEP,LGALS9,CD80,CD86,TLR4,CD44
	GO:0051962	positive regulation of nervous system development		0.0531	399	0.556	5.29	25	430	MAPT,SERPINF1,ACAN,ASPM,MME,PPARG,MIR124-1,CTNNB1,MIR219A2,IL6,PRL,CX3CR1,GHRL,DCT,STAR,GH1,MFN2,KDR,ADGRL2,KIT,OPRM1,THBS2,OXTR,PAX6,CAPRIN1
	GO:0001997	positive regulation of the force of heart contraction by epinephrine-norepinephrine		0.0551	415	0.575	5.47	3	4	ADRA1A,ADRB1,ADRB2
	GO:0060737	prostate gland morphogenetic growth		0.0551	415	0.575	5.47	3	4	ESR1,FGFR2,SOX9
	GO:1903408	positive regulation of P-type sodium:potassium-exchanging transporter activity		0.0551	415	0.575	5.47	3	4	ATP1B1,FXYD2,TRPV4
	GO:0007586	digestion		0.0553	416	0.576	5.47	15	188	ADRB1,AQP1,PPP3CA,HAMP,SOX9,GHRL,NOD2,KCNMA1,LEP,TFF1,TFF2,TFF3,OXTR,CD36,TLR4
	GO:0045165	cell fate commitment		0.0554	417	0.577	5.48	24	405	MITF,FGFR2,TBX4,POU1F1,PPARG,CNBP,PDPN,PRKDC,CTNNB1,IL6,IL7,SOX9,GATA4,GFI1,STAT6,RAB10,KDR,KIT,RARA,CAV3,EDNRA,TBX19,LATS1,PAX6
	GO:0050829	defense response to Gram-negative bacterium		0.0559	421	0.581	5.52	12	126	ADM,SELP,APP,AQP1,HAMP,IL6,B2M,TNFRSF14,NOS2,NFKBIZ,TLR4,SERPINE1
	GO:1903524	positive regulation of blood circulation		0.0564	424	0.585	5.56	8	56	ADM,ADRA1A,ADRB1,ADRB2,GHRL,AVPR1A,NPPA,EDN2
	GO:0042476	odontogenesis		0.0569	428	0.589	5.6	14	167	ADM,SCN10A,FGFR2,COL1A1,COL1A2,AQP1,CTNNB1,ATP2B1,NECTIN1,EDA,EDNRA,CD34,SERPINE1,CDH2
	GO:0008360	regulation of cell shape		0.0569	428	0.589	5.6	14	167	DLC1,CFDP1,CCL2,CCL7,CCL8,CCL13,PDPN,MIR21,IL6,MYH9,KDR,KIT,RAC1,P2RY1
	GO:0061061	muscle structure development		0.0571	430	0.59	5.61	46	1038	TPM3,ERBB2,PDGFRB,MIR499A,ADM,ADRA1A,ADRB1,ADRB2,CCL8,FGFR2,UTRN,COL6A3,TCAP,MIR143,SLC8A1,MIR140,PPP3CA,MIR145,MIR21,MIR200B,HAMP,MIR22,CTNNB1,IL6,PRL,MYBPC3,SOX9,MYH9,AVPR1A,NACA,GATA4,DDX5,MFN2,DMD,KIT,NOS1,RAC1,RARA,KRT19,CAV3,EDNRA,THRA,POMGNT2,MIR489,TNNT2,CDH2
	GO:0042743	hydrogen peroxide metabolic process		0.0576	434	0.594	5.65	9	72	TPO,PRL,DUOX1,MFN2,RAC1,GPX3,CAT,PRDX1,CYCS
	GO:0097530	granulocyte migration		0.0582	438	0.599	5.69	16	211	CCL1,CCL2,CCL5,CCL7,CCL8,CCL13,CCL20,SLC37A4,NOD2,DUOX1,GNB1,RAC1,EDN2,EDNRA,TRPV4,CKLF
	GO:0001503	ossification		0.0582	438	0.599	5.69	30	568	HGF,PHB1,ADRB2,CFDP1,FGFR2,COL1A1,COL1A2,PPARG,SLC8A1,MIR140,MIR137,PPP3CA,MIR21,MIR205,MIR210,CTNNB1,ATP2B1,IL6,PRL,SOX9,PTH,DDX5,MEPE,XYLT1,BMPR1B,CALCR,CASR,CAT,LEP,THRA
	GO:0051354	negative regulation of oxidoreductase activity		0.0598	450	0.614	5.84	7	42	ARG2,MIR132,MIR21,MIR212,GFI1,MIR378A,CAV3
	GO:0051897	positive regulation of phosphatidylinositol 3-kinase/protein kinase B signal transduction		0.0601	452	0.616	5.86	13	147	CHI3L1,PHB1,P2RY12,MIR132,MIR143,MIR21,MIR205,IL6,CX3CR1,RARA,CALCR,NTS,LEP
	GO:0042445	hormone metabolic process		0.0606	456	0.621	5.9	20	306	TPO,HSP90B1,ESR1,CGA,ADM,SCNN1B,MME,IDE,PRL,CYP1B1,SRD5A2,GFI1,STAR,GH1,DUOX1,BMPR1B,KCNMA1,MBOAT4,LEP,HCRTR2
	GO:0007405	neuroblast proliferation		0.0615	462	0.628	5.97	11	108	ACAN,ASPM,FGFR2,MIR137,CTNNB1,PRL,CX3CR1,DCT,GH1,RAB10,PAX6
	GO:0007622	rhythmic behavior		0.063	474	0.643	6.11	10	90	ADORA1,ADRB1,IL6,GHRL,NPVF,KCNA2,KCNMA1,LEPR,HCRT,HCRTR2
	GO:0033028	myeloid cell apoptotic process		0.0642	483	0.654	6.21	8	57	KITLG,CCL5,APOH,IL6,NOD2,ADAM17,THRA,CD44
	GO:0032620	interleukin-17 production		0.0642	483	0.654	6.21	8	57	PHB1,CCL1,ARG2,IL6,MIR301A,NOD2,MIR383,TLR4
	GO:0031279	regulation of cyclase activity		0.0644	484	0.654	6.22	9	73	ADORA2B,ADRB1,ADRB2,ADRB3,GCG,NOS1,NOS2,CALCR,EDNRA
	GO:0031348	negative regulation of defense response		0.0645	485	0.655	6.23	23	383	HGF,SERPINF1,ADORA1,ADRB2,PPARG,ARG2,MIR146A,MIR145,MIR187,MIR21,MIR205,PRKDC,HAMP,CX3CR1,IL10,GHRL,B2M,NOD2,OAS1,OAS3,TFF2,LGALS9,CD44
	GO:1903313	positive regulation of mRNA metabolic process		0.0651	490	0.66	6.27	16	213	CLNS1A,MIR130A,MIR128-1,MIR140,MIR137,MIR146A,MIR144,MIR145,MIR212,MIR210,MIR96,MIR326,MIR196B,MIR885,MIR451A,CAPRIN1
	GO:0050886	endocrine process		0.0652	491	0.66	6.27	12	128	CGA,ADRB1,PPARG,AQP1,IL6,GHRL,AVPR1A,NPVF,MFN2,LEP,EDN2,OXTR
	GO:0003073	regulation of systemic arterial blood pressure		0.0652	491	0.66	6.27	12	128	ADM,ADORA1,ADRA1A,ADRB1,ADRB2,ADRB3,AVPR1A,KDR,NPPA,EDN2,OXTR,CD36
	GO:0032970	regulation of actin filament-based process		0.0696	523	0.699	6.64	26	464	PDGFRB,ADORA1,ADRB1,DLC1,HRAS,FER,CCL13,FXYD1,PDPN,RHPN2,MIR21,MYBPC3,MYH9,GATA4,ITGB3,JUP,KCNJ2,MFN2,NOS1,RAC1,CAV3,LATS1,THRA,CD47,ARPIN,TNNT2
	GO:0051129	negative regulation of cellular component organization		0.0696	524	0.699	6.64	41	894	HGF,AICDA,MAPT,ESR1,PFDN1,PFDN5,DLC1,CLU,FGFR2,SETMAR,PPARG,APP,PPP3CA,RHPN2,MIR21,MIR205,MIR210,ATM,SOX9,MYH9,B2M,TFIP11,ITGB3,GFI1,XYLT1,BRCA1,MFN2,RAB7A,ADAM17,RAC1,NPM1,GRIN2B,CAV3,TFRC,THRA,THY1,CD47,ARPIN,TRPV4,SVIP,CDH1
	GO:0030100	regulation of endocytosis		0.0697	525	0.699	6.64	24	411	CLU,CCL2,SELE,PPARG,APP,PPP3CA,PPT1,MIR183,MIR205,HAMP,MYH9,B2M,ITGB3,NOD2,GH1,DNM1,RAB5C,RAC1,CAV3,CD36,SERPINE1,CD47,RSPO1,SPACA3
	GO:0016192	vesicle-mediated transport		0.0699	526	0.699	6.64	70	1822	ABCC4,ADM,ADORA1,ADORA2B,ADRB2,ADRB3,PIGR,CLU,HRAS,FER,CCL2,CCL5,CCL8,SELE,EXOC6,PPARG,APP,AP3B1,ARSG,CRYBA1,RHOB,ARHGAP1,PPP3CA,PPT1,MIR183,MIR205,LEPROT,HAMP,CTNNB1,EIF2AK1,MX1,MYH9,PEG10,B2M,ITGB3,NOD2,GH1,RAB10,ACKR3,RAB7A,NME1,DNM1,RAB1A,RAB2A,KIT,RAB5C,RAC1,SLC17A6,NPPA,RARA,AMN,TVP23B,CAV3,CUBN,LEP,LEPR,TFRC,LGALS9,P2RY1,LRTOMT,CD36,TLR4,LEPROTL1,SERPINE1,CD44,CD47,CDH2,RSPO1,SPACA3,AP3S2
	GO:0050802	circadian sleep/wake cycle, sleep		0.07	527	0.699	6.64	7	43	ADORA1,ADRB1,IL6,GHRL,NPVF,KCNA2,HCRTR2
	GO:0099622	cardiac muscle cell membrane repolarization		0.07	527	0.699	6.64	7	43	SCN1B,SCN2B,ATP1B1,KCNJ2,KCNE2,NPPA,CAV3
	GO:0045940	positive regulation of steroid metabolic process		0.07	527	0.699	6.64	7	43	CGA,ADM,ADORA2B,MIR182,MIR96,STAR,GH1
	GO:0007190	activation of adenylate cyclase activity		0.0701	527	0.699	6.64	6	30	ADORA2B,ADRB1,ADRB2,ADRB3,CALCR,EDNRA
	GO:0051769	regulation of nitric-oxide synthase biosynthetic process		0.0701	527	0.699	6.64	6	30	CCL2,CCL20,MIR132,NOD2,KDR,TLR4
	GO:0051767	nitric-oxide synthase biosynthetic process		0.0701	527	0.699	6.64	6	30	CCL2,CCL20,MIR132,NOD2,KDR,TLR4
	GO:0032147	activation of protein kinase activity		0.0704	529	0.701	6.66	12	129	CHI3L1,PHB1,FBN1,ADRB2,CCL5,MIR143,MIR21,ITGB3,GH1,LEP,CD86,TLR4
	GO:0097531	mast cell migration		0.071	534	0.705	6.7	5	19	KITLG,CCL5,CCL13,KIT,RAC1
	GO:0071639	positive regulation of monocyte chemotactic protein-1 production		0.071	534	0.705	6.7	5	19	NOD2,OAS1,OAS3,LGALS9,TRPV4
	GO:0071300	cellular response to retinoic acid		0.0717	540	0.709	6.74	9	74	SERPINF1,FGFR2,COL1A1,AQP1,SLC6A4,ATM,SOX9,RARA,LEP
	GO:0003309	type B pancreatic cell differentiation		0.0717	540	0.709	6.74	9	74	VHL,IDE,MIR7-2,SOX9,GCG,CDKAL1,LEPR,PAX6,CDH2
	GO:0009409	response to cold		0.0717	540	0.709	6.74	9	74	ADM,ADRB1,ADRB2,ADRB3,UCP2,UCP3,PPARG,ATP2B1,THRA
	GO:0055078	sodium ion homeostasis		0.0717	540	0.709	6.74	9	74	ADORA1,SCNN1B,ANPEP,SLC1A3,SLC8A1,ATP1B1,FXYD2,AVPR1A,EDNRA
	GO:0008202	steroid metabolic process		0.0726	546	0.717	6.81	23	386	ESR1,CGA,ADM,ADORA2B,SCNN1B,APP,MIR182,SLC37A4,PRL,CYB5R1,CYP1B1,MIR96,SRD5A2,GFI1,STAR,GH1,BMPR1B,KCNMA1,KIT,CAT,CUBN,LEP,LEPR
	GO:0072538	T-helper 17 type immune response		0.073	549	0.718	6.82	8	58	PHB1,CCL20,MIR21,IL6,MIR301A,MIR326,NFKBIZ,LGALS9
	GO:0044058	regulation of digestive system process		0.073	549	0.718	6.82	8	58	ADRB1,AQP1,PPP3CA,HAMP,GHRL,LEP,TFF2,OXTR
	GO:0045933	positive regulation of muscle contraction		0.073	549	0.718	6.82	8	58	ADRA1A,MIR21,GHRL,KIT,NPPA,EDN2,OXTR,TRPV4
	GO:0034284	response to monosaccharide		0.0742	559	0.729	6.93	19	286	CDKN1B,SERPINF1,UCP2,MIR130A,SLC8A1,PPP3CA,MIR146A,MIR200A,SELENOT,MYH9,GHRL,GATA4,GCG,NOS2,RAC1,CASR,CAT,LEP,LEPR
	GO:0043487	regulation of RNA stability		0.0744	560	0.73	6.94	18	262	TRAF5,MIR130A,MIR128-1,MIR140,MIR137,MIR146A,MIR144,MIR145,MIR212,MIR210,MIR96,MIR326,MIR196B,NPM1,CALCR,MIR885,MIR451A,CAPRIN1
	GO:1903034	regulation of response to wounding		0.0766	577	0.751	7.13	17	239	F11,ADRB2,HRAS,CCL2,VWF,APOH,MIR21,MIR200B,IL10,SMOC2,XYLT1,DUOX1,ADAM17,KLKB1,CD36,SERPINE1,MIR451A
	GO:0002819	regulation of adaptive immune response		0.0782	588	0.765	7.27	18	263	CCL20,SELE,SELP,CD274,MIR21,IL6,MIR301A,IL10,MIR326,B2M,TNFRSF14,STAT6,NOD2,NFKBIZ,TFRC,LGALS9,CD80,CD44
	GO:0014074	response to purine-containing compound		0.0784	590	0.766	7.28	14	172	HSP90B1,TYR,ADORA1,ALDH3A1,COL1A1,P2RY12,APP,AQP1,SLC6A4,SLC8A1,ASPH,CYP1B1,DUOX1,P2RY1
	GO:0001508	action potential		0.079	595	0.77	7.32	15	194	ADRA1A,SCN1B,SCN2B,SCN10A,SLC8A1,ATP1B1,JUP,KCNA2,KCNJ2,KCNMA1,DMD,KCNE2,GRIN2B,CAV3,CD36
	GO:0022612	gland morphogenesis		0.079	595	0.77	7.32	15	194	HGF,ESR1,PGR,CCL13,FGFR2,IL6,SOX9,STAT6,CAV3,EDA,RLN2,OXTR,CD44,PAX6,CDH1
	GO:0090303	positive regulation of wound healing		0.0798	600	0.777	7.38	9	75	HRAS,CCL2,VWF,APOH,SMOC2,DUOX1,CD36,SERPINE1,MIR451A
	GO:0050728	negative regulation of inflammatory response		0.0807	607	0.784	7.45	17	240	HGF,SERPINF1,ADORA1,ADRB2,PPARG,MIR146A,MIR145,MIR187,MIR205,HAMP,CX3CR1,IL10,GHRL,NOD2,TFF2,LGALS9,CD44
	GO:0002460	adaptive immune response based on somatic recombination of immune receptors built from immunoglobulin superfamily domains		0.081	610	0.786	7.47	24	415	AICDA,CTSC,PHB1,CLU,HRAS,CCL20,SELE,SELP,CD274,MIR21,IL6,MIR301A,IL10,MIR326,B2M,STAT6,NOD2,ADAM17,NFKBIZ,IL18BP,TFRC,LGALS9,CD80,TLR4
	GO:1904994	regulation of leukocyte adhesion to vascular endothelial cell		0.0815	613	0.788	7.49	7	44	SELE,SELP,MIR146A,FUT9,MIR21,IL6,CHST4
	GO:0086004	regulation of cardiac muscle cell contraction		0.0815	613	0.788	7.49	7	44	ADORA1,ADRB1,FXYD1,GATA4,JUP,KCNJ2,CAV3
	GO:0002052	positive regulation of neuroblast proliferation		0.0815	613	0.788	7.49	7	44	ACAN,ASPM,CTNNB1,PRL,CX3CR1,DCT,PAX6
	GO:0010658	striated muscle cell apoptotic process		0.0834	627	0.805	7.65	10	93	CASP12,MIR145,MIR21,MIR30E,NACA,GATA4,MFN2,GNB1,GNGT1,NPM1
	GO:0002181	cytoplasmic translation		0.0835	628	0.805	7.65	14	173	RPL26,RPL27,RPL32,RPLP0,RPS3,RPS14,RPS15A,RPS17,RPS24,RPL23,CNBP,RPSA,RPL12,RPL19
	GO:1904659	glucose transmembrane transport		0.0848	638	0.816	7.75	13	152	ESR1,AK1,SLC2A8,MIR103A1,SLC1A2,SLC2A1,SLC5A3,MIR143,PTH,GH1,MFN2,LEP,EDNRA
	GO:0002252	immune effector process		0.0851	640	0.816	7.75	39	842	AICDA,CTSC,PHB1,ADORA2B,CLU,FER,SCNN1B,CCL2,CCL20,SELE,SELP,APP,MIR21,PRKDC,IL6,CX3CR1,MIR301A,IL10,MIR326,B2M,TNFRSF14,STAT6,NOD2,ADAM17,KIT,NOS2,NPPA,RARA,CASP4,NFKBIZ,LEP,TFRC,LGALS9,CD80,CD86,CD36,TLR4,PRDX1,CD47
	GO:0048245	eosinophil chemotaxis		0.0851	640	0.816	7.75	6	31	CCL1,CCL2,CCL5,CCL7,CCL8,CCL13
	GO:0014829	vascular associated smooth muscle contraction		0.0851	640	0.816	7.75	6	31	SCNN1B,SLC8A1,MIR21,ATP2B1,EDN2,EDNRA
	GO:1905564	positive regulation of vascular endothelial cell proliferation		0.0851	640	0.816	7.75	6	31	MIR499A,MIR130A,MIR132,MIR21,GHRL,ADAM17
	GO:0043473	pigmentation		0.0857	645	0.82	7.79	16	218	TYR,ADRB2,KITLG,MITF,MLPH,VHL,AP3B1,ASIP,SOX9,DCT,RAB1A,KIT,EDA,EDNRA,CDH2,AP3S2
	GO:0046888	negative regulation of hormone secretion		0.0857	645	0.82	7.79	11	112	ADORA1,FBN1,UCP2,PPARG,PPP3CA,IL6,GHRL,NPVF,NOS1,LEP,EDN2
	GO:0022604	regulation of cell morphogenesis		0.0865	651	0.826	7.85	20	314	DLC1,CFDP1,CCL2,CCL7,CCL8,CCL13,ALCAM,PDPN,MIR21,PRKDC,IL6,MYH9,MFN2,KDR,KIT,RAC1,P2RY1,CD44,ARPIN,CAPRIN1
	GO:0051146	striated muscle cell differentiation		0.0881	663	0.841	7.99	27	498	TPM3,ERBB2,PDGFRB,MIR499A,ADRA1A,ADRB1,CCL8,TCAP,SLC8A1,PPP3CA,MIR200B,HAMP,MYBPC3,MYH9,AVPR1A,NACA,GATA4,MFN2,DMD,NOS1,RAC1,RARA,KRT19,CAV3,THRA,TNNT2,CDH2
	GO:0045214	sarcomere organization		0.0886	667	0.844	8.02	9	76	TCAP,SLC8A1,MYBPC3,MFN2,DMD,KRT19,CAV3,THRA,TNNT2
	GO:0034219	carbohydrate transmembrane transport		0.0888	668	0.845	8.03	14	174	ESR1,AK1,SLC2A8,AQP1,MIR103A1,SLC1A2,SLC2A1,SLC5A3,MIR143,PTH,GH1,MFN2,LEP,EDNRA
	GO:0009306	protein secretion		0.0911	686	0.866	8.23	27	499	FBN1,ADRB1,UCP2,CCL5,PPARG,IDUA,MIR130A,MIR140,PPP3CA,MIR146A,MIR200A,MIR210,IL6,SELENOT,MYH9,GHRL,ADAM9,GCG,NOS1,NOS2,RAC1,CASR,TVP23B,LEP,LEPR,OPRM1,TLR4
	GO:0070098	chemokine-mediated signaling pathway		0.0913	687	0.867	8.24	10	94	CCL1,CCL2,CCL5,CCL7,CCL8,CCL13,CCL20,CX3CR1,ACKR3,TFF2
	GO:0046642	negative regulation of alpha-beta T cell proliferation		0.0927	698	0.879	8.35	5	20	ARG2,CD274,TNFRSF14,LGALS9,CD44
	GO:0045777	positive regulation of blood pressure		0.0934	702	0.882	8.39	8	60	ADH5,ADORA1,ADRA1A,ADRB1,ADRB2,AVPR1A,TAC3,OXTR
	GO:0031032	actomyosin structure organization		0.0934	702	0.882	8.39	19	291	TPM3,ERBB2,PDGFRB,DLC1,TCAP,SLC8A1,RHPN2,MIR21,MYBPC3,MYH9,NACA,MFN2,DMD,RAC1,KRT19,CAV3,THRA,CD47,TNNT2
	GO:0002703	regulation of leukocyte mediated immunity		0.0943	710	0.89	8.46	20	316	ADORA2B,FER,CCL2,CCL20,SELE,SELP,IL6,CX3CR1,IL10,B2M,STAT6,NOD2,KIT,NOS2,NPPA,LEP,TFRC,LGALS9,CD80,TLR4
	GO:0042749	regulation of circadian sleep/wake cycle		0.0945	711	0.891	8.47	7	45	ADORA1,ADRB1,IL6,GHRL,NPVF,KCNA2,HCRTR2
	GO:0046683	response to organophosphorus		0.0969	729	0.913	8.67	13	154	HSP90B1,TYR,ALDH3A1,COL1A1,P2RY12,APP,AQP1,SLC6A4,SLC8A1,ASPH,CYP1B1,DUOX1,P2RY1
	GO:0060087	relaxation of vascular associated smooth muscle		0.0972	731	0.913	8.67	4	11	ADORA1,ADORA2B,KCNMA1,TRPV4
	GO:0060700	regulation of ribonuclease activity		0.0972	731	0.913	8.67	4	11	NPM1,OAS1,OAS2,OAS3
	GO:0035592	establishment of protein localization to extracellular region		0.0974	733	0.913	8.68	27	501	FBN1,ADRB1,UCP2,CCL5,PPARG,IDUA,MIR130A,MIR140,PPP3CA,MIR146A,MIR200A,MIR210,IL6,SELENOT,MYH9,GHRL,ADAM9,GCG,NOS1,NOS2,RAC1,CASR,TVP23B,LEP,LEPR,OPRM1,TLR4
	GO:0051222	positive regulation of protein transport		0.0987	743	0.925	8.79	23	394	ERBB2,ADRB1,HRAS,CCL2,PPARG,APP,ASPH,LEPROT,IL6,MYH9,GHRL,ADAM9,GCG,JUP,BRCA1,RAC1,CASR,LEP,LEPR,LRTOMT,TLR4,TRPV4,CDH1
	GO:1904019	epithelial cell apoptotic process		0.0994	748	0.931	8.84	15	198	CDKN1B,ESR1,PGR,CCL2,CCL8,MIR132,MIR182,IL6,MIR30E,IL10,ITGB3,KDR,NFKBIZ,EDNRA,SERPINE1
	GO:0140962	multicellular organismal-level chemical homeostasis		0.0999	752	0.934	8.88	10	95	SCNN1B,AQP1,HAMP,EIF2AK1,B2M,KDR,NPPA,OAS1,RHCE,TRPV4
	GO:0031589	cell-substrate adhesion		0.101	760	0.943	8.96	24	421	DLC1,FER,UTRN,COL1A1,VWF,PDPN,MIR183,POLDIP2,CTNNB1,MYH9,ADAM9,SMOC2,ITGB3,JUP,KDR,DMD,RAB1A,RAC1,EDA,THY1,CD34,CD36,SERPINE1,CD44
	GO:0003300	cardiac muscle hypertrophy		0.102	765	0.948	9.01	12	134	ADRA1A,ADRB1,PPARG,TCAP,PPP3CA,MIR145,MIR21,HAMP,GATA4,NPPA,CAV3,LEP
	GO:0031344	regulation of cell projection organization		0.103	778	0.963	9.15	42	941	HGF,ABCC4,MAPT,SERPINF1,SCN1B,HRAS,FER,P2RY12,DZIP1,APP,AQP1,MIR124-1,MIR129-2,PDPN,MIR132,PPP3CA,ARSB,FUT9,MIR21,MIR212,MIR210,IL6,PRL,B2M,GFI1,XYLT1,MFN2,ADAM17,DMD,NME1,NME2,KIT,RAC1,GRIN2B,THY1,CD44,ARPIN,TRPV4,PAX6,CDH1,CDH2,CAPRIN1
	GO:0008645	hexose transmembrane transport		0.104	779	0.963	9.15	13	155	ESR1,AK1,SLC2A8,MIR103A1,SLC1A2,SLC2A1,SLC5A3,MIR143,PTH,GH1,MFN2,LEP,EDNRA
	GO:0006692	prostanoid metabolic process		0.105	792	0.975	9.27	8	61	PTGES2,PTGES,PPARG,PDPN,MIR132,AVPR1A,HPGDS,EDN2
	GO:0006693	prostaglandin metabolic process		0.105	792	0.975	9.27	8	61	PTGES2,PTGES,PPARG,PDPN,MIR132,AVPR1A,HPGDS,EDN2
	GO:0051224	negative regulation of protein transport		0.105	792	0.975	9.27	15	199	FBN1,UCP2,IDUA,MIR128-1,MIR140,MIR148A,PPP3CA,MIR146A,MIR210,GHRL,NOS1,WWP2,OPRM1,CD36,SVIP
	GO:0009755	hormone-mediated signaling pathway		0.106	798	0.982	9.33	16	222	ESR1,CGA,PGR,PHB1,DNAJA1,VHL,PPARG,ASIP,GHRL,PTH,DDX5,GH1,BRCA1,RARA,LATS1,THRA
	GO:0002009	morphogenesis of an epithelium		0.107	802	0.985	9.36	43	973	HGF,ESR1,PGR,ADM,DLC1,MITF,FER,SCNN1B,CCL13,ALCAM,FGFR2,TBX4,DZIP1,APP,TCAP,PPP1CB,RHOB,PDPN,SLC8A1,MIR21,CTNNB1,IL6,INVS,IL10,SOX9,GATA4,DCN,RAB10,KDR,ADAM17,KRT25,RAC1,RARA,DSC1,PCARE,CASR,CAV3,EDNRA,LATS1,CD44,TNNT2,CDH1,CDH2
	GO:0035051	cardiocyte differentiation		0.109	821	1.01	9.56	18	270	ERBB2,PDGFRB,MIR499A,ADRA1A,ADRB1,TCAP,MIR143,SLC8A1,MIR145,MIR21,MIR200B,HAMP,CTNNB1,GATA4,RARA,CAV3,EDNRA,CDH2
	GO:0034103	regulation of tissue remodeling		0.109	821	1.01	9.56	12	135	PPARG,IDUA,MIR143,PPP3CA,HAMP,IL6,GATA4,ITGB3,CALCR,LEP,LEPR,TFRC
	GO:0090218	positive regulation of lipid kinase activity		0.109	822	1.01	9.56	7	46	PDGFRB,MAPT,P2RY12,APP,NOD2,KIT,RAC1
	GO:0046649	lymphocyte activation		0.109	823	1.01	9.56	44	1005	ERBB2,AICDA,RPS3,PFDN1,PHB1,KITLG,SLC39A6,CCL2,CCL5,CCL20,POU1F1,AP3B1,ARG2,PPP3CA,CD274,MIR21,PRKDC,ATM,CTNNB1,IL6,MIR301A,IL7,IL10,MIR326,MYH9,B2M,TNFRSF14,STAT6,NOD2,ADAM17,KIT,RARA,NFKBIZ,LEP,LEPR,TFRC,LGALS9,THY1,CD80,CD86,TLR4,PRDX1,CD44,CD47
	GO:0001890	placenta development		0.111	837	1.02	9.72	15	200	CDKN1B,ADM,MME,FGFR2,VWF,PPARG,SLC8A1,PRL,IL10,GHRL,PEG10,KRT19,LEP,SERPINE1,CDH1
	GO:0070665	positive regulation of leukocyte proliferation		0.112	841	1.03	9.75	16	223	RPS3,KITLG,CCL5,PPP3CA,CD274,MIR21,IL6,IL7,PTH,KIT,LEP,TFRC,LGALS9,CD80,CD86,TLR4
	GO:0034341	response to type II interferon		0.113	852	1.04	9.86	14	178	CCL1,CCL2,CCL5,CCL7,CCL8,CCL13,CCL20,PPARG,GAPDH,NOD2,NOS2,LGALS9,TLR4,CD47
	GO:0019218	regulation of steroid metabolic process		0.117	882	1.07	10.2	12	136	CGA,ADM,ADORA2B,MIR182,PRL,MIR96,GFI1,STAR,GH1,KCNMA1,KIT,LEP
	GO:0043367	CD4-positive, alpha-beta T cell differentiation		0.118	886	1.08	10.2	11	116	CCL20,MIR21,IL6,MIR301A,MIR326,STAT6,RARA,NFKBIZ,LGALS9,CD80,CD86
	GO:0071391	cellular response to estrogen stimulus		0.118	890	1.08	10.3	8	62	ESR1,MIR143,MIR148A,MIR146A,MIR145,RARA,MIR708,MIR451A
	GO:1904707	positive regulation of vascular associated smooth muscle cell proliferation		0.118	890	1.08	10.3	8	62	MIR499A,FGFR2,MIR130A,MIR146A,MIR21,MIR301A,IL10,MFN2
	GO:1905517	macrophage migration		0.119	896	1.09	10.3	10	97	CCL2,CCL5,CCL8,P2RY12,MIR128-1,CX3CR1,DUOX1,EDN2,TRPV4,CKLF
	GO:0010712	regulation of collagen metabolic process		0.12	903	1.09	10.4	9	79	PDGFRB,CYGB,ADORA2B,CCL2,PPARG,IDUA,MIR145,IL6,SERPINE1
	GO:1905953	negative regulation of lipid localization		0.12	903	1.09	10.4	9	79	PPARG,MIR128-1,MIR148A,MIR146A,MIR144,MIR145,IL6,ITGB3,LEP
	GO:0071692	protein localization to extracellular region		0.122	920	1.11	10.6	27	508	FBN1,ADRB1,UCP2,CCL5,PPARG,IDUA,MIR130A,MIR140,PPP3CA,MIR146A,MIR200A,MIR210,IL6,SELENOT,MYH9,GHRL,ADAM9,GCG,NOS1,NOS2,RAC1,CASR,TVP23B,LEP,LEPR,OPRM1,TLR4
	GO:0030277	maintenance of gastrointestinal epithelium		0.123	925	1.11	10.6	6	33	SOX9,NOD2,TFF1,TFF2,TFF3,TLR4
	GO:0042670	retinal cone cell differentiation		0.123	925	1.11	10.6	6	33	MIR124-1,MIR182,MIR183,MIR96,THY1,PAX6
	GO:0032787	monocarboxylic acid metabolic process		0.125	940	1.13	10.7	35	738	CYGB,AKR1A1,PLA2G15,ADH5,UCP2,UCP3,ALDOC,PTGES2,FMO1,PTGES,PPARG,APP,IDUA,SLC1A3,PDPN,MIR132,ARSB,MIR182,MIR210,SLC37A4,SOX9,CYP1B1,MIR96,GAPDH,AVPR1A,CYP4A11,STAR,BRCA1,HPGDS,GATD1,KIT,LDHC,LEP,EDN2,CD36
	GO:0032411	positive regulation of transporter activity		0.126	945	1.14	10.8	13	158	ADRB1,ADRB2,CCL2,PPP3CA,ASPH,ATP1B1,FXYD2,DMD,KCNE2,NPPA,COX17,EDNRA,TRPV4
	GO:0071326	cellular response to monosaccharide stimulus		0.131	988	1.19	11.3	15	203	SERPINF1,UCP2,MIR130A,PPP3CA,MIR146A,MIR200A,SELENOT,MYH9,GHRL,GATA4,GCG,RAC1,CASR,LEP,LEPR
	GO:1902107	positive regulation of leukocyte differentiation		0.133	998	1.19	11.3	17	250	KITLG,CCL5,AP3B1,PPP3CA,MIR145,MIR21,PRKDC,IL6,IL7,IL10,MIR326,ITGB3,RARA,NFKBIZ,LGALS9,CD80,CD86
	GO:0061138	morphogenesis of a branching epithelium		0.133	998	1.19	11.3	17	250	HGF,ESR1,PGR,ADM,CCL13,FGFR2,CTNNB1,IL6,IL10,SOX9,KDR,CASR,CAV3,EDNRA,CD44,TNNT2,CDH1
	GO:0015749	monosaccharide transmembrane transport		0.134	1000	1.2	11.4	13	159	ESR1,AK1,SLC2A8,MIR103A1,SLC1A2,SLC2A1,SLC5A3,MIR143,PTH,GH1,MFN2,LEP,EDNRA
	GO:0014897	striated muscle hypertrophy		0.135	1000	1.21	11.5	12	138	ADRA1A,ADRB1,PPARG,TCAP,PPP3CA,MIR145,MIR21,HAMP,GATA4,NPPA,CAV3,LEP
	GO:0043467	regulation of generation of precursor metabolites and energy		0.135	1000	1.21	11.5	12	138	IDE,PPP1CB,MIR210,AVPR1A,PTH,MFN2,NOS2,OAS1,COX17,CD36,CYCS,TRPV4
	GO:0032701	negative regulation of interleukin-18 production		0.135	1000	1.21	11.5	3	5	MIR197,IL10,NOD2
	GO:1904347	regulation of small intestine smooth muscle contraction		0.135	1000	1.21	11.5	3	5	GHRL,KCNMA1,KIT
	GO:1990051	activation of protein kinase C activity		0.135	1000	1.21	11.5	3	5	PHB1,LEP,CD86
	GO:0048729	tissue morphogenesis		0.138	1000	1.23	11.7	48	1141	HGF,ESR1,PGR,ADM,DLC1,MITF,FER,SCNN1B,CCL13,ALCAM,FGFR2,TBX4,DZIP1,APP,TCAP,PPP1CB,RHOB,PDPN,MIR143,SLC8A1,MIR145,MIR21,CTNNB1,IL6,INVS,MYBPC3,IL10,SOX9,GATA4,DCN,ITGB3,RAB10,KDR,ADAM17,KRT25,RAC1,RARA,DSC1,PCARE,CASR,CAV3,EDNRA,TBX19,LATS1,CD44,TNNT2,CDH1,CDH2
	GO:0032868	response to insulin		0.14	1000	1.25	11.9	21	351	ADM,UCP2,UCP3,HRAS,FER,COL1A1,SLC2A8,IDE,PPARG,MIR103A1,SLC2A1,MIR143,PRKDC,ATP2B1,IL10,GH1,RAB10,MFN2,CAT,LEP,TRPV4
	GO:0120035	regulation of plasma membrane bounded cell projection organization		0.142	1000	1.26	12	41	924	HGF,ABCC4,MAPT,SERPINF1,SCN1B,HRAS,FER,P2RY12,DZIP1,APP,AQP1,MIR124-1,MIR129-2,PDPN,MIR132,PPP3CA,ARSB,FUT9,MIR212,MIR210,IL6,PRL,B2M,GFI1,XYLT1,MFN2,ADAM17,DMD,NME1,NME2,KIT,RAC1,GRIN2B,THY1,CD44,ARPIN,TRPV4,PAX6,CDH1,CDH2,CAPRIN1
	GO:0060180	female mating behavior		0.143	1000	1.27	12	4	12	TRPC2,PGR,AVPR1A,THRA
	GO:0006527	arginine catabolic process		0.143	1000	1.27	12	4	12	ARG2,MIR21,NOS1,NOS2
	GO:0034756	regulation of iron ion transport		0.143	1000	1.27	12	4	12	MIR210,HAMP,B2M,NOS1
	GO:0033197	response to vitamin E		0.143	1000	1.27	12	4	12	COL1A1,EIF2AK2,CAT,LEP
	GO:0060767	epithelial cell proliferation involved in prostate gland development		0.143	1000	1.27	12	4	12	CDKN1B,SERPINF1,CTNNB1,SOX9
	GO:0032733	positive regulation of interleukin-10 production		0.144	1000	1.27	12.1	7	48	HGF,MIR145,CD274,IL6,NOD2,LGALS9,TLR4
	GO:0033032	regulation of myeloid cell apoptotic process		0.144	1000	1.27	12.1	7	48	KITLG,CCL5,APOH,NOD2,ADAM17,THRA,CD44
	GO:0060986	endocrine hormone secretion		0.146	1000	1.29	12.2	9	81	CGA,PPARG,AQP1,IL6,GHRL,AVPR1A,NPVF,MFN2,LEP
	GO:1903708	positive regulation of hemopoiesis		0.146	1000	1.29	12.2	17	252	KITLG,CCL5,AP3B1,PPP3CA,MIR145,MIR21,PRKDC,IL6,IL7,IL10,MIR326,ITGB3,RARA,NFKBIZ,LGALS9,CD80,CD86
	GO:0031649	heat generation		0.151	1000	1.33	12.7	5	22	ADRB1,ADRB2,ADRB3,CCL5,PTGES
	GO:1904035	regulation of epithelial cell apoptotic process		0.152	1000	1.33	12.7	13	161	CDKN1B,ESR1,PGR,CCL2,CCL8,MIR132,MIR182,IL6,MIR30E,IL10,ITGB3,KDR,SERPINE1
	GO:0030218	erythrocyte differentiation		0.153	1000	1.34	12.8	17	253	RPL27,RPS3,RPS14,RPS15A,FER,VHL,EXOC6,P2RY12,MIR144,PRKDC,B2M,GFI1,KIT,RHCE,TFRC,THRA,MIR451A
	GO:0030217	T cell differentiation		0.154	1000	1.35	12.8	23	406	ERBB2,SLC39A6,CCL20,AP3B1,MIR21,PRKDC,CTNNB1,IL6,MIR301A,IL7,MIR326,B2M,STAT6,ADAM17,KIT,RARA,NFKBIZ,LEP,LEPR,LGALS9,CD80,CD86,CD44
	GO:1990748	cellular detoxification		0.154	1000	1.35	12.9	12	140	TPO,CYGB,AKR1A1,ADH5,PTGES,MIR21,SELENOT,DUOX1,GPX3,CAT,CD36,PRDX1
	GO:0006082	organic acid metabolic process		0.155	1000	1.35	12.9	47	1115	CYGB,AKR1A1,PLA2G15,ADH5,TYR,UCP2,UCP3,ALDOC,PTGES2,FMO1,FMO3,PTGES,PPARG,APP,IDUA,LGSN,SLC1A3,SLC2A1,ARG2,PDPN,MIR132,ARSB,MIR182,MIR21,MIR210,SLC37A4,SOX9,CYP1B1,MIR96,GAPDH,AVPR1A,CYP4A11,SRD5A2,DCT,STAR,GMPS,BRCA1,HPGDS,GATD1,KIT,NOS1,NOS2,LDHC,LEP,EDN2,CD36,TLR4
	GO:0019752	carboxylic acid metabolic process		0.16	1000	1.4	13.3	46	1085	CYGB,AKR1A1,PLA2G15,ADH5,TYR,UCP2,UCP3,ALDOC,PTGES2,FMO1,PTGES,PPARG,APP,IDUA,LGSN,SLC1A3,SLC2A1,ARG2,PDPN,MIR132,ARSB,MIR182,MIR21,MIR210,SLC37A4,SOX9,CYP1B1,MIR96,GAPDH,AVPR1A,CYP4A11,SRD5A2,DCT,STAR,GMPS,BRCA1,HPGDS,GATD1,KIT,NOS1,NOS2,LDHC,LEP,EDN2,CD36,TLR4
	GO:0002263	cell activation involved in immune response		0.163	1000	1.42	13.5	22	381	AICDA,ADORA2B,FER,SCNN1B,CCL20,APP,MIR21,IL6,CX3CR1,MIR301A,IL10,MIR326,STAT6,KIT,NPPA,RARA,NFKBIZ,TFRC,LGALS9,CD80,CD86,TLR4
	GO:0007596	blood coagulation		0.165	1000	1.43	13.6	18	279	UBASH3A,F11,ADRB2,SELP,VWF,P2RY12,PROCR,APOH,AP3B1,PDPN,IL6,MYH9,ITGB3,KLKB1,P2RY1,CD36,TLR4,SERPINE1
	GO:0006972	hyperosmotic response		0.165	1000	1.43	13.6	7	49	AQP1,SLC2A1,MIR137,MIR9-3,RAC1,MIR451A,TRPV4
	GO:0032768	regulation of monooxygenase activity		0.166	1000	1.44	13.7	8	65	ESR1,ARG2,MIR132,MIR212,GFI1,MIR378A,CAV3,LEP
	GO:0046427	positive regulation of receptor signaling pathway via JAK-STAT		0.166	1000	1.44	13.7	8	65	CCL5,IL6,PRL,IL10,CYP1B1,GH1,KIT,LEP
	GO:0046887	positive regulation of hormone secretion		0.172	1000	1.49	14.1	15	208	PPARG,IL6,SELENOT,MYH9,GHRL,GCG,MFN2,RAC1,NPPA,CASR,LEP,LEPR,EDN2,P2RY1,PAX6
	GO:0060218	hematopoietic stem cell differentiation		0.172	1000	1.49	14.1	11	121	PDGFRB,ADORA2B,FGFR2,VHL,MIR130A,PRKDC,EIF2AK2,IL6,NOS1,TNNT2,RSPO1
	GO:0032755	positive regulation of interleukin-6 production		0.172	1000	1.49	14.1	11	121	ADORA2B,APP,MIR144,IL6,NOD2,NOS2,LEP,LGALS9,CD36,TLR4,TRPV4
	GO:0090025	regulation of monocyte chemotaxis		0.173	1000	1.49	14.2	6	35	CCL1,CCL2,CCL5,APP,CX3CR1,SERPINE1
	GO:1902932	positive regulation of alcohol biosynthetic process		0.173	1000	1.49	14.2	6	35	POU1F1,MIR182,MIR96,MYH9,PTH,P2RY1
	GO:0072677	eosinophil migration		0.173	1000	1.49	14.2	6	35	CCL1,CCL2,CCL5,CCL7,CCL8,CCL13
	GO:0010460	positive regulation of heart rate		0.173	1000	1.49	14.2	6	35	ADM,ADRA1A,ADRB1,AVPR1A,NPPA,EDN2
	GO:0035883	enteroendocrine cell differentiation		0.176	1000	1.52	14.4	9	83	VHL,IDE,MIR7-2,SOX9,GCG,CDKAL1,LEPR,PAX6,CDH2
	GO:0014896	muscle hypertrophy		0.177	1000	1.52	14.4	12	142	ADRA1A,ADRB1,PPARG,TCAP,PPP3CA,MIR145,MIR21,HAMP,GATA4,NPPA,CAV3,LEP
	GO:1904951	positive regulation of establishment of protein localization		0.177	1000	1.52	14.5	23	410	ERBB2,ADRB1,HRAS,CCL2,PPARG,APP,ASPH,LEPROT,IL6,MYH9,GHRL,ADAM9,GCG,JUP,BRCA1,RAC1,CASR,LEP,LEPR,LRTOMT,TLR4,TRPV4,CDH1
	GO:1903036	positive regulation of response to wounding		0.181	1000	1.55	14.8	10	102	HRAS,CCL2,VWF,APOH,MIR21,SMOC2,DUOX1,CD36,SERPINE1,MIR451A
	GO:0019229	regulation of vasoconstriction		0.181	1000	1.55	14.8	10	102	ADM,ADRA1A,MIR21,ATP2B1,AVPR1A,NOS1,CASR,LEP,EDN2,OXTR
	GO:0055001	muscle cell development		0.182	1000	1.55	14.8	22	384	TPM3,ERBB2,PDGFRB,MIR499A,ADM,ADRA1A,ADRB1,TCAP,SLC8A1,PPP3CA,HAMP,MYBPC3,NACA,GATA4,MFN2,DMD,KRT19,CAV3,EDNRA,THRA,POMGNT2,TNNT2
	GO:0140353	lipid export from cell		0.185	1000	1.58	15	8	66	ABCC4,PTGES,IL6,GHRL,MFN2,NOS2,LEP,TRPV4
	GO:0031018	endocrine pancreas development		0.185	1000	1.58	15	11	122	CLU,VHL,IDE,IL6,MIR7-2,SOX9,GCG,CDKAL1,LEPR,PAX6,CDH2
	GO:0000266	mitochondrial fission		0.188	1000	1.6	15.2	7	50	MAPT,UCP2,PPARG,AP3B1,DCN,MFN2,KDR
	GO:1901381	positive regulation of potassium ion transmembrane transport		0.188	1000	1.6	15.2	7	50	MIR21,ATP1B1,FXYD2,KCNJ2,KCNMB1,NPPA,TRPV4
	GO:0010996	response to auditory stimulus		0.188	1000	1.6	15.2	7	50	ADORA1,APP,SLC1A3,KCNMA1,CAT,LRTOMT,CYCS
	GO:0045089	positive regulation of innate immune response		0.188	1000	1.6	15.2	22	385	ESR1,PHB1,CCL5,ZDHHC5,APP,AP3B1,CNBP,MIR140,MIR146A,PRKDC,B2M,GFI1,NOD2,CASP4,OAS1,OAS3,NFKBIZ,LGALS9,MIR708,CD86,CD36,TLR4
	GO:0002088	lens development in camera-type eye		0.189	1000	1.6	15.2	12	143	CDKN1B,MIP,FGFR2,LGSN,CRYAA,CRYBA1,CRYBA4,CRYBB2,CTNNB1,NECTIN1,PDS5A,PAX6
	GO:1903978	regulation of microglial cell activation		0.19	1000	1.61	15.3	5	23	CTSC,PPARG,MIR128-1,ATM,IL6
	GO:0043405	regulation of MAP kinase activity		0.195	1000	1.65	15.7	16	234	ERBB2,PDGFRB,RPS3,KITLG,HRAS,DNAJA1,TRIB2,PPARG,APP,ADAM9,NOD2,GH1,KIT,NPPA,CAV3,TLR4
	GO:0052547	regulation of peptidase activity		0.196	1000	1.66	15.8	26	495	HGF,MAPT,RPS3,SERPINF1,DLC1,COL6A3,PPARG,APP,AQP1,CRYAA,CASP12,MIR152,ASPH,MIR21,MIR205,IL6,GAPDH,GRIN2B,SERPINH1,LGALS9,TIMP4,PEBP1,CYCS,SERPINE1,CD44,CDH1
	GO:0008544	epidermis development		0.196	1000	1.66	15.8	27	523	FGFR2,PLOD1,SELE,SELP,AP3B1,PPP3CA,CTNNB1,ATP1B1,SOX9,MIR96,ADAM9,DCT,PTH,GFI1,KCNMA1,NME2,KRT25,RAC1,KRT14,KRT15,NFKBIZ,EDA,LATS1,LRTOMT,PAX6,CDH1,CDH2
	GO:0045667	regulation of osteoblast differentiation		0.201	1000	1.7	16.2	14	188	HGF,FGFR2,PPARG,MIR140,MIR137,PPP3CA,MIR21,MIR205,MIR210,CTNNB1,IL6,SOX9,DDX5,BMPR1B
	GO:0048592	eye morphogenesis		0.203	1000	1.7	16.2	22	387	FBN1,MIP,MITF,ALCAM,VHL,LGSN,AQP1,MIR124-1,CRYAA,MIR182,MIR183,CTNNB1,SOX9,MIR96,NECTIN1,MFN2,KDR,GNGT1,RPGRIP1,THY1,PAX6,CDH2
	GO:0035588	G protein-coupled purinergic receptor signaling pathway		0.203	1000	1.7	16.2	4	13	ADORA1,ADORA2B,P2RY12,P2RY1
	GO:1905065	positive regulation of vascular associated smooth muscle cell differentiation		0.203	1000	1.7	16.2	4	13	MIR140,MIR145,MIR21,KIT
	GO:0001973	G protein-coupled adenosine receptor signaling pathway		0.203	1000	1.7	16.2	4	13	ADORA1,ADORA2B,P2RY12,P2RY1
	GO:0072488	ammonium transmembrane transport		0.203	1000	1.7	16.2	4	13	RHCG,AQP1,SLC12A4,RHCE
	GO:0045987	positive regulation of smooth muscle contraction		0.203	1000	1.7	16.2	6	36	ADRA1A,MIR21,GHRL,KIT,EDN2,OXTR
	GO:0045745	positive regulation of G protein-coupled receptor signaling pathway		0.203	1000	1.7	16.2	6	36	PHB1,ADRB1,APP,MYH9,ITGB3,NOS1
	GO:0031016	pancreas development		0.204	1000	1.71	16.3	16	235	SELENOH,CLU,FGFR2,VHL,IDE,CTNNB1,IL6,INVS,SELENOT,MIR7-2,SOX9,GCG,CDKAL1,LEPR,PAX6,CDH2
	GO:0045664	regulation of neuron differentiation		0.205	1000	1.71	16.3	18	284	ASPM,CCL5,APP,MIR124-1,SLC6A4,MIR132,MIR137,MIR146A,MIR212,IL6,SOX9,MIR9-3,B2M,DMD,RAC1,RARA,PAX6,CDH2
	GO:0032965	regulation of collagen biosynthetic process		0.205	1000	1.71	16.3	8	67	PDGFRB,CYGB,ADORA2B,CCL2,PPARG,MIR145,IL6,SERPINE1
	GO:0050873	brown fat cell differentiation		0.205	1000	1.71	16.3	8	67	FBN1,ADRB1,ADRB2,ADRB3,PPARG,MIR128-1,LEP,TRPV4
	GO:1902692	regulation of neuroblast proliferation		0.205	1000	1.71	16.3	8	67	ACAN,ASPM,MIR137,CTNNB1,PRL,CX3CR1,DCT,PAX6
	GO:0060485	mesenchyme development		0.209	1000	1.74	16.5	26	497	HGF,ERBB2,PDGFRB,CYGB,KITLG,SLC39A6,ALCAM,FGFR2,COL1A1,MIR130A,CNBP,PDPN,MIR144,MIR145,MIR21,CTNNB1,IL6,SOX9,MIR326,GATA4,DDX5,TCOF1,EDNRA,THRA,PAX6,CDH2
	GO:0060041	retina development in camera-type eye		0.21	1000	1.75	16.6	24	442	PDE6A,PDE6B,PDGFRB,SERPINF1,PFDN5,ALCAM,MIR124-1,MIR182,MIR183,MIR218-2,ATP2B1,SOX9,CYP1B1,MIR96,BMPR1B,NECTIN1,GNB1,RPGRIP1,PCARE,RHO,POMGNT2,THY1,PAX6,CDH2
	GO:0032989	cellular anatomical entity morphogenesis		0.21	1000	1.75	16.6	48	1162	TPM3,ERBB2,PDGFRB,MAPT,CLU,SCN1B,CLNS1A,ALCAM,FGFR2,COL6A3,TBPL1,DZIP1,APP,TCAP,MIR124-1,PDPN,SLC8A1,PPP3CA,MIR200A,MIR200B,POLDIP2,CTNNB1,MYBPC3,MIR9-3,NACA,ITGB3,RAB10,BMPR1B,NECTIN1,MFN2,KDR,ADAM17,DMD,NOS1,RAC1,KRT19,CAV3,EDN2,EDNRA,THRA,THY1,CD44,ARPIN,PAX6,TNNT2,CDH1,CDH2,CAPRIN1
	GO:0032715	negative regulation of interleukin-6 production		0.211	1000	1.75	16.7	9	85	HGF,ADRB2,MIR132,MIR140,MIR146A,IL10,GHRL,MIR708,TLR4
	GO:1903409	reactive oxygen species biosynthetic process		0.211	1000	1.75	16.7	9	85	SLC5A3,ARG2,MIR21,PRL,DUOX1,MFN2,CD36,TLR4,CYCS
	GO:0007179	transforming growth factor beta receptor signaling pathway		0.212	1000	1.75	16.7	17	260	FBN1,CCL2,COL1A2,PPARG,MIR143,MIR145,MIR183,MIR21,MIR212,MIR30A,PEG10,ADAM9,BMPR1B,DYNLRB1,ADAM17,CAV3,LATS1
	GO:1990868	response to chemokine		0.213	1000	1.75	16.7	10	104	CCL1,CCL2,CCL5,CCL7,CCL8,CCL13,CCL20,CX3CR1,ACKR3,TFF2
	GO:1990869	cellular response to chemokine		0.213	1000	1.75	16.7	10	104	CCL1,CCL2,CCL5,CCL7,CCL8,CCL13,CCL20,CX3CR1,ACKR3,TFF2
	GO:0045913	positive regulation of carbohydrate metabolic process		0.213	1000	1.75	16.7	10	104	POU1F1,APP,MIR103A1,MIR210,MYH9,AVPR1A,GCG,PTH,P2RY1,CD36
	GO:0006112	energy reserve metabolic process		0.213	1000	1.75	16.7	10	104	NHLRC1,ADRB1,ADRB3,PPP1CB,SLC37A4,AVPR1A,PTH,LEP,LEPR,CD36
	GO:0018198	peptidyl-cysteine modification		0.213	1000	1.75	16.7	7	51	ADH5,MIR132,MIR212,GAPDH,DMD,NOS1,NOS2
	GO:0030879	mammary gland development		0.218	1000	1.8	17.1	13	167	ESR1,PGR,CCL13,FGFR2,PRL,SOX9,STAT6,NME1,OAS2,CAV3,RLN2,LATS1,OXTR
	GO:0015849	organic acid transport		0.219	1000	1.8	17.1	23	416	ABCC4,ADORA1,UCP2,MIP,FXYD1,PTGES,PPARG,SLC1A2,SLC1A3,SLC2A1,ARG2,PDPN,SLC15A1,AVPR1A,CYP4A11,NOS2,SLC17A6,CASR,GRIN2B,LEP,SLC7A9,CD36,TRPV4
	GO:0050817	coagulation		0.223	1000	1.83	17.4	18	286	UBASH3A,F11,ADRB2,SELP,VWF,P2RY12,PROCR,APOH,AP3B1,PDPN,IL6,MYH9,ITGB3,KLKB1,P2RY1,CD36,TLR4,SERPINE1
	GO:0007599	hemostasis		0.223	1000	1.83	17.4	18	286	UBASH3A,F11,ADRB2,SELP,VWF,P2RY12,PROCR,APOH,AP3B1,PDPN,IL6,MYH9,ITGB3,KLKB1,P2RY1,CD36,TLR4,SERPINE1
	GO:0046631	alpha-beta T cell activation		0.225	1000	1.84	17.5	16	237	CCL20,AP3B1,ARG2,CD274,MIR21,IL6,MIR301A,MIR326,TNFRSF14,STAT6,RARA,NFKBIZ,LGALS9,CD80,CD86,CD44
	GO:0001952	regulation of cell-matrix adhesion		0.229	1000	1.87	17.8	12	146	DLC1,UTRN,POLDIP2,MYH9,ITGB3,JUP,KDR,DMD,RAC1,THY1,CD36,SERPINE1
	GO:0051149	positive regulation of muscle cell differentiation		0.23	1000	1.88	17.9	10	105	MIR499A,ADRB1,MIR140,MIR145,MIR21,HAMP,MIR22,KIT,CAV3,THRA
	GO:0042446	hormone biosynthetic process		0.231	1000	1.89	17.9	9	86	TPO,ADM,PRL,SRD5A2,GFI1,STAR,GH1,DUOX1,BMPR1B
	GO:0006909	phagocytosis		0.233	1000	1.9	18	18	287	ADORA1,CCL2,PPARG,CRYBA1,MIR183,EIF2AK1,MYH9,ITGB3,NOD2,RAB7A,RAC1,RARA,LEP,LEPR,CD36,TLR4,CD47,SPACA3
	GO:0002833	positive regulation of response to biotic stimulus		0.234	1000	1.9	18	23	418	ESR1,PHB1,CCL5,ZDHHC5,APP,AP3B1,CNBP,MIR140,MIR146A,CD274,PRKDC,B2M,GFI1,NOD2,CASP4,OAS1,OAS3,NFKBIZ,LGALS9,MIR708,CD86,CD36,TLR4
	GO:2000341	regulation of chemokine (C-X-C motif) ligand 2 production		0.235	1000	1.9	18	5	24	CCL5,MIR146A,OAS1,OAS3,TLR4
	GO:0072567	chemokine (C-X-C motif) ligand 2 production		0.235	1000	1.9	18	5	24	CCL5,MIR146A,OAS1,OAS3,TLR4
	GO:0071378	cellular response to growth hormone stimulus		0.235	1000	1.9	18	5	24	LEPROT,GHRL,STAT6,GH1,LEPROTL1
	GO:0060396	growth hormone receptor signaling pathway		0.235	1000	1.9	18	5	24	LEPROT,GHRL,STAT6,GH1,LEPROTL1
	GO:0051770	positive regulation of nitric-oxide synthase biosynthetic process		0.235	1000	1.9	18	5	24	CCL2,CCL20,NOD2,KDR,TLR4
	GO:0010888	negative regulation of lipid storage		0.235	1000	1.9	18	5	24	PPARG,MIR146A,IL6,ITGB3,LEP
	GO:0032310	prostaglandin secretion		0.235	1000	1.9	18	5	24	ABCC4,PTGES,NOS2,LEP,TRPV4
	GO:1901623	regulation of lymphocyte chemotaxis		0.238	1000	1.92	18.2	6	37	CCL2,CCL5,CCL7,CCL8,ADAM17,LGALS9
	GO:0032689	negative regulation of type II interferon production		0.241	1000	1.94	18.4	7	52	CD274,IL10,NOD2,RARA,LGALS9,MIR708,TLR4
	GO:0090594	inflammatory response to wounding		0.241	1000	1.94	18.4	7	52	PPARG,MIR21,IL6,NOS2,NFKBIZ,TLR4,CD44
	GO:0045823	positive regulation of heart contraction		0.241	1000	1.94	18.4	7	52	ADM,ADRA1A,ADRB1,ADRB2,AVPR1A,NPPA,EDN2
	GO:0042752	regulation of circadian rhythm		0.244	1000	1.96	18.6	12	147	PDE6B,ADORA1,ADRB1,PPARG,PPP1CB,PRKDC,IL6,GHRL,NPVF,KCNA2,LEPR,HCRTR2
	GO:0051384	response to glucocorticoid		0.245	1000	1.97	18.7	13	169	SERPINF1,ADM,UCP3,ALDH3A1,AQP1,ATP2B1,IL6,IL10,CYP1B1,AVPR1A,ADAM9,GPR83,CALCR
	GO:0050796	regulation of insulin secretion		0.247	1000	1.98	18.9	16	239	FBN1,UCP2,CCL5,MIR130A,PPP3CA,MIR200A,IL6,MYH9,GHRL,GCG,NOS1,NOS2,RAC1,CASR,LEP,LEPR
	GO:0032890	regulation of organic acid transport		0.249	1000	1.99	18.9	10	106	ADORA1,FXYD1,PTGES,ARG2,SLC15A1,AVPR1A,CYP4A11,GRIN2B,LEP,TRPV4
	GO:0046718	symbiont entry into host cell		0.25	1000	2	19	14	192	PHB1,SELPLG,ANPEP,IDE,TNFRSF14,ITGB3,NECTIN1,WWP2,RPSA,TFRC,LGALS9,CD80,CD86,GYPA
	GO:0046456	icosanoid biosynthetic process		0.252	1000	2.02	19.2	8	69	PTGES2,PTGES,PPARG,MIR132,AVPR1A,CYP4A11,HPGDS,EDN2
	GO:0150104	transport across blood-brain barrier		0.252	1000	2.02	19.2	9	87	ABCC4,SLC1A2,SLC1A3,SLC2A1,SLC5A3,AVPR1A,LEPR,TFRC,CD36
	GO:0050769	positive regulation of neurogenesis		0.257	1000	2.05	19.5	21	367	MAPT,SERPINF1,ACAN,ASPM,MME,PPARG,MIR124-1,CTNNB1,MIR219A2,IL6,PRL,CX3CR1,DCT,STAR,GH1,MFN2,KDR,KIT,OPRM1,PAX6,CAPRIN1
	GO:0007507	heart development		0.26	1000	2.07	19.6	45	1077	CDKN1B,ERBB2,PDGFRB,MIR499A,ADM,ADRA1A,FBN1,ADRB1,DLC1,ACAN,ALCAM,FGFR2,DZIP1,TCAP,PDPN,MIR143,SLC8A1,MIR145,MIR21,MIR200B,PRKDC,ATM,HAMP,CTNNB1,INVS,MYBPC3,SOX9,GHRL,NACA,GATA4,JUP,PDS5A,KDR,RAC1,NPPA,RARA,DSC1,CAV3,EDNRA,TBX19,THRA,OXTR,TRPV4,TNNT2,CDH2
	GO:0015837	amine transport		0.26	1000	2.07	19.6	12	148	ADORA1,ADORA2B,RHCG,P2RY12,ARG2,SLC15A1,AVPR1A,KCNA2,GRIN2B,LEP,OXTR,P2RY1
	GO:0070664	negative regulation of leukocyte proliferation		0.26	1000	2.07	19.6	12	148	ERBB2,CCL2,CCL8,ARG2,CD274,ATM,IL10,TNFRSF14,LGALS9,CD80,CD86,CD44
	GO:0043436	oxoacid metabolic process		0.261	1000	2.07	19.7	46	1109	CYGB,AKR1A1,PLA2G15,ADH5,TYR,UCP2,UCP3,ALDOC,PTGES2,FMO1,PTGES,PPARG,APP,IDUA,LGSN,SLC1A3,SLC2A1,ARG2,PDPN,MIR132,ARSB,MIR182,MIR21,MIR210,SLC37A4,SOX9,CYP1B1,MIR96,GAPDH,AVPR1A,CYP4A11,SRD5A2,DCT,STAR,GMPS,BRCA1,HPGDS,GATD1,KIT,NOS1,NOS2,LDHC,LEP,EDN2,CD36,TLR4
	GO:1903829	positive regulation of protein localization		0.262	1000	2.08	19.8	29	590	ERBB2,MAPT,ADRB1,HRAS,CCL2,ZDHHC5,DZIP1,PPARG,APP,SLC5A3,ASPH,LEPROT,IL6,MYH9,GHRL,ADAM9,GCG,JUP,BRCA1,RAC1,NPM1,CASR,LEP,LEPR,TFRC,LRTOMT,TLR4,TRPV4,CDH1
	GO:0019722	calcium-mediated signaling		0.265	1000	2.1	19.9	17	265	MAPT,CCL20,SELE,SELP,P2RY12,APP,SLC8A1,PPP3CA,ASPH,ATP1B1,AVPR1A,PTGFR,KDR,DMD,GRIN2B,EDN2,TFF2
	GO:1990770	small intestine smooth muscle contraction		0.266	1000	2.1	19.9	3	6	GHRL,KCNMA1,KIT
	GO:2000342	negative regulation of chemokine (C-X-C motif) ligand 2 production		0.266	1000	2.1	19.9	3	6	MIR146A,OAS1,OAS3
	GO:1903444	negative regulation of brown fat cell differentiation		0.266	1000	2.1	19.9	3	6	FBN1,MIR128-1,TRPV4
	GO:0031284	positive regulation of guanylate cyclase activity		0.266	1000	2.1	19.9	3	6	ADORA2B,NOS1,NOS2
	GO:0046878	positive regulation of saliva secretion		0.266	1000	2.1	19.9	3	6	ADRB1,AQP1,PPP3CA
	GO:0050810	regulation of steroid biosynthetic process		0.269	1000	2.12	20.1	10	107	CGA,ADM,ADORA2B,MIR182,PRL,MIR96,GFI1,STAR,GH1,LEP
	GO:0042092	type 2 immune response		0.272	1000	2.14	20.3	7	53	ARG2,IL6,IL10,STAT6,NOD2,RARA,CD86
	GO:0014912	negative regulation of smooth muscle cell migration		0.272	1000	2.14	20.3	7	53	PPARG,MIR140,MIR137,MIR182,MIR21,MYH9,SERPINE1
	GO:1990573	potassium ion import across plasma membrane		0.272	1000	2.14	20.3	7	53	MIR103A1,SLC12A4,ATP1B1,FXYD2,KCNJ2,KCNJ16,KCNE2
	GO:0010232	vascular transport		0.275	1000	2.16	20.5	9	88	ABCC4,SLC1A2,SLC1A3,SLC2A1,SLC5A3,AVPR1A,LEPR,TFRC,CD36
	GO:0010469	regulation of signaling receptor activity		0.275	1000	2.16	20.5	13	171	CGA,ADORA1,ADRB2,CCL2,PPARG,APP,IL10,ADAM17,CALCR,CAV3,OPRM1,P2RY1,SERPINE1
	GO:0002828	regulation of type 2 immune response		0.277	1000	2.16	20.5	6	38	ARG2,IL6,STAT6,NOD2,RARA,CD86
	GO:0086010	membrane depolarization during action potential		0.277	1000	2.16	20.5	6	38	SCN1B,SCN2B,SCN10A,SLC8A1,KCNJ2,CAV3
	GO:0002089	lens morphogenesis in camera-type eye		0.277	1000	2.16	20.5	6	38	MIP,LGSN,CRYAA,CTNNB1,NECTIN1,PAX6
	GO:0071875	adrenergic receptor signaling pathway		0.277	1000	2.16	20.5	6	38	ADRA1A,ADRB1,ADRB2,ADRB3,MIR30E,NOS1
	GO:0055075	potassium ion homeostasis		0.277	1000	2.16	20.5	6	38	SCNN1B,SLC12A4,ATP1B1,FXYD2,KCNJ2,KCNMA1
	GO:1904894	positive regulation of receptor signaling pathway via STAT		0.279	1000	2.17	20.6	8	70	CCL5,IL6,PRL,IL10,CYP1B1,GH1,KIT,LEP
	GO:1903426	regulation of reactive oxygen species biosynthetic process		0.279	1000	2.17	20.6	8	70	SLC5A3,ARG2,MIR21,PRL,MFN2,CD36,TLR4,CYCS
	GO:0099536	synaptic signaling		0.28	1000	2.18	20.7	42	986	MAPT,ADORA1,ADORA2B,ADRA1A,ADRB1,ADRB2,SCN2B,HRAS,CCL2,MME,UTRN,APP,SLC1A2,SLC1A3,SLC6A4,PPP3CA,SLC12A4,PPT1,CTNNB1,CX3CR1,GHRL,STAR,KCNMA1,KCNMB1,KDR,DMD,GNB1,DNM1,KIT,NOS1,RAC1,SLC17A6,NPPA,RARA,GRIN2B,OPRM1,OXTR,P2RY1,CDH1,CDH2,HCRT,HCRTR2
	GO:0009743	response to carbohydrate		0.281	1000	2.18	20.7	19	317	CDKN1B,SERPINF1,UCP2,MIR130A,SLC8A1,PPP3CA,MIR146A,MIR200A,SELENOT,MYH9,GHRL,GATA4,GCG,NOS2,RAC1,CASR,CAT,LEP,LEPR
	GO:0002443	leukocyte mediated immunity		0.281	1000	2.18	20.7	27	535	AICDA,CTSC,ADORA2B,CLU,FER,SCNN1B,CCL2,CCL20,SELE,SELP,IL6,CX3CR1,IL10,B2M,STAT6,NOD2,ADAM17,KIT,NOS2,NPPA,NFKBIZ,LEP,TFRC,LGALS9,CD80,TLR4,PRDX1
	GO:0071322	cellular response to carbohydrate stimulus		0.286	1000	2.22	21.1	15	218	SERPINF1,UCP2,MIR130A,PPP3CA,MIR146A,MIR200A,SELENOT,MYH9,GHRL,GATA4,GCG,RAC1,CASR,LEP,LEPR
	GO:0032095	regulation of response to food		0.288	1000	2.22	21.1	5	25	FBN1,GHRL,GCG,LEP,OPRM1
	GO:0032069	regulation of nuclease activity		0.288	1000	2.22	21.1	5	25	RPS3,NPM1,OAS1,OAS2,OAS3
	GO:0051152	positive regulation of smooth muscle cell differentiation		0.288	1000	2.22	21.1	5	25	MIR140,MIR145,MIR21,MIR22,KIT
	GO:2000774	positive regulation of cellular senescence		0.288	1000	2.22	21.1	5	25	MIR10A,ARG2,MIR146A,MIR22,B2M
	GO:0032660	regulation of interleukin-17 production		0.306	1000	2.35	22.4	7	54	PHB1,CCL1,ARG2,IL6,NOD2,MIR383,TLR4
	GO:0010664	negative regulation of striated muscle cell apoptotic process		0.306	1000	2.35	22.4	7	54	MIR145,MIR21,MIR30E,NACA,GATA4,MFN2,NPM1
	GO:0010762	regulation of fibroblast migration		0.306	1000	2.35	22.4	7	54	CYGB,FER,AQP1,SLC8A1,MIR145,ITGB3,RAC1
	GO:0060219	camera-type eye photoreceptor cell differentiation		0.308	1000	2.36	22.4	8	71	MIR124-1,MIR182,MIR183,SOX9,MIR96,RPGRIP1,THY1,PAX6
	GO:0048246	macrophage chemotaxis		0.308	1000	2.36	22.4	8	71	CCL2,CCL5,CCL8,CX3CR1,DUOX1,EDN2,TRPV4,CKLF
	GO:0002068	glandular epithelial cell development		0.308	1000	2.36	22.4	8	71	PGR,IDE,GCG,CDKAL1,RARA,LEPR,PAX6,CDH2
	GO:2000516	positive regulation of CD4-positive, alpha-beta T cell activation		0.308	1000	2.36	22.4	8	71	MIR21,IL6,MIR326,RARA,NFKBIZ,LGALS9,CD80,CD86
	GO:0097237	cellular response to toxic substance		0.313	1000	2.39	22.7	12	151	TPO,CYGB,AKR1A1,ADH5,PTGES,MIR21,SELENOT,DUOX1,GPX3,CAT,CD36,PRDX1
	GO:0097193	intrinsic apoptotic signaling pathway		0.319	1000	2.44	23.2	21	373	RPL26,MAPT,RPS3,CLU,HRAS,FHIT,DNAJA1,APP,CASP12,MIR132,MIR21,PRKDC,ATM,CYP1B1,GCG,DDX5,BRCA1,ACKR3,CASP4,CYCS,CD44
	GO:0032717	negative regulation of interleukin-8 production		0.32	1000	2.45	23.3	6	39	MIRLET7C,MIR129-1,MIR132,MIR146A,MIR203A,IL10
	GO:0098869	cellular oxidant detoxification		0.336	1000	2.56	24.4	10	110	TPO,CYGB,PTGES,MIR21,SELENOT,DUOX1,GPX3,CAT,CD36,PRDX1
	GO:0010827	regulation of glucose transmembrane transport		0.336	1000	2.56	24.4	10	110	ESR1,AK1,MIR103A1,SLC1A2,MIR143,PTH,GH1,MFN2,LEP,EDNRA
	GO:0043523	regulation of neuron apoptotic process		0.338	1000	2.58	24.5	20	348	ESR1,CLU,UCP2,RETREG1,HRAS,CCL2,CCL8,APP,MIR124-1,PPT1,MIR200A,ATM,CTNNB1,CX3CR1,IL10,STAR,KCNMA1,KDR,NOS1,NPM1
	GO:0048260	positive regulation of receptor-mediated endocytosis		0.339	1000	2.58	24.5	8	72	CLU,SELE,APP,PPT1,HAMP,B2M,GH1,SERPINE1
	GO:0002822	regulation of adaptive immune response based on somatic recombination of immune receptors built from immunoglobulin superfamily domains		0.342	1000	2.6	24.7	16	246	CCL20,SELE,SELP,CD274,MIR21,IL6,MIR301A,IL10,MIR326,B2M,STAT6,NOD2,NFKBIZ,TFRC,LGALS9,CD80
	GO:0061041	regulation of wound healing		0.345	1000	2.62	24.9	13	175	F11,ADRB2,HRAS,CCL2,VWF,APOH,MIR200B,SMOC2,DUOX1,KLKB1,CD36,SERPINE1,MIR451A
	GO:0001678	intracellular glucose homeostasis		0.347	1000	2.63	25	15	222	SERPINF1,UCP2,MIR103A1,MIR130A,PPP3CA,MIR146A,MIR200A,SELENOT,MYH9,GHRL,GATA4,GCG,RAC1,CASR,LEPR
	GO:2000319	regulation of T-helper 17 cell differentiation		0.349	1000	2.64	25.1	5	26	CCL20,MIR21,MIR301A,MIR326,NFKBIZ
	GO:0045019	negative regulation of nitric oxide biosynthetic process		0.349	1000	2.64	25.1	5	26	MIR132,MIR212,PRL,IL10,OPRM1
	GO:0021889	olfactory bulb interneuron differentiation		0.349	1000	2.64	25.1	5	26	MIR429,MIR200A,MIR200B,MIR9-3,RAC1
	GO:1904406	negative regulation of nitric oxide metabolic process		0.349	1000	2.64	25.1	5	26	MIR132,MIR212,PRL,IL10,OPRM1
	GO:0032732	positive regulation of interleukin-1 production		0.354	1000	2.67	25.4	9	91	CCL20,APP,MIR144,IL6,NOD2,CASP4,LGALS9,CD36,TLR4
	GO:0042462	eye photoreceptor cell development		0.354	1000	2.67	25.4	9	91	MIR124-1,MIR182,MIR183,MIR96,GNGT1,RPGRIP1,THY1,PAX6,CDH2
	GO:0071333	cellular response to glucose stimulus		0.361	1000	2.72	25.8	14	199	SERPINF1,UCP2,MIR130A,PPP3CA,MIR146A,MIR200A,SELENOT,MYH9,GHRL,GATA4,GCG,RAC1,CASR,LEPR
	GO:0050709	negative regulation of protein secretion		0.362	1000	2.72	25.9	10	111	FBN1,UCP2,IDUA,MIR140,PPP3CA,MIR146A,MIR210,GHRL,NOS1,OPRM1
	GO:0002366	leukocyte activation involved in immune response		0.368	1000	2.76	26.3	21	377	AICDA,ADORA2B,FER,SCNN1B,CCL20,MIR21,IL6,CX3CR1,MIR301A,IL10,MIR326,STAT6,KIT,NPPA,RARA,NFKBIZ,TFRC,LGALS9,CD80,CD86,TLR4
	GO:0072539	T-helper 17 cell differentiation		0.369	1000	2.76	26.3	6	40	CCL20,MIR21,IL6,MIR301A,MIR326,NFKBIZ
	GO:0006884	cell volume homeostasis		0.369	1000	2.76	26.3	6	40	CLNS1A,AQP1,SLC12A4,KCNMA1,NPM1,TRPV4
	GO:0071402	cellular response to lipoprotein particle stimulus		0.369	1000	2.76	26.3	6	40	PPARG,MIR146A,ADAM17,CASR,CD36,TLR4
	GO:0007435	salivary gland morphogenesis		0.369	1000	2.76	26.3	6	40	HGF,FGFR2,IL6,EDA,PAX6,CDH1
	GO:0071649	regulation of chemokine (C-C motif) ligand 5 production		0.372	1000	2.78	26.4	4	15	ARG2,IL10,OAS3,TRPV4
	GO:1904179	positive regulation of adipose tissue development		0.372	1000	2.78	26.4	4	15	PPARG,MIR103A1,MIR143,GHRL
	GO:0051001	negative regulation of nitric-oxide synthase activity		0.372	1000	2.78	26.4	4	15	ARG2,MIR132,MIR212,CAV3
	GO:0097553	calcium ion transmembrane import into cytosol		0.374	1000	2.78	26.4	16	248	ADRA1A,ADRB1,ADRB2,SCN10A,SLC8A1,PPP3CA,ASPH,ITGB3,DMD,NOS1,CALCR,GRIN2B,EDNRA,THY1,TRPV4,HCRT
	GO:0009749	response to glucose		0.374	1000	2.78	26.4	17	273	CDKN1B,SERPINF1,UCP2,MIR130A,SLC8A1,PPP3CA,MIR146A,MIR200A,SELENOT,MYH9,GHRL,GATA4,GCG,NOS2,RAC1,CASR,LEPR
	GO:0042102	positive regulation of T cell proliferation		0.374	1000	2.78	26.4	12	154	RPS3,KITLG,CCL5,PPP3CA,CD274,MIR21,IL6,LEP,TFRC,LGALS9,CD80,CD86
	GO:0046632	alpha-beta T cell differentiation		0.374	1000	2.78	26.4	12	154	CCL20,AP3B1,MIR21,IL6,MIR301A,MIR326,STAT6,RARA,NFKBIZ,LGALS9,CD80,CD86
	GO:0045087	innate immune response		0.378	1000	2.81	26.7	46	1128	ESR1,PHB1,CLU,CCL1,CCL2,CCL5,CCL7,CCL8,CCL13,CCL20,ZDHHC5,PPARG,APP,AP3B1,ARG2,CNBP,MIR140,MIR146A,MIR21,PRKDC,HAMP,ATP1B1,EIF2AK2,CX3CR1,MX1,GAPDH,B2M,TNFRSF14,GFI1,STAT6,NOD2,NOS2,CASP4,OAS1,OAS2,OAS3,NFKBIZ,LEP,LGALS9,MIR708,CD86,CD36,TLR4,PRDX1,CD47,SENP7
	GO:0044409	symbiont entry into host		0.38	1000	2.82	26.8	14	200	PHB1,SELPLG,ANPEP,IDE,TNFRSF14,ITGB3,NECTIN1,WWP2,RPSA,TFRC,LGALS9,CD80,CD86,GYPA
	GO:1905952	regulation of lipid localization		0.382	1000	2.83	26.9	15	224	PTGES,PPARG,MIR128-1,MIR148A,MIR146A,MIR144,MIR145,IL6,GHRL,CYP4A11,ITGB3,MFN2,LEP,CD36,TRPV4
	GO:0086009	membrane repolarization		0.384	1000	2.84	27	7	56	SCN1B,SCN2B,ATP1B1,KCNJ2,KCNE2,NPPA,CAV3
	GO:0043267	negative regulation of potassium ion transport		0.384	1000	2.84	27	7	56	MIR103A1,MIR212,FXYD2,NOS1,KCNE2,CAV3,HCRT
	GO:0007193	adenylate cyclase-inhibiting G protein-coupled receptor signaling pathway		0.385	1000	2.84	27	9	92	ADORA1,P2RY12,APP,MIR30E,ITGB3,CASR,EDNRA,OPRM1,P2RY1
	GO:0030036	actin cytoskeleton organization		0.386	1000	2.85	27.1	38	876	TPM3,HSP90B1,ERBB2,PDGFRB,PFDN1,DLC1,HRAS,FER,CCL13,AQP1,TCAP,MIR129-2,CRYAA,MIR143,SLC8A1,MIR145,RHPN2,MIR21,MYBPC3,MYH9,GHRL,NACA,ITGB3,MFN2,DMD,KIT,RAC1,KRT19,CASP4,OOEP,CAV3,LATS1,THRA,CD47,ARPIN,TRPV4,TNNT2,CDH1
	GO:0001763	morphogenesis of a branching structure		0.39	1000	2.88	27.4	17	274	HGF,ESR1,PGR,ADM,CCL13,FGFR2,CTNNB1,IL6,IL10,SOX9,KDR,CASR,CAV3,EDNRA,CD44,TNNT2,CDH1
	GO:0048259	regulation of receptor-mediated endocytosis		0.397	1000	2.93	27.8	12	155	CLU,SELE,APP,PPT1,MIR205,HAMP,B2M,ITGB3,GH1,RAC1,SERPINE1,RSPO1
	GO:0071331	cellular response to hexose stimulus		0.399	1000	2.94	27.9	14	201	SERPINF1,UCP2,MIR130A,PPP3CA,MIR146A,MIR200A,SELENOT,MYH9,GHRL,GATA4,GCG,RAC1,CASR,LEPR
	GO:0050671	positive regulation of lymphocyte proliferation		0.42	1000	3.07	29.2	14	202	RPS3,KITLG,CCL5,PPP3CA,CD274,MIR21,IL6,IL7,LEP,TFRC,LGALS9,CD80,CD86,TLR4
	GO:0001502	cartilage condensation		0.42	1000	3.07	29.2	5	27	ACAN,SOX9,BMPR1B,THRA,CDH2
	GO:0010288	response to lead ion		0.42	1000	3.07	29.2	5	27	MAPT,UCP2,APP,PTH,CAT
	GO:0071605	monocyte chemotactic protein-1 production		0.42	1000	3.07	29.2	5	27	NOD2,OAS1,OAS3,LGALS9,TRPV4
	GO:0032098	regulation of appetite		0.42	1000	3.07	29.2	5	27	FBN1,GHRL,GCG,LEP,OPRM1
	GO:0071637	regulation of monocyte chemotactic protein-1 production		0.42	1000	3.07	29.2	5	27	NOD2,OAS1,OAS3,LGALS9,TRPV4
	GO:0071472	cellular response to salt stress		0.42	1000	3.07	29.2	5	27	AQP1,MIR137,MIR9-3,MIR451A,TRPV4
	GO:0046549	retinal cone cell development		0.42	1000	3.07	29.2	5	27	MIR124-1,MIR182,MIR183,MIR96,THY1
	GO:2000316	regulation of T-helper 17 type immune response		0.424	1000	3.09	29.3	6	41	CCL20,MIR21,MIR301A,MIR326,NFKBIZ,LGALS9
	GO:0030728	ovulation		0.424	1000	3.09	29.3	6	41	PGR,NOS2,OAS1,LEP,LEPR,EDN2
	GO:0060390	regulation of SMAD protein signal transduction		0.424	1000	3.09	29.3	6	41	PPARG,MIR130A,MIR140,MIR146A,MIR205,MIR885
	GO:0007160	cell-matrix adhesion		0.424	1000	3.09	29.3	17	276	DLC1,UTRN,POLDIP2,CTNNB1,MYH9,ADAM9,ITGB3,JUP,KDR,DMD,RAC1,EDA,THY1,CD34,CD36,SERPINE1,CD44
	GO:0001906	cell killing		0.429	1000	3.11	29.6	19	328	CTSC,HMGN2,SCNN1B,CCL1,CCL2,CCL8,CCL13,CCL20,HAMP,CX3CR1,IL10,GAPDH,B2M,STAT6,NOS2,NTS,LEP,LGALS9,PRDX1
	GO:0006636	unsaturated fatty acid biosynthetic process		0.429	1000	3.11	29.6	7	57	PTGES2,PTGES,PPARG,MIR132,AVPR1A,HPGDS,EDN2
	GO:2000404	regulation of T cell migration		0.429	1000	3.11	29.6	7	57	CCL5,CCL20,APP,TNFRSF14,ITGB3,ADAM17,LGALS9
	GO:0071900	regulation of protein serine/threonine kinase activity		0.439	1000	3.18	30.2	23	437	CDKN1B,ERBB2,PDGFRB,RPS3,ADRB2,KITLG,HRAS,DNAJA1,TRIB2,PPARG,APP,MIR103A1,SLC8A1,ADAM9,NOD2,GH1,ADAM17,KIT,NPPA,CAV3,LATS1,THY1,TLR4
	GO:0010927	cellular component assembly involved in morphogenesis		0.441	1000	3.19	30.4	14	203	TPM3,ERBB2,PDGFRB,TBPL1,TCAP,SLC8A1,MYBPC3,NACA,MFN2,DMD,KRT19,CAV3,THRA,TNNT2
	GO:0009746	response to hexose		0.442	1000	3.2	30.4	17	277	CDKN1B,SERPINF1,UCP2,MIR130A,SLC8A1,PPP3CA,MIR146A,MIR200A,SELENOT,MYH9,GHRL,GATA4,GCG,NOS2,RAC1,CASR,LEPR
	GO:0042098	T cell proliferation		0.448	1000	3.23	30.7	18	303	ERBB2,RPS3,KITLG,CCL5,ARG2,PPP3CA,CD274,MIR21,CTNNB1,IL6,IL10,TNFRSF14,LEP,TFRC,LGALS9,CD80,CD86,CD44
	GO:1902807	negative regulation of cell cycle G1/S phase transition		0.448	1000	3.23	30.7	10	114	CDKN1B,RPL26,CCL2,CCL8,MIR10A,MIR137,MIR193A,PRKDC,ATM,MIR451A
	GO:1901264	carbohydrate derivative transport		0.451	1000	3.25	30.9	9	94	ABCC4,SLC35C1,ADORA1,SLC35A1,SLC37A4,PLEKHA8,SLC35B4,CD47,TRPV4
	GO:0090049	regulation of cell migration involved in sprouting angiogenesis		0.451	1000	3.25	30.9	9	94	MIR10A,MIR132,MIR146A,MIR193A,MIR205,MIR22,KDR,RAB5C,MIR885
	GO:2000628	regulation of miRNA metabolic process		0.451	1000	3.25	30.9	9	94	ESR1,HRAS,PPARG,APP,PRL,IL10,SOX9,DDX5,RARA
	GO:0002702	positive regulation of production of molecular mediator of immune response		0.452	1000	3.25	30.9	13	180	PHB1,IL6,IL10,B2M,TNFRSF14,STAT6,NOD2,KIT,CASP4,TFRC,CD86,CD36,TLR4
	GO:0071695	anatomical structure maturation		0.453	1000	3.25	30.9	23	438	RPS14,PGR,COL1A1,PPARG,APP,MIR132,MIR212,CTNNB1,CX3CR1,PTH,STAR,DDX5,GH1,XYLT1,KCNMA1,KDR,RAC1,LEP,LEPR,EDNRA,PEBP1,MIR451A,SPACA3
	GO:0032665	regulation of interleukin-21 production		0.457	1000	3.25	30.9	3	7	MIR21,MIR215,IL6
	GO:0032808	lacrimal gland development		0.457	1000	3.25	30.9	3	7	FGFR2,SOX9,PAX6
	GO:0042713	sperm ejaculation		0.457	1000	3.25	30.9	3	7	SLC6A4,AVPR1A,OXTR
	GO:0060398	regulation of growth hormone receptor signaling pathway		0.457	1000	3.25	30.9	3	7	LEPROT,GHRL,LEPROTL1
	GO:0032097	positive regulation of response to food		0.457	1000	3.25	30.9	3	7	FBN1,GHRL,OPRM1
	GO:0034759	regulation of iron ion transmembrane transport		0.457	1000	3.25	30.9	3	7	MIR210,HAMP,NOS1
	GO:0032100	positive regulation of appetite		0.457	1000	3.25	30.9	3	7	FBN1,GHRL,OPRM1
	GO:0070106	interleukin-27-mediated signaling pathway		0.457	1000	3.25	30.9	3	7	MX1,OAS1,OAS2
	GO:0021873	forebrain neuroblast division		0.457	1000	3.25	30.9	3	7	ASPM,FGFR2,DCT
	GO:0071865	regulation of apoptotic process in bone marrow cell		0.457	1000	3.25	30.9	3	7	FGFR2,MIR146A,PTH
	GO:0048015	phosphatidylinositol-mediated signaling		0.46	1000	3.27	31.1	15	228	HGF,ERBB2,PDGFRB,CCL5,SELP,CRYBA1,MIR21,SOX9,DCN,GH1,KDR,KIT,RARA,CAT,LEP
	GO:0006959	humoral immune response		0.462	1000	3.28	31.2	19	330	HMGN2,PHB1,ADM,CLU,CCL1,CCL2,CCL8,CCL13,CCL20,SELE,SELP,APP,HAMP,IL6,IL7,GAPDH,B2M,NOD2,NTS
	GO:0051952	regulation of amine transport		0.474	1000	3.37	32	11	136	ADORA1,ADORA2B,P2RY12,ARG2,SLC15A1,AVPR1A,KCNA2,GRIN2B,LEP,OXTR,P2RY1
	GO:0003254	regulation of membrane depolarization		0.478	1000	3.39	32.2	7	58	SCN1B,SCN2B,SCN10A,B2M,DCN,KDR,CAV3
	GO:0051899	membrane depolarization		0.48	1000	3.4	32.3	10	115	SCN1B,SCN2B,SCN10A,SLC6A4,SLC8A1,B2M,DCN,KCNJ2,KDR,CAV3
	GO:0034121	regulation of toll-like receptor signaling pathway		0.484	1000	3.41	32.4	6	42	ESR1,APP,MIR146A,B2M,GFI1,CD36
	GO:0032946	positive regulation of mononuclear cell proliferation		0.487	1000	3.41	32.4	14	205	RPS3,KITLG,CCL5,PPP3CA,CD274,MIR21,IL6,IL7,LEP,TFRC,LGALS9,CD80,CD86,TLR4
	GO:1905665	positive regulation of calcium ion import across plasma membrane		0.487	1000	3.41	32.4	4	16	ADRB1,ADRB2,PPP3CA,CALCR
	GO:0071609	chemokine (C-C motif) ligand 5 production		0.487	1000	3.41	32.4	4	16	ARG2,IL10,OAS3,TRPV4
	GO:0045188	regulation of circadian sleep/wake cycle, non-REM sleep		0.487	1000	3.41	32.4	4	16	ADORA1,IL6,GHRL,KCNA2
	GO:0060736	prostate gland growth		0.487	1000	3.41	32.4	4	16	ESR1,FGFR2,SOX9,RLN2
	GO:0061043	regulation of vascular wound healing		0.487	1000	3.41	32.4	4	16	MIR200B,SMOC2,SERPINE1,MIR451A
	GO:2000501	regulation of natural killer cell chemotaxis		0.487	1000	3.41	32.4	4	16	CCL2,CCL5,CCL7,CCL8
	GO:0071863	regulation of cell proliferation in bone marrow		0.487	1000	3.41	32.4	4	16	FGFR2,MIR10A,IL6,PTH
	GO:0002551	mast cell chemotaxis		0.487	1000	3.41	32.4	4	16	CCL5,CCL13,KIT,RAC1
	GO:2000379	positive regulation of reactive oxygen species metabolic process		0.488	1000	3.42	32.5	9	95	PDGFRB,MAPT,APP,SLC5A3,CYP1B1,MFN2,LEP,CD36,TLR4
	GO:0045088	regulation of innate immune response		0.491	1000	3.43	32.6	25	497	ESR1,PHB1,CCL5,ZDHHC5,PPARG,APP,AP3B1,CNBP,MIR140,MIR146A,MIR21,PRKDC,B2M,GFI1,NOD2,CASP4,OAS1,OAS3,NFKBIZ,LEP,LGALS9,MIR708,CD86,CD36,TLR4
	GO:0032655	regulation of interleukin-12 production		0.491	1000	3.43	32.6	8	76	MIR21,IL10,NOD2,LEP,LGALS9,CD36,TLR4,CD47
	GO:0045109	intermediate filament organization		0.491	1000	3.43	32.6	8	76	PKP1,KRT25,KRT13,KRT14,KRT15,KRT19,KRT33A,KRT33B
	GO:0023019	signal transduction involved in regulation of gene expression		0.501	1000	3.49	33.2	5	28	TRAF5,FGF5,GATA4,P2RY1,PAX6
	GO:1902894	negative regulation of miRNA transcription		0.501	1000	3.49	33.2	5	28	ESR1,PPARG,APP,SOX9,RARA
	GO:0042953	lipoprotein transport		0.501	1000	3.49	33.2	5	28	PPARG,MIR128-1,MIR148A,CUBN,CD36
	GO:0050777	negative regulation of immune response		0.507	1000	3.53	33.5	16	255	FER,SELE,SELP,PPARG,ARG2,MIR21,PRKDC,IL10,B2M,TNFRSF14,STAT6,NOD2,OAS1,OAS3,LGALS9,CD80
	GO:0046942	carboxylic acid transport		0.51	1000	3.55	33.7	22	414	ABCC4,ADORA1,UCP2,MIP,PTGES,PPARG,SLC1A2,SLC1A3,SLC2A1,ARG2,PDPN,SLC15A1,AVPR1A,CYP4A11,NOS2,SLC17A6,CASR,GRIN2B,LEP,SLC7A9,CD36,TRPV4
	GO:0000041	transition metal ion transport		0.514	1000	3.57	33.9	10	116	SLC39A6,AP3B1,ARHGAP1,MIR210,HAMP,B2M,NECTIN1,NOS1,COX17,TFRC
	GO:0031214	biomineral tissue development		0.527	1000	3.66	34.8	15	231	ADRB2,CFDP1,FGFR2,COL1A1,COL1A2,FAM83H,SLC8A1,ATP2B1,SOX9,TFIP11,PTH,MEPE,BMPR1B,NECTIN1,LEP
	GO:0043500	muscle adaptation		0.529	1000	3.66	34.8	12	160	MIR499A,ADRA1A,ADRB1,PPARG,TCAP,PPP3CA,MIR145,MIR21,HAMP,GATA4,NPPA,CAV3
	GO:0030073	insulin secretion		0.542	1000	3.75	35.6	17	282	FBN1,UCP2,CCL5,MIR130A,PPP3CA,MIR200A,IL6,SELENOT,MYH9,GHRL,GCG,NOS1,NOS2,RAC1,CASR,LEP,LEPR
	GO:0031400	negative regulation of protein modification process		0.542	1000	3.75	35.6	29	617	CDKN1B,HGF,MAPT,RPS3,RPL23,FXYD1,DNAJA1,TRIB2,PPARG,MIR103A1,MIR132,SLC8A1,MIR137,MIR146A,MIR182,MIR212,PRKDC,CTNNB1,IL6,BRCA1,DMD,NOS1,NPM1,NPPA,CAV3,LATS1,THY1,PEBP1,PAX6
	GO:0033135	regulation of peptidyl-serine phosphorylation		0.559	1000	3.86	36.7	12	161	HGF,APP,MIR132,MIR212,IL6,GCG,DMD,NOS1,CALCR,TFRC,LATS1,CD44
	GO:0048144	fibroblast proliferation		0.559	1000	3.86	36.7	12	161	PDGFRB,ESR1,HRAS,PPARG,AQP1,PRKDC,CTNNB1,ITGB3,EDNRA,THY1,PRDX1,SERPINE1
	GO:0060299	negative regulation of sarcomere organization		0.583	1000	3.99	38	2	2	MFN2,CAV3
	GO:0032707	negative regulation of interleukin-23 production		0.583	1000	3.99	38	2	2	RAC1,TLR4
	GO:0044663	establishment or maintenance of cell type involved in phenotypic switching		0.583	1000	3.99	38	2	2	MIR143,MIR145
	GO:0002880	regulation of chronic inflammatory response to non-antigenic stimulus		0.583	1000	3.99	38	2	2	ADORA2B,CX3CR1
	GO:1905175	negative regulation of vascular associated smooth muscle cell dedifferentiation		0.583	1000	3.99	38	2	2	MIR145,MIR182
	GO:2001228	regulation of response to gamma radiation		0.583	1000	3.99	38	2	2	PRKDC,ATM
	GO:0140076	negative regulation of lipoprotein transport		0.583	1000	3.99	38	2	2	MIR128-1,MIR148A
	GO:0002545	chronic inflammatory response to non-antigenic stimulus		0.583	1000	3.99	38	2	2	ADORA2B,CX3CR1
	GO:0002764	immune response-regulating signaling pathway		0.585	1000	4	38	27	561	RPS3,ESR1,UBASH3A,PHB1,PIGR,HRAS,FER,ZDHHC5,APP,AP3B1,MIR140,MIR146A,B2M,GFI1,NOD2,KIT,CASP4,OAS1,OAS3,NFKBIZ,LGALS9,MIR708,THY1,CD86,CD36,TLR4,CD47
	GO:0002244	hematopoietic progenitor cell differentiation		0.585	1000	4	38	18	310	PDGFRB,ADORA2B,KITLG,FGFR2,VHL,AP3B1,MIR130A,PRKDC,EIF2AK2,SLC37A4,IL6,KDR,KIT,NOS1,RARA,TLR4,TNNT2,RSPO1
	GO:0032731	positive regulation of interleukin-1 beta production		0.586	1000	4	38	8	78	APP,MIR144,IL6,NOD2,CASP4,LGALS9,CD36,TLR4
	GO:1902893	regulation of miRNA transcription		0.586	1000	4	38	8	78	ESR1,PPARG,APP,PRL,IL10,SOX9,DDX5,RARA
	GO:0032615	interleukin-12 production		0.586	1000	4	38	8	78	MIR21,IL10,NOD2,LEP,LGALS9,CD36,TLR4,CD47
	GO:0006094	gluconeogenesis		0.589	1000	4.01	38.1	10	118	AKR1A1,ALDOC,MIR103A1,SLC37A4,IL6,GAPDH,GCG,LEP,LEPR,SLC35B4
	GO:0010883	regulation of lipid storage		0.589	1000	4.01	38.1	7	60	PPARG,MIR146A,MIR144,IL6,ITGB3,LEP,CD36
	GO:0046661	male sex differentiation		0.59	1000	4.01	38.1	14	209	PDGFRB,ESR1,HOXA10,KITLG,FER,ASPM,CTNNB1,SOX9,CYP1B1,SRD5A2,GATA4,KDR,KIT,RARA
	GO:0007266	Rho protein signal transduction		0.591	1000	4.02	38.2	12	162	PDGFRB,ADRA1A,ADRB1,DLC1,COL1A2,RHOB,PDPN,ARHGAP1,PTH,RAC1,EDNRA,CDH2
	GO:0044872	lipoprotein localization		0.594	1000	4.03	38.3	5	29	PPARG,MIR128-1,MIR148A,CUBN,CD36
	GO:1904996	positive regulation of leukocyte adhesion to vascular endothelial cell		0.594	1000	4.03	38.3	5	29	SELE,SELP,MIR21,IL6,CHST4
	GO:0001933	negative regulation of protein phosphorylation		0.599	1000	4.06	38.5	22	419	CDKN1B,HGF,DNAJA1,TRIB2,PPARG,MIR103A1,MIR132,SLC8A1,MIR137,MIR146A,MIR212,PRKDC,IL6,DMD,NOS1,NPM1,NPPA,CAV3,LATS1,THY1,PEBP1,PAX6
	GO:0046651	lymphocyte proliferation		0.599	1000	4.06	38.5	22	419	ERBB2,RPS3,KITLG,CCL5,ARG2,PPP3CA,CD274,MIR21,ATM,CTNNB1,IL6,IL7,IL10,TNFRSF14,NFKBIZ,LEP,TFRC,LGALS9,CD80,CD86,TLR4,CD44
	GO:2000241	regulation of reproductive process		0.608	1000	4.11	39.1	18	311	CDKN1B,ESR1,TRPC2,SERPINF1,ASPM,CTNNB1,SOX9,MYH9,ITGB3,HPGDS,MFN2,TAC3,KIT,RAC1,OOEP,OXTR,P2RY1,RSPO1
	GO:0045069	regulation of viral genome replication		0.613	1000	4.15	39.4	9	98	AICDA,CCL5,EIF2AK2,MX1,DDX5,MIR378A,OAS1,OAS2,OAS3
	GO:0042748	circadian sleep/wake cycle, non-REM sleep		0.624	1000	4.2	39.9	4	17	ADORA1,IL6,GHRL,KCNA2
	GO:0090399	replicative senescence		0.624	1000	4.2	39.9	4	17	MME,MIR21,ATM,SERPINE1
	GO:0060732	positive regulation of inositol phosphate biosynthetic process		0.624	1000	4.2	39.9	4	17	POU1F1,MYH9,PTH,P2RY1
	GO:0043084	penile erection		0.624	1000	4.2	39.9	4	17	AVPR1A,EDNRA,OXTR,P2RY1
	GO:0055057	neuroblast division		0.624	1000	4.2	39.9	4	17	ASPM,FGFR2,DCT,RAB10
	GO:0031112	positive regulation of microtubule polymerization or depolymerization		0.626	1000	4.2	40	6	44	CDKN1B,MAPT,RPS3,RAC1,CAV3,TRPV4
	GO:0007431	salivary gland development		0.626	1000	4.2	40	6	44	HGF,FGFR2,IL6,EDA,PAX6,CDH1
	GO:0016049	cell growth		0.627	1000	4.21	40	32	713	CDKN1B,ERBB2,MAPT,PHB1,ADRA1A,ADRB1,CLNS1A,ALCAM,SEC61A1,COL6A3,PPARG,APP,MIR124-1,CRYAA,PPT1,HAMP,CTNNB1,SOX9,AVPR1A,GATA4,BRCA1,ADAM17,NOS1,NPM1,NPPA,NFKBIZ,CAV3,EDN2,EDNRA,TFRC,CD44,CDH1
	GO:0048066	developmental pigmentation		0.629	1000	4.22	40.1	10	119	TYR,KITLG,MITF,MLPH,VHL,SOX9,DCT,KIT,EDNRA,CDH2
	GO:0048638	regulation of developmental growth		0.63	1000	4.22	40.1	24	477	CDKN1B,MAPT,CGA,ADRB1,ADRB2,ADRB3,FGFR2,POU1F1,APP,SLC6A4,MIR200B,PRKDC,HAMP,PRL,IL7,GHRL,NACA,GATA4,GH1,CAV3,LEP,LATS1,SERPINE1,CDH1
	GO:2000351	regulation of endothelial cell apoptotic process		0.638	1000	4.27	40.6	8	79	CCL2,CCL8,MIR132,MIR30E,IL10,ITGB3,KDR,SERPINE1
	GO:0061614	miRNA transcription		0.638	1000	4.27	40.6	8	79	ESR1,PPARG,APP,PRL,IL10,SOX9,DDX5,RARA
	GO:0007010	cytoskeleton organization		0.639	1000	4.27	40.6	64	1759	TPM3,CDKN1B,HSP90B1,ERBB2,PDGFRB,MAPT,RPS3,PFDN1,TUBG1,DLC1,HRAS,FER,ASPM,PKP1,CCL2,CCL7,CCL8,CCL13,DZIP1,AQP1,TCAP,FAM83H,MIR129-2,CRYAA,MIR143,SLC8A1,MIR145,RHPN2,MIR21,POLDIP2,CTNNB1,MYBPC3,SOX9,MYH9,GHRL,GAPDH,NACA,ITGB3,BRCA1,MFN2,DMD,KIT,KRT25,RAC1,NPM1,KRT13,KRT14,KRT15,KRT19,KRT33A,KRT33B,CASP4,OOEP,CAV3,LATS1,THRA,THY1,CD47,ARPIN,TRPV4,PAX6,TNNT2,TUBD1,CDH1
	GO:0003044	regulation of systemic arterial blood pressure mediated by a chemical signal		0.652	1000	4.35	41.4	7	61	ADRA1A,ADRB1,ADRB2,ADRB3,AVPR1A,EDN2,OXTR
	GO:0010810	regulation of cell-substrate adhesion		0.653	1000	4.35	41.4	16	261	DLC1,UTRN,COL1A1,PDPN,MIR183,POLDIP2,MYH9,SMOC2,ITGB3,JUP,KDR,DMD,RAC1,THY1,CD36,SERPINE1
	GO:0051235	maintenance of location		0.658	1000	4.38	41.7	22	422	HSP90B1,FBN1,ASPM,DZIP1,PPARG,SLC8A1,MIR146A,MIR144,ASPH,IL6,IL10,ITGB3,DMD,NOS1,LEP,EDNRA,LGALS9,LATS1,THRA,THY1,CD36,HCRT
	GO:0031334	positive regulation of protein-containing complex assembly		0.658	1000	4.38	41.7	15	236	CDKN1B,MAPT,RPS3,ESR1,CLU,FER,CCL13,P2RY12,ATM,RAC1,CASP4,CAV3,TFRC,CD36,TLR4
	GO:0015980	energy derivation by oxidation of organic compounds		0.675	1000	4.49	42.7	21	395	NHLRC1,ADRB1,ADRB3,IDE,SLC1A3,TCAP,PPP1CB,MIR210,SLC37A4,AVPR1A,PTH,MFN2,NOS2,OAS1,CAT,LEP,LEPR,CD36,CYCS,MIR451A,TRPV4
	GO:0019730	antimicrobial humoral response		0.681	1000	4.53	43	13	188	HMGN2,ADM,CCL1,CCL2,CCL8,CCL13,CCL20,APP,HAMP,GAPDH,B2M,NOD2,NTS
	GO:0045930	negative regulation of mitotic cell cycle		0.686	1000	4.56	43.3	17	288	CDKN1B,RPL26,ESR1,CCL2,CCL8,FGFR2,MIIP,SETMAR,MIR137,MIR193A,MIR21,PRKDC,ATM,CTNNB1,IL10,BRCA1,MIR451A
	GO:0071474	cellular hyperosmotic response		0.698	1000	4.63	44	5	30	AQP1,SLC2A1,MIR137,MIR9-3,MIR451A
	GO:2000629	negative regulation of miRNA metabolic process		0.698	1000	4.63	44	5	30	ESR1,PPARG,APP,SOX9,RARA
	GO:0010737	protein kinase A signaling		0.708	1000	4.69	44.5	6	45	FBN1,ADRB2,GCG,CALCR,GRIN2B,EDNRA
	GO:0045104	intermediate filament cytoskeleton organization		0.711	1000	4.7	44.7	9	100	PKP1,FAM83H,KRT25,KRT13,KRT14,KRT15,KRT19,KRT33A,KRT33B
	GO:0031640	killing of cells of another organism		0.717	1000	4.71	44.7	10	121	HMGN2,CCL1,CCL2,CCL8,CCL13,CCL20,HAMP,GAPDH,NOS2,NTS
	GO:0032962	positive regulation of inositol trisphosphate biosynthetic process		0.718	1000	4.71	44.7	3	8	POU1F1,MYH9,P2RY1
	GO:0150094	amyloid-beta clearance by cellular catabolic process		0.718	1000	4.71	44.7	3	8	MME,IDE,CD36
	GO:0090258	negative regulation of mitochondrial fission		0.718	1000	4.71	44.7	3	8	MAPT,PPARG,MFN2
	GO:0032109	positive regulation of response to nutrient levels		0.718	1000	4.71	44.7	3	8	FBN1,GHRL,OPRM1
	GO:0003321	positive regulation of blood pressure by epinephrine-norepinephrine		0.718	1000	4.71	44.7	3	8	ADRA1A,ADRB1,ADRB2
	GO:1902083	negative regulation of peptidyl-cysteine S-nitrosylation		0.718	1000	4.71	44.7	3	8	MIR132,MIR212,DMD
	GO:0032625	interleukin-21 production		0.718	1000	4.71	44.7	3	8	MIR21,MIR215,IL6
	GO:0071839	apoptotic process in bone marrow cell		0.718	1000	4.71	44.7	3	8	FGFR2,MIR146A,PTH
	GO:0045630	positive regulation of T-helper 2 cell differentiation		0.718	1000	4.71	44.7	3	8	IL6,RARA,CD86
	GO:0098703	calcium ion import across plasma membrane		0.72	1000	4.71	44.8	7	62	ADRB1,ADRB2,SCN10A,SLC8A1,PPP3CA,CALCR,TRPV4
	GO:0140895	cell surface toll-like receptor signaling pathway		0.72	1000	4.71	44.8	7	62	MIR140,MIR146A,NOD2,OAS1,LGALS9,MIR708,TLR4
	GO:0045071	negative regulation of viral genome replication		0.72	1000	4.71	44.8	7	62	AICDA,CCL5,EIF2AK2,MX1,OAS1,OAS2,OAS3
	GO:0030098	lymphocyte differentiation		0.724	1000	4.73	44.9	27	569	ERBB2,AICDA,SLC39A6,CCL20,POU1F1,AP3B1,MIR21,PRKDC,ATM,CTNNB1,IL6,MIR301A,IL7,IL10,MIR326,B2M,STAT6,ADAM17,KIT,RARA,NFKBIZ,LEP,LEPR,LGALS9,CD80,CD86,CD44
	GO:0019079	viral genome replication		0.734	1000	4.79	45.6	12	166	AICDA,PHB1,CCL2,CCL5,CCL8,EIF2AK2,MX1,DDX5,MIR378A,OAS1,OAS2,OAS3
	GO:0090596	sensory organ morphogenesis		0.743	1000	4.85	46.1	27	570	FBN1,MIP,MITF,ALCAM,FGFR2,VHL,LGSN,AQP1,TCAP,MIR124-1,CRYAA,MIR182,MIR183,CTNNB1,SOX9,MIR96,GFI1,NECTIN1,MFN2,KDR,GNGT1,RAC1,RPGRIP1,EDNRA,THY1,PAX6,CDH2
	GO:0032943	mononuclear cell proliferation		0.745	1000	4.86	46.2	22	426	ERBB2,RPS3,KITLG,CCL5,ARG2,PPP3CA,CD274,MIR21,ATM,CTNNB1,IL6,IL7,IL10,TNFRSF14,NFKBIZ,LEP,TFRC,LGALS9,CD80,CD86,TLR4,CD44
	GO:0002253	activation of immune response		0.75	1000	4.89	46.4	28	600	RPS3,ESR1,UBASH3A,PHB1,CLU,HRAS,SELE,SELP,ZDHHC5,APP,AP3B1,MIR140,MIR146A,PRKDC,B2M,GFI1,NOD2,CASP4,OAS1,OAS3,NFKBIZ,LGALS9,MIR708,THY1,CD86,CD36,TLR4,CD47
	GO:0045103	intermediate filament-based process		0.764	1000	4.97	47.2	9	101	PKP1,FAM83H,KRT25,KRT13,KRT14,KRT15,KRT19,KRT33A,KRT33B
	GO:1901019	regulation of calcium ion transmembrane transporter activity		0.765	1000	4.97	47.2	10	122	MIR499A,THADA,PPP3CA,ASPH,ATP1B1,DMD,NOS1,KCNE2,NPPA,CAV3
	GO:0019319	hexose biosynthetic process		0.765	1000	4.97	47.2	10	122	AKR1A1,ALDOC,MIR103A1,SLC37A4,IL6,GAPDH,GCG,LEP,LEPR,SLC35B4
	GO:0062207	regulation of pattern recognition receptor signaling pathway		0.767	1000	4.98	47.3	11	144	ESR1,ZDHHC5,APP,MIR140,MIR146A,B2M,GFI1,NOD2,MIR708,CD36,TLR4
	GO:0030007	intracellular potassium ion homeostasis		0.788	1000	5.09	48.3	4	18	ATP1B1,FXYD2,KCNJ2,KCNMA1
	GO:0060947	cardiac vascular smooth muscle cell differentiation		0.788	1000	5.09	48.3	4	18	PDGFRB,MIR143,MIR145,CTNNB1
	GO:0035747	natural killer cell chemotaxis		0.788	1000	5.09	48.3	4	18	CCL2,CCL5,CCL7,CCL8
	GO:0046541	saliva secretion		0.788	1000	5.09	48.3	4	18	ADRB1,AQP1,PPP3CA,KCNMA1
	GO:0002676	regulation of chronic inflammatory response		0.788	1000	5.09	48.3	4	18	ADORA2B,CCL5,CX3CR1,IL10
	GO:0071838	cell proliferation in bone marrow		0.788	1000	5.09	48.3	4	18	FGFR2,MIR10A,IL6,PTH
	GO:0032368	regulation of lipid transport		0.789	1000	5.09	48.4	13	191	PTGES,PPARG,MIR128-1,MIR148A,MIR144,MIR145,IL6,GHRL,CYP4A11,ITGB3,MFN2,LEP,TRPV4
	GO:0097205	renal filtration		0.793	1000	5.11	48.6	7	63	ADORA1,AQP1,PPP3CA,RHPN2,CTNNB1,EDNRA,CD34
	GO:0045761	regulation of adenylate cyclase activity		0.793	1000	5.11	48.6	7	63	ADORA2B,ADRB1,ADRB2,ADRB3,GCG,CALCR,EDNRA
	GO:0045454	cell redox homeostasis		0.797	1000	5.13	48.8	6	46	SELENOH,IL6,SELENOT,NOS1,NOS2,PRDX1
	GO:0042180	cellular ketone metabolic process		0.8	1000	5.14	48.9	17	292	AKR1A1,ADM,SCNN1B,FMO1,PPARG,MIR132,MIR182,MIR21,PRL,SOX9,MIR96,AVPR1A,SRD5A2,STAR,BRCA1,KCNMA1,GATD1
	GO:0030522	intracellular receptor signaling pathway		0.809	1000	5.2	49.4	20	373	ESR1,PGR,PHB1,DNAJA1,VHL,PPARG,DDX5,NOD2,GH1,BRCA1,RARA,OAS1,OAS3,LEP,LGALS9,MIR708,LATS1,THRA,CD86,TLR4
	GO:0098743	cell aggregation		0.816	1000	5.21	49.6	5	31	ACAN,SOX9,BMPR1B,THRA,CDH2
	GO:0051894	positive regulation of focal adhesion assembly		0.816	1000	5.21	49.6	5	31	POLDIP2,MYH9,KDR,RAC1,THY1
	GO:0000303	response to superoxide		0.816	1000	5.21	49.6	5	31	UCP2,UCP3,MIR21,CD36,PRDX1
	GO:0006883	intracellular sodium ion homeostasis		0.816	1000	5.21	49.6	5	31	SCNN1B,SLC1A3,SLC8A1,ATP1B1,FXYD2
	GO:1904753	negative regulation of vascular associated smooth muscle cell migration		0.816	1000	5.21	49.6	5	31	MIR140,MIR137,MIR182,MIR21,MYH9
	GO:0007620	copulation		0.816	1000	5.21	49.6	5	31	SLC6A4,AVPR1A,EDNRA,OXTR,P2RY1
	GO:0002544	chronic inflammatory response		0.816	1000	5.21	49.6	5	31	ADORA2B,CCL5,CX3CR1,IL10,NFKBIZ
	GO:2000134	negative regulation of G1/S transition of mitotic cell cycle		0.82	1000	5.23	49.7	9	102	CDKN1B,RPL26,CCL2,CCL8,MIR137,MIR193A,PRKDC,ATM,MIR451A
	GO:2001257	regulation of cation channel activity		0.829	1000	5.28	50.2	13	192	MIR499A,ADRB1,SCN1B,APP,MIR103A1,PPP3CA,ASPH,MIR212,DMD,NOS1,KCNE2,NPPA,EDNRA
	GO:0042326	negative regulation of phosphorylation		0.832	1000	5.3	50.4	23	458	CDKN1B,HGF,MAPT,DNAJA1,TRIB2,PPARG,MIR103A1,MIR132,SLC8A1,MIR137,MIR146A,MIR212,PRKDC,IL6,DMD,NOS1,NPM1,NPPA,CAV3,LATS1,THY1,PEBP1,PAX6
	GO:0051402	neuron apoptotic process		0.844	1000	5.37	51.1	21	402	ESR1,CLU,UCP2,RETREG1,HRAS,CCL2,CCL8,APP,MIR124-1,PPT1,MIR200A,ATM,CTNNB1,CX3CR1,IL10,GAPDH,STAR,KCNMA1,KDR,NOS1,NPM1
	GO:0045621	positive regulation of lymphocyte differentiation		0.859	1000	5.46	51.9	12	169	AP3B1,MIR21,PRKDC,IL6,IL7,IL10,MIR326,RARA,NFKBIZ,LGALS9,CD80,CD86
	GO:0006690	icosanoid metabolic process		0.859	1000	5.46	51.9	11	146	PTGES2,PTGES,PPARG,PDPN,MIR132,CYP1B1,AVPR1A,CYP4A11,HPGDS,EDN2,TLR4
	GO:0001822	kidney development		0.864	1000	5.48	52.1	25	517	PDE1A,PDGFRB,SERPINF1,FBN1,MME,FGFR2,SEC61A1,VHL,COL4A4,AQP1,ARG2,PPP3CA,IQCB1,CTNNB1,INVS,SOX9,CYP4A11,ITGB3,PDS5A,RARA,CAT,EDNRA,CD34,CD44,TNNT2
	GO:0001754	eye photoreceptor cell differentiation		0.868	1000	5.5	52.3	10	124	MIR124-1,MIR182,MIR183,SOX9,MIR96,GNGT1,RPGRIP1,THY1,PAX6,CDH2
	GO:0044403	biological process involved in symbiotic interaction		0.871	1000	5.52	52.5	21	403	PHB1,SCNN1B,CCL5,CCL8,SELPLG,ANPEP,IDE,CX3CR1,ST6GALNAC1,GAPDH,TNFRSF14,ITGB3,NECTIN1,RAB7A,WWP2,RPSA,TFRC,LGALS9,CD80,CD86,GYPA
	GO:2000573	positive regulation of DNA biosynthetic process		0.887	1000	5.62	53.4	8	83	HGF,PDGFRB,ATM,CTNNB1,CYP1B1,SMOC2,CHTF8,NPM1
	GO:0050866	negative regulation of cell activation		0.895	1000	5.66	53.8	17	295	ERBB2,CYGB,ADRB2,FER,PPARG,ARG2,MIR130A,CD274,MIR21,ATM,IL10,TNFRSF14,TFF2,LGALS9,CD80,CD86,CD44
	GO:0002021	response to dietary excess		0.896	1000	5.66	53.8	6	47	ADRB1,ADRB2,ADRB3,PPARG,LEP,TRPV4
	GO:0007263	nitric oxide mediated signal transduction		0.896	1000	5.66	53.8	6	47	GAPDH,NOS1,NOS2,RLN2,CD36,TNNT2
	GO:0050804	modulation of chemical synaptic transmission		0.909	1000	5.74	54.5	30	668	MAPT,ADORA1,ADORA2B,ADRA1A,ADRB1,ADRB2,HRAS,CCL2,MME,APP,SLC1A3,SLC6A4,PPP3CA,PPT1,CX3CR1,GHRL,STAR,KDR,DNM1,KIT,NOS1,RAC1,RARA,GRIN2B,OPRM1,OXTR,P2RY1,CDH1,CDH2,HCRT
	GO:0010565	regulation of cellular ketone metabolic process		0.912	1000	5.75	54.7	13	194	ADM,FMO1,PPARG,MIR132,MIR182,MIR21,PRL,SOX9,MIR96,AVPR1A,STAR,BRCA1,KCNMA1
	GO:0007589	body fluid secretion		0.923	1000	5.82	55.3	10	125	ADORA1,ADRB1,SCNN1B,AQP1,PPP3CA,PRL,KCNMA1,NME1,OAS2,OXTR
	GO:0099177	regulation of trans-synaptic signaling		0.931	1000	5.86	55.7	30	669	MAPT,ADORA1,ADORA2B,ADRA1A,ADRB1,ADRB2,HRAS,CCL2,MME,APP,SLC1A3,SLC6A4,PPP3CA,PPT1,CX3CR1,GHRL,STAR,KDR,DNM1,KIT,NOS1,RAC1,RARA,GRIN2B,OPRM1,OXTR,P2RY1,CDH1,CDH2,HCRT
	GO:0031327	negative regulation of cellular biosynthetic process		0.933	1000	5.87	55.8	69	1959	NHLRC1,CDKN1B,AICDA,RPS3,MIR499A,ESR1,RPS14,HMGN2,PFDN5,PHB1,RPL23,MITF,FGFR2,VHL,SETMAR,POU1F1,PPARG,APP,MIR103A1,MIR130A,CNBP,MIR128-1,MIR132,MIR143,MIR140,MIR137,MIR148A,MIR146A,MIR144,MIR145,MIR182,MIR21,MIR205,MIR200B,MIR212,MIR210,HAMP,CTNNB1,EIF2AK1,EIF2AK2,IL6,PRL,MIR7-2,IL10,SOX9,MIR96,MIR326,GAPDH,MIR196B,NACA,GATA4,GFI1,DDX5,STAT6,BRCA1,MIR378A,RARA,WWP2,LEP,LEPR,OPRM1,MIR885,THRA,CD36…
	GO:0010038	response to metal ion		0.935	1000	5.88	55.9	23	462	CDKN1B,MAPT,SERPINF1,UCP2,PPARG,APP,AQP1,PPP3CA,ASPH,HAMP,ADAM9,B2M,PTH,KCNMA1,KCNMB1,KIT,CASR,CAT,COX17,TFF1,TFRC,TNNT2,CDH1
	GO:0006869	lipid transport		0.937	1000	5.88	55.9	25	520	ABCC4,ABCA4,CLU,UCP3,MIP,PTGES,ZDHHC5,PPARG,APOH,SLC2A1,MIR128-1,MIR148A,MIR144,MIR145,IL6,GHRL,CYP4A11,ITGB3,STAR,MFN2,NOS2,PLEKHA8,LEP,CD36,TRPV4
	GO:0031100	animal organ regeneration		0.943	1000	5.92	56.2	9	104	HGF,ADM,UCP2,IDE,APOH,HAMP,IL6,IL10,CDKAL1
	GO:0000305	response to oxygen radical		0.949	1000	5.94	56.4	5	32	UCP2,UCP3,MIR21,CD36,PRDX1
	GO:0002029	desensitization of G protein-coupled receptor signaling pathway		0.949	1000	5.94	56.4	5	32	ADM,ADRB2,ADRB3,APP,DNM1
	GO:0071880	adenylate cyclase-activating adrenergic receptor signaling pathway		0.949	1000	5.94	56.4	5	32	ADRA1A,ADRB1,ADRB2,ADRB3,NOS1
	GO:1903311	regulation of mRNA metabolic process		0.956	1000	5.97	56.7	21	406	TRAF5,CLNS1A,PKP1,MIR130A,MIR128-1,MIR140,MIR137,MIR146A,MIR144,MIR145,MIR212,MIR210,MIR96,MIR326,MIR196B,DDX5,NPM1,CALCR,MIR885,MIR451A,CAPRIN1
	GO:0060688	regulation of morphogenesis of a branching structure		0.958	1000	5.97	56.7	7	65	HGF,ESR1,FGFR2,CTNNB1,SOX9,CAV3,CDH1
	GO:0060443	mammary gland morphogenesis		0.958	1000	5.97	56.7	7	65	ESR1,PGR,CCL13,FGFR2,STAT6,CAV3,RLN2
	GO:0044060	regulation of endocrine process		0.958	1000	5.97	56.7	7	65	ADRB1,IL6,GHRL,AVPR1A,NPVF,MFN2,LEP
	GO:0045429	positive regulation of nitric oxide biosynthetic process		0.958	1000	5.97	56.7	7	65	ESR1,CLU,APP,IL6,OPRM1,CD36,TLR4
	GO:0072577	endothelial cell apoptotic process		0.961	1000	5.97	56.8	8	84	CCL2,CCL8,MIR132,MIR30E,IL10,ITGB3,KDR,SERPINE1
	GO:1901532	regulation of hematopoietic progenitor cell differentiation		0.961	1000	5.97	56.8	8	84	ADORA2B,KITLG,FGFR2,PRKDC,EIF2AK2,KDR,RARA,TLR4
	GO:0006081	cellular aldehyde metabolic process		0.961	1000	5.97	56.8	8	84	ABCA4,AKR1A1,ADH5,SCNN1B,ALDH3A1,CYP1B1,KCNMA1,GATD1
	GO:0006091	generation of precursor metabolites and energy		0.963	1000	5.98	56.8	25	521	NHLRC1,ADH5,ADRB1,ADRB3,IDE,SLC1A3,TCAP,PPP1CB,ASIP,ASPH,MIR210,SLC37A4,AVPR1A,PTH,MFN2,NOS2,OAS1,CAT,COX17,LEP,LEPR,CD36,CYCS,MIR451A,TRPV4
	GO:2000651	positive regulation of sodium ion transmembrane transporter activity		0.979	1000	6.06	57.5	4	19	ATP1B1,FXYD2,DMD,TRPV4
	GO:1905906	regulation of amyloid fibril formation		0.979	1000	6.06	57.5	4	19	PFDN1,PFDN5,CLU,APP
	GO:0048103	somatic stem cell division		0.979	1000	6.06	57.5	4	19	FGFR2,MIR145,KIT,FUT10
	GO:0010919	regulation of inositol phosphate biosynthetic process		0.979	1000	6.06	57.5	4	19	POU1F1,MYH9,PTH,P2RY1
	GO:0010885	regulation of cholesterol storage		0.979	1000	6.06	57.5	4	19	PPARG,MIR146A,MIR144,CD36
	GO:0010669	epithelial structure maintenance		1	1000	6.2	58.9	6	48	SOX9,NOD2,TFF1,TFF2,TFF3,TLR4
	GO:0035773	insulin secretion involved in cellular response to glucose stimulus		1.01	1000	6.24	59.3	9	105	UCP2,MIR130A,MIR200A,SELENOT,MYH9,GHRL,GCG,RAC1,LEPR
	GO:0140694	non-membrane-bounded organelle assembly		1.02	1000	6.27	59.6	25	523	TPM3,ERBB2,RPLP0,PDGFRB,MAPT,RPS3,RPS14,NIP7,ASPM,TCAP,SLC8A1,PRKDC,POLDIP2,MYBPC3,NACA,BRCA1,MFN2,DMD,NPM1,KRT19,RPSA,CAV3,THRA,TNNT2,CAPRIN1
	GO:0046850	regulation of bone remodeling		1.04	1000	6.4	60.9	8	85	IDUA,HAMP,IL6,ITGB3,CALCR,LEP,LEPR,TFRC
	GO:0071383	cellular response to steroid hormone stimulus		1.05	1000	6.45	61.3	15	247	ESR1,SERPINF1,PGR,PHB1,SCNN1B,DNAJA1,VHL,AQP1,HAMP,ATP2B1,CYP1B1,DDX5,GH1,BRCA1,LATS1
	GO:0006826	iron ion transport		1.05	1000	6.45	61.3	7	66	ARHGAP1,MIR210,HAMP,B2M,NECTIN1,NOS1,TFRC
	GO:0060759	regulation of response to cytokine stimulus		1.05	1000	6.45	61.3	13	197	CCL5,PPARG,MIRLET7C,MIR152,MIR21,IL6,IL7,GFI1,ADAM17,CASP4,OAS1,OAS3,TLR4
	GO:0040008	regulation of growth		1.05	1000	6.45	61.3	36	861	CDKN1B,ERBB2,MAPT,CGA,PHB1,ADRB1,ADRB2,ADRB3,FGFR2,POU1F1,PPARG,APP,CRYAA,SLC6A4,PPT1,MIR200B,PRKDC,HAMP,PRL,IL7,GHRL,AVPR1A,NACA,GATA4,GH1,BRCA1,ADAM17,NPM1,NPPA,CAV3,LEP,TFRC,LATS1,SERPINE1,CD44,CDH1
	GO:0032960	regulation of inositol trisphosphate biosynthetic process		1.06	1000	6.45	61.3	3	9	POU1F1,MYH9,P2RY1
	GO:0072239	metanephric glomerulus vasculature development		1.06	1000	6.45	61.3	3	9	PDGFRB,AQP1,CD34
	GO:1904304	regulation of gastro-intestinal system smooth muscle contraction		1.06	1000	6.45	61.3	3	9	GHRL,KCNMA1,KIT
	GO:0071650	negative regulation of chemokine (C-C motif) ligand 5 production		1.06	1000	6.45	61.3	3	9	ARG2,IL10,OAS3
	GO:1905460	negative regulation of vascular associated smooth muscle cell apoptotic process		1.06	1000	6.45	61.3	3	9	MIR21,MIR210,GAPDH
	GO:0045794	negative regulation of cell volume		1.06	1000	6.45	61.3	3	9	CLNS1A,KCNMA1,TRPV4
	GO:0031204	post-translational protein targeting to membrane, translocation		1.06	1000	6.45	61.3	3	9	SEC61A1,SEC61B,SEC61G
	GO:0031282	regulation of guanylate cyclase activity		1.06	1000	6.45	61.3	3	9	ADORA2B,NOS1,NOS2
	GO:0070662	mast cell proliferation		1.06	1000	6.45	61.3	3	9	KITLG,STAT6,KIT
	GO:0070666	regulation of mast cell proliferation		1.06	1000	6.45	61.3	3	9	KITLG,STAT6,KIT
	GO:0048666	neuron development		1.06	1000	6.46	61.4	61	1691	HGF,ERBB2,MAPT,SERPINF1,ADM,CLU,SCN1B,CLNS1A,ALCAM,FGFR2,COL6A3,DZIP1,APP,SLC1A3,MIR124-1,MIR132,PPP3CA,ARSB,PPT1,MIR182,MIR183,MIR200A,FUT9,MIR200B,MIR212,MIR210,CTNNB1,ATP2B1,IL6,MIR96,MIR9-3,GHRL,B2M,GFI1,XYLT1,RAB10,BMPR1B,NECTIN1,KCNMA1,MFN2,KDR,ADAM17,DMD,NME1,NME2,GNGT1,NOS1,RAC1,RPGRIP1,PCARE,LEP,EDN2,EDNRA,THY1,LRTOMT,CD44,TRPV4,PAX6,CDH1,CDH2,CAPRIN1
	GO:0031644	regulation of nervous system process		1.06	1000	6.46	61.4	14	222	HGF,CTSC,ADORA1,ADRB2,APP,IL6,IL10,GHRL,AVPR1A,NOS1,GRIN2B,OPRM1,TLR4,HCRT
	GO:0060541	respiratory system development		1.08	1000	6.54	62.2	17	300	PDGFRB,CHI3L1,PGR,MME,FGFR2,TBX4,AP3B1,PDPN,CTNNB1,SOX9,GATA4,GH1,KDR,RARA,EDA,EDN2,THRA
	GO:0022401	negative adaptation of signaling pathway		1.1	1000	6.66	63.3	5	33	ADM,ADRB2,ADRB3,APP,DNM1
	GO:1904754	positive regulation of vascular associated smooth muscle cell migration		1.1	1000	6.66	63.3	5	33	MIR499A,MIR143,MIR146A,MIR21,MIR451A
	GO:1903900	regulation of viral life cycle		1.11	1000	6.72	63.9	12	174	AICDA,CCL5,MIR130A,EIF2AK2,MX1,DDX5,NECTIN1,MIR378A,OAS1,OAS2,OAS3,LGALS9
	GO:0007162	negative regulation of cell adhesion		1.11	1000	6.75	64.2	21	411	ERBB2,ADORA2B,ADRB2,DLC1,COL1A1,MIR10A,ARG2,MIR146A,MIR183,CD274,MIR21,IL10,CYP1B1,TNFRSF14,LGALS9,CD80,CD86,SERPINE1,CD44,TRPV4,CDH1
	GO:0072678	T cell migration		1.12	1000	6.78	64.4	8	86	CCL2,CCL5,CCL20,APP,TNFRSF14,ITGB3,ADAM17,LGALS9
	GO:0060612	adipose tissue development		1.12	1000	6.78	64.4	8	86	HRAS,PPARG,MIR103A1,MIR143,GHRL,GH1,CASR,LEP
	GO:0006801	superoxide metabolic process		1.12	1000	6.78	64.4	8	86	MAPT,NOX3,APP,MIR21,DUOX1,NOS2,CD36,PRDX1
	GO:0043550	regulation of lipid kinase activity		1.15	1000	6.93	65.8	7	67	PDGFRB,MAPT,P2RY12,APP,NOD2,KIT,RAC1
	GO:0045744	negative regulation of G protein-coupled receptor signaling pathway		1.15	1000	6.93	65.8	7	67	ADM,ADRB2,ADRB3,CCL5,APP,DNM1,OPRM1
	GO:1904407	positive regulation of nitric oxide metabolic process		1.15	1000	6.93	65.8	7	67	ESR1,CLU,APP,IL6,OPRM1,CD36,TLR4
	GO:0016485	protein processing		1.16	1000	6.98	66.3	18	329	HSP90B1,F11,MME,ANPEP,APOH,CASP12,ASPH,MYH9,ADAM9,SPCS2,ADAM17,KLKB1,CASP4,MBOAT4,SEC11A,CYCS,SERPINE1,CDH1
	GO:0071774	response to fibroblast growth factor		1.2	1000	7.18	68.2	11	152	FGF5,CCL2,CCL5,FGFR2,COL1A1,MIR146A,CTNNB1,SMOC2,PTH,CASR,CD44
	GO:1902514	regulation of calcium ion transmembrane transport via high voltage-gated calcium channel		1.2	1000	7.18	68.2	4	20	APP,MIR21,NOS1,NPPA
	GO:0002830	positive regulation of type 2 immune response		1.2	1000	7.18	68.2	4	20	IL6,NOD2,RARA,CD86
	GO:2000318	positive regulation of T-helper 17 type immune response		1.2	1000	7.18	68.2	4	20	MIR21,MIR301A,MIR326,NFKBIZ
	GO:0048865	stem cell fate commitment		1.2	1000	7.18	68.2	4	20	CNBP,SOX9,KIT,EDNRA
	GO:0034392	negative regulation of smooth muscle cell apoptotic process		1.2	1000	7.18	68.2	4	20	APOH,MIR21,MIR210,GAPDH
	GO:0033189	response to vitamin A		1.2	1000	7.18	68.2	4	20	HAMP,GATA4,RARA,CAT
	GO:0086103	G protein-coupled receptor signaling pathway involved in heart process		1.2	1000	7.18	68.2	4	20	MIR30E,NOS1,RAC1,EDNRA
	GO:1903236	regulation of leukocyte tethering or rolling		1.2	1000	7.18	68.2	4	20	SELE,SELP,FUT9,CHST4
	GO:0055093	response to hyperoxia		1.2	1000	7.18	68.2	4	20	PDGFRB,COL1A1,PDPN,CAT
	GO:0010662	regulation of striated muscle cell apoptotic process		1.21	1000	7.23	68.7	8	87	CASP12,MIR145,MIR21,MIR30E,NACA,GATA4,MFN2,NPM1
	GO:0006865	amino acid transport		1.22	1000	7.3	69.3	12	176	ADORA1,UCP2,SLC1A2,SLC1A3,ARG2,PDPN,SLC15A1,AVPR1A,SLC17A6,GRIN2B,LEP,SLC7A9
	GO:0043254	regulation of protein-containing complex assembly		1.24	1000	7.37	70	24	501	CDKN1B,MAPT,RPS3,ESR1,CLU,FER,CCL13,SELP,P2RY12,MIR144,ATM,EIF2AK2,SOX9,MYH9,TFIP11,RAC1,CASP4,CAV3,TFRC,LATS1,THRA,CD36,TLR4,SVIP
	GO:0050999	regulation of nitric-oxide synthase activity		1.25	1000	7.42	70.6	6	50	ESR1,ARG2,MIR132,MIR212,CAV3,LEP
	GO:0010667	negative regulation of cardiac muscle cell apoptotic process		1.25	1000	7.42	70.6	6	50	MIR145,MIR21,MIR30E,GATA4,MFN2,NPM1
	GO:0033628	regulation of cell adhesion mediated by integrin		1.25	1000	7.42	70.6	6	50	CCL5,P2RY12,CYP1B1,ADAM9,ITGB3,SERPINE1
	GO:0042220	response to cocaine		1.25	1000	7.44	70.7	7	68	PGR,ADRA1A,SLC1A2,SLC1A3,NOS1,OPRM1,OXTR
	GO:0043457	regulation of cellular respiration		1.25	1000	7.44	70.7	7	68	IDE,MIR210,MFN2,NOS2,OAS1,CYCS,TRPV4
	GO:1902930	regulation of alcohol biosynthetic process		1.25	1000	7.44	70.7	7	68	POU1F1,MIR182,MIR96,MYH9,PTH,GFI1,P2RY1
	GO:0072012	glomerulus vasculature development		1.26	1000	7.46	70.9	5	34	PDGFRB,AQP1,ITGB3,EDNRA,CD34
	GO:1905523	positive regulation of macrophage migration		1.26	1000	7.46	70.9	5	34	CCL2,CCL5,P2RY12,CX3CR1,TRPV4
	GO:0036119	response to platelet-derived growth factor		1.26	1000	7.46	70.9	5	34	PDGFRB,FER,PPARG,ITGB3,TLR4
	GO:0050792	regulation of viral process		1.26	1000	7.46	70.9	13	201	AICDA,CCL5,MIR130A,EIF2AK2,MX1,DDX5,NECTIN1,RAB7A,MIR378A,OAS1,OAS2,OAS3,LGALS9
	GO:0002700	regulation of production of molecular mediator of immune response		1.28	1000	7.56	71.9	15	252	PHB1,CCL20,PRKDC,IL6,IL10,B2M,TNFRSF14,STAT6,NOD2,KIT,CASP4,TFRC,CD86,CD36,TLR4
	GO:0072001	renal system development		1.29	1000	7.6	72.3	25	532	PDE1A,PDGFRB,SERPINF1,FBN1,MME,FGFR2,SEC61A1,VHL,COL4A4,AQP1,ARG2,PPP3CA,IQCB1,CTNNB1,INVS,SOX9,CYP4A11,ITGB3,PDS5A,RARA,CAT,EDNRA,CD34,CD44,TNNT2
	GO:1904036	negative regulation of epithelial cell apoptotic process		1.3	1000	7.69	73.1	8	88	CDKN1B,PGR,MIR182,MIR30E,IL10,ITGB3,KDR,SERPINE1
	GO:0007585	respiratory gaseous exchange by respiratory system		1.3	1000	7.69	73.1	8	88	ADH5,ADORA1,ADRB2,UCP3,VHL,AP3B1,SLC5A3,EDNRA
	GO:2001233	regulation of apoptotic signaling pathway		1.31	1000	7.73	73.5	23	474	HGF,RPL26,RPS3,CTSC,CLU,DNAJA1,VHL,APP,MIR132,MIR21,MIR210,CTNNB1,CX3CR1,IL7,GATA4,GCG,BMPR1B,BRCA1,ACKR3,MFN2,TLR4,SERPINE1,CD44
	GO:0046635	positive regulation of alpha-beta T cell activation		1.32	1000	7.76	73.7	9	109	AP3B1,MIR21,IL6,MIR326,RARA,NFKBIZ,LGALS9,CD80,CD86
	GO:0045619	regulation of lymphocyte differentiation		1.32	1000	7.76	73.8	16	279	ERBB2,CCL20,AP3B1,MIR21,PRKDC,IL6,MIR301A,IL7,IL10,MIR326,RARA,NFKBIZ,LGALS9,CD80,CD86,CD44
	GO:0033559	unsaturated fatty acid metabolic process		1.32	1000	7.77	73.8	10	131	PTGES2,PTGES,PPARG,PDPN,MIR132,CYP1B1,AVPR1A,CYP4A11,HPGDS,EDN2
	GO:0030282	bone mineralization		1.35	1000	7.91	75.2	12	178	ADRB2,CFDP1,FGFR2,COL1A1,COL1A2,SLC8A1,ATP2B1,SOX9,PTH,MEPE,BMPR1B,LEP
	GO:1902075	cellular response to salt		1.38	1000	8.12	77.2	15	254	CDKN1B,HSP90B1,COL1A1,P2RY12,PPARG,SLC1A2,SLC1A3,ASPH,AVPR1A,B2M,GNB1,LEP,OPRM1,P2RY1,CDH1
	GO:0048873	homeostasis of number of cells within a tissue		1.39	1000	8.13	77.3	6	51	VHL,IL7,SOX9,PTH,RAC1,NFKBIZ
	GO:0046364	monosaccharide biosynthetic process		1.4	1000	8.2	77.9	10	132	AKR1A1,ALDOC,MIR103A1,SLC37A4,IL6,GAPDH,GCG,LEP,LEPR,SLC35B4
	GO:0043406	positive regulation of MAP kinase activity		1.4	1000	8.2	77.9	11	155	ERBB2,PDGFRB,RPS3,KITLG,HRAS,APP,ADAM9,NOD2,GH1,KIT,TLR4
	GO:0010811	positive regulation of cell-substrate adhesion		1.4	1000	8.2	77.9	11	155	UTRN,POLDIP2,MYH9,SMOC2,ITGB3,JUP,KDR,DMD,RAC1,THY1,CD36
	GO:0010659	cardiac muscle cell apoptotic process		1.4	1000	8.2	77.9	8	89	MIR145,MIR21,MIR30E,GATA4,MFN2,GNB1,GNGT1,NPM1
	GO:0060415	muscle tissue morphogenesis		1.4	1000	8.21	78	9	110	FGFR2,TCAP,MIR143,MIR145,CTNNB1,MYBPC3,GATA4,EDNRA,TNNT2
	GO:0031623	receptor internalization		1.41	1000	8.25	78.4	12	179	ADM,SELE,APP,HAMP,ITGB3,GH1,ACKR3,DNM1,CAV3,TFRC,CD36,RSPO1
	GO:1902532	negative regulation of intracellular signal transduction		1.44	1000	8.38	79.6	30	688	ESR1,PHB1,ADRA1A,DLC1,CLU,DNAJA1,PPARG,MIR130A,CRYBA1,MIR132,MIR143,MIR140,MIR137,MIR146A,MIR145,MIR21,MIR205,ATM,GCG,ACKR3,MFN2,DMD,NPPA,CAV3,OPRM1,MIR885,PEBP1,TLR4,CD44,MIR451A
	GO:0030534	adult behavior		1.44	1000	8.38	79.6	13	204	MAPT,APP,IDUA,SLC1A2,PPT1,ASIP,MIR96,GHRL,KCNMA1,DNM1,NOS1,LEP,OPRM1
	GO:0023058	adaptation of signaling pathway		1.44	1000	8.38	79.6	5	35	ADM,ADRB2,ADRB3,APP,DNM1
	GO:0042744	hydrogen peroxide catabolic process		1.44	1000	8.38	79.6	5	35	TPO,DUOX1,GPX3,CAT,PRDX1
	GO:0033137	negative regulation of peptidyl-serine phosphorylation		1.44	1000	8.38	79.6	5	35	HGF,MIR132,MIR212,DMD,NOS1
	GO:0061577	calcium ion transmembrane transport via high voltage-gated calcium channel		1.45	1000	8.42	80	4	21	APP,MIR21,NOS1,NPPA
	GO:0035234	ectopic germ cell programmed cell death		1.45	1000	8.42	80	4	21	KITLG,PRKDC,KIT,CASP4
	GO:0044849	estrous cycle		1.45	1000	8.42	80	4	21	ERBB2,CYP1B1,OPRM1,OXTR
	GO:0051917	regulation of fibrinolysis		1.45	1000	8.42	80	4	21	F11,APOH,KLKB1,SERPINE1
	GO:0097623	potassium ion export across plasma membrane		1.45	1000	8.42	80	4	21	MIR21,KCNA2,KCNE2,NPPA
	GO:0035729	cellular response to hepatocyte growth factor stimulus		1.45	1000	8.42	80	4	21	HGF,IL6,IL10,CASR
	GO:1901617	organic hydroxy compound biosynthetic process		1.47	1000	8.52	80.9	16	282	TYR,POU1F1,MIR182,ASIP,CYB5R1,MIR96,MYH9,SRD5A2,DCT,PTH,GFI1,STAR,GATD1,LDHC,LEP,P2RY1
	GO:0010721	negative regulation of cell development		1.47	1000	8.52	80.9	20	392	ERBB2,FBN1,CCL13,MIR137,PPP3CA,MIR146A,MIR21,CTNNB1,IL6,B2M,MFN2,NME1,NME2,RARA,CAV3,THY1,TLR4,CD44,PAX6,CDH1
	GO:1901890	positive regulation of cell junction assembly		1.48	1000	8.52	81	10	133	POLDIP2,MYH9,GHRL,GCG,KDR,ADGRL2,RAC1,THBS2,OXTR,THY1
	GO:0042354	L-fucose metabolic process		1.48	1000	8.52	81	3	10	FUT9,FPGT,FUT10
	GO:0097241	hematopoietic stem cell migration to bone marrow		1.48	1000	8.52	81	3	10	SELE,SELP,SELPLG
	GO:0014827	intestine smooth muscle contraction		1.48	1000	8.52	81	3	10	GHRL,KCNMA1,KIT
	GO:2000321	positive regulation of T-helper 17 cell differentiation		1.48	1000	8.52	81	3	10	MIR21,MIR326,NFKBIZ
	GO:0060371	regulation of atrial cardiac muscle cell membrane depolarization		1.48	1000	8.52	81	3	10	SCN1B,SCN2B,SCN10A
	GO:0071608	macrophage inflammatory protein-1 alpha production		1.48	1000	8.52	81	3	10	ARG2,NOD2,TRPV4
	GO:0051409	response to nitrosative stress		1.48	1000	8.52	81	3	10	ADH5,DNAJA1,ATM
	GO:0061337	cardiac conduction		1.5	1000	8.57	81.5	9	111	SCN1B,SCN2B,SCN10A,SLC8A1,ATP1B1,ATP2B1,JUP,KCNJ2,KCNE2
	GO:0010586	miRNA metabolic process		1.5	1000	8.57	81.5	9	111	ESR1,HRAS,PPARG,APP,PRL,IL10,SOX9,DDX5,RARA
	GO:1900407	regulation of cellular response to oxidative stress		1.5	1000	8.57	81.5	9	111	HGF,APP,MIR132,MIR21,CTNNB1,IL10,GATA4,CD36,TLR4
	GO:0098916	anterograde trans-synaptic signaling		1.5	1000	8.58	81.6	38	943	MAPT,ADORA1,ADORA2B,ADRA1A,ADRB1,ADRB2,SCN2B,HRAS,CCL2,MME,APP,SLC1A2,SLC1A3,SLC6A4,PPP3CA,SLC12A4,PPT1,CTNNB1,CX3CR1,GHRL,STAR,KCNMA1,KCNMB1,KDR,DNM1,KIT,NOS1,RAC1,SLC17A6,RARA,GRIN2B,OPRM1,OXTR,P2RY1,CDH1,CDH2,HCRT,HCRTR2
	GO:0007268	chemical synaptic transmission		1.5	1000	8.58	81.6	38	943	MAPT,ADORA1,ADORA2B,ADRA1A,ADRB1,ADRB2,SCN2B,HRAS,CCL2,MME,APP,SLC1A2,SLC1A3,SLC6A4,PPP3CA,SLC12A4,PPT1,CTNNB1,CX3CR1,GHRL,STAR,KCNMA1,KCNMB1,KDR,DNM1,KIT,NOS1,RAC1,SLC17A6,RARA,GRIN2B,OPRM1,OXTR,P2RY1,CDH1,CDH2,HCRT,HCRTR2
	GO:1903131	mononuclear cell differentiation		1.52	1000	8.68	82.5	28	629	ERBB2,AICDA,SLC39A6,CCL20,POU1F1,PPARG,AP3B1,MIR21,PRKDC,ATM,CTNNB1,IL6,MIR301A,IL7,IL10,MIR326,B2M,STAT6,ADAM17,KIT,RARA,NFKBIZ,LEP,LEPR,LGALS9,CD80,CD86,CD44
	GO:0098868	bone growth		1.53	1000	8.75	83.2	6	52	FGFR2,SOX9,KDR,RARA,LEP,LEPR
	GO:0001504	neurotransmitter uptake		1.53	1000	8.75	83.2	6	52	SLC1A2,SLC1A3,SLC6A4,ITGB3,NOS1,SLC17A6
	GO:0051150	regulation of smooth muscle cell differentiation		1.53	1000	8.75	83.2	6	52	FGFR2,MIR140,MIR145,MIR21,MIR22,KIT
	GO:0042063	gliogenesis		1.57	1000	8.92	84.8	24	510	ERBB2,MAPT,CLU,ACAN,FGF5,CCL2,CCL8,P2RY12,PPARG,APP,MIR132,MIR146A,CTNNB1,MIR219A2,IL6,CX3CR1,SOX9,MFN2,DMD,LEPR,P2RY1,TLR4,PAX6,CDH2
	GO:0042461	photoreceptor cell development		1.57	1000	8.92	84.8	10	134	MIR124-1,MIR182,MIR183,MIR96,GNGT1,RPGRIP1,PCARE,THY1,PAX6,CDH2
	GO:0060828	regulation of canonical Wnt signaling pathway		1.59	1000	9.02	85.7	17	311	PFDN5,ASPM,FGFR2,COL1A1,APP,MIR145,CTNNB1,INVS,SOX9,JUP,NPPA,EDA,LATS1,THRA,CDH1,CDH2,RSPO1
	GO:1901135	carbohydrate derivative metabolic process		1.59	1000	9.05	86	46	1209	PIGY,PDE1A,PGAP3,AICDA,PDGFRB,SLC35C1,AKR1A1,CHI3L1,ACAN,AK1,ALDOC,PLOD1,TBPL1,PYURF,IDUA,ST6GALNAC2,ARSB,MIR144,PPT1,FUT9,CTNNB1,ATP1B1,B4GALT4,ST6GALNAC1,ADCY10,EOGT,DCN,PTH,GMPS,XYLT1,XYLT2,BMPR1B,GBGT1,NME1,NME2,RAB1A,KIT,NPPA,FUT10,LDHC,LEP,EDNRA,UOX,POMGNT2,CHST4,CD44
	GO:0043524	negative regulation of neuron apoptotic process		1.61	1000	9.16	87.1	14	232	CLU,UCP2,RETREG1,HRAS,CCL2,CCL8,PPT1,CTNNB1,CX3CR1,IL10,STAR,KDR,NOS1,NPM1
	GO:0005977	glycogen metabolic process		1.62	1000	9.18	87.2	8	91	NHLRC1,ADRB1,PPP1CB,SLC37A4,AVPR1A,PTH,LEPR,CD36
	GO:0033627	cell adhesion mediated by integrin		1.62	1000	9.18	87.2	8	91	FBN1,CCL5,P2RY12,CYP1B1,ADAM9,ITGB3,ADAM17,SERPINE1
	GO:0048864	stem cell development		1.63	1000	9.22	87.6	12	182	ERBB2,PDGFRB,CYGB,KITLG,MIR203A,MIR7-2,SOX9,TCOF1,EDNRA,THRA,PAX6,CDH2
	GO:0061440	kidney vasculature development		1.64	1000	9.25	87.9	5	36	PDGFRB,AQP1,ITGB3,EDNRA,CD34
	GO:0061437	renal system vasculature development		1.64	1000	9.25	87.9	5	36	PDGFRB,AQP1,ITGB3,EDNRA,CD34
	GO:0150117	positive regulation of cell-substrate junction organization		1.64	1000	9.25	87.9	5	36	POLDIP2,MYH9,KDR,RAC1,THY1
	GO:0090140	regulation of mitochondrial fission		1.64	1000	9.25	87.9	5	36	MAPT,PPARG,DCN,MFN2,KDR
	GO:0071404	cellular response to low-density lipoprotein particle stimulus		1.64	1000	9.25	87.9	5	36	PPARG,MIR146A,CASR,CD36,TLR4
	GO:0015732	prostaglandin transport		1.64	1000	9.25	87.9	5	36	ABCC4,PTGES,NOS2,LEP,TRPV4
	GO:0070633	transepithelial transport		1.64	1000	9.25	87.9	5	36	SCNN1B,RHCG,AQP1,SLC1A2,SLC1A3
	GO:0060627	regulation of vesicle-mediated transport		1.67	1000	9.42	89.5	31	726	ADORA2B,CLU,FER,CCL2,SELE,PPARG,APP,ARHGAP1,PPP3CA,PPT1,MIR183,MIR205,HAMP,MYH9,B2M,ITGB3,NOD2,GH1,RAB7A,DNM1,RAB5C,RAC1,NPPA,CAV3,LGALS9,P2RY1,CD36,SERPINE1,CD47,RSPO1,SPACA3
	GO:0001895	retina homeostasis		1.69	1000	9.54	90.7	9	113	ABCA4,PDE6A,PIGR,VHL,SLC2A1,IQCB1,B2M,RHO,PRDX1
	GO:0001649	osteoblast differentiation		1.7	1000	9.55	90.7	17	313	HGF,PHB1,FGFR2,COL1A1,PPARG,MIR140,MIR137,PPP3CA,MIR21,MIR205,MIR210,CTNNB1,IL6,SOX9,DDX5,BMPR1B,CAT
	GO:2001234	negative regulation of apoptotic signaling pathway		1.7	1000	9.56	90.9	16	286	HGF,CLU,DNAJA1,MIR132,MIR21,MIR210,CTNNB1,CX3CR1,IL7,GATA4,GCG,BRCA1,ACKR3,MFN2,SERPINE1,CD44
	GO:0099537	trans-synaptic signaling		1.71	1000	9.57	90.9	38	950	MAPT,ADORA1,ADORA2B,ADRA1A,ADRB1,ADRB2,SCN2B,HRAS,CCL2,MME,APP,SLC1A2,SLC1A3,SLC6A4,PPP3CA,SLC12A4,PPT1,CTNNB1,CX3CR1,GHRL,STAR,KCNMA1,KCNMB1,KDR,DNM1,KIT,NOS1,RAC1,SLC17A6,RARA,GRIN2B,OPRM1,OXTR,P2RY1,CDH1,CDH2,HCRT,HCRTR2
	GO:0051147	regulation of muscle cell differentiation		1.71	1000	9.57	90.9	13	208	MIR499A,ADRB1,FGFR2,MIR140,MIR145,MIR21,MIR200B,HAMP,MIR22,NACA,KIT,CAV3,THRA
	GO:0002821	positive regulation of adaptive immune response		1.72	1000	9.57	90.9	11	159	CD274,MIR21,IL6,MIR301A,MIR326,B2M,STAT6,NOD2,NFKBIZ,TFRC,CD44
	GO:0031635	adenylate cyclase-inhibiting opioid receptor signaling pathway		1.72	1000	9.57	90.9	2	3	ITGB3,OPRM1
	GO:0150128	negative regulation of interleukin-33 production		1.72	1000	9.57	90.9	2	3	MIR200B,MIR378A
	GO:0060523	prostate epithelial cord elongation		1.72	1000	9.57	90.9	2	3	ESR1,FGFR2
	GO:0008050	female courtship behavior		1.72	1000	9.57	90.9	2	3	TRPC2,THRA
	GO:0060400	negative regulation of growth hormone receptor signaling pathway		1.72	1000	9.57	90.9	2	3	LEPROT,LEPROTL1
	GO:1904349	positive regulation of small intestine smooth muscle contraction		1.72	1000	9.57	90.9	2	3	GHRL,KIT
	GO:1905402	regulation of activated CD8-positive, alpha-beta T cell apoptotic process		1.72	1000	9.57	90.9	2	3	ARG2,CD274
	GO:1905397	activated CD8-positive, alpha-beta T cell apoptotic process		1.72	1000	9.57	90.9	2	3	ARG2,CD274
	GO:0021847	ventricular zone neuroblast division		1.72	1000	9.57	90.9	2	3	FGFR2,DCT
	GO:1990641	response to iron ion starvation		1.72	1000	9.57	90.9	2	3	HAMP,EIF2AK1
	GO:1904675	regulation of somatic stem cell division		1.72	1000	9.57	90.9	2	3	FGFR2,MIR145
	GO:0140075	regulation of lipoprotein transport		1.72	1000	9.57	90.9	2	3	MIR128-1,MIR148A
	GO:0010611	regulation of cardiac muscle hypertrophy		1.74	1000	9.64	91.6	8	92	ADRA1A,ADRB1,PPARG,PPP3CA,MIR145,MIR21,HAMP,CAV3
	GO:0030324	lung development		1.74	1000	9.66	91.8	15	260	PDGFRB,CHI3L1,PGR,MME,FGFR2,TBX4,AP3B1,PDPN,CTNNB1,SOX9,GATA4,GH1,KDR,EDN2,THRA
	GO:1903589	positive regulation of blood vessel endothelial cell proliferation involved in sprouting angiogenesis		1.74	1000	9.66	91.8	4	22	MIR10A,MIR132,MIR146A,MIR21
	GO:0060438	trachea development		1.74	1000	9.66	91.8	4	22	CTNNB1,SOX9,RARA,EDA
	GO:1905664	regulation of calcium ion import across plasma membrane		1.74	1000	9.66	91.8	4	22	ADRB1,ADRB2,PPP3CA,CALCR
	GO:1904177	regulation of adipose tissue development		1.74	1000	9.66	91.8	4	22	PPARG,MIR103A1,MIR143,GHRL
	GO:0019748	secondary metabolic process		1.75	1000	9.7	92.1	7	72	AKR1A1,TYR,VHL,FMO1,ASIP,CYP1B1,DCT
	GO:0002752	cell surface pattern recognition receptor signaling pathway		1.75	1000	9.7	92.1	7	72	MIR140,MIR146A,NOD2,OAS1,LGALS9,MIR708,TLR4
	GO:0045786	negative regulation of cell cycle		1.76	1000	9.74	92.5	23	485	CDKN1B,RPL26,ESR1,CCL2,CCL8,FGFR2,MIIP,SETMAR,MIR103A1,MIR10A,RHOB,MIR137,MIR193A,MIR21,PRKDC,ATM,CTNNB1,IL10,BRCA1,MFN2,NPM1,LATS1,MIR451A
	GO:0009100	glycoprotein metabolic process		1.78	1000	9.81	93.3	22	456	SLC35C1,ACAN,PLOD1,IDUA,ST6GALNAC2,ARSB,MIR144,FUT9,CTNNB1,B4GALT4,ST6GALNAC1,EOGT,DCN,XYLT1,XYLT2,BMPR1B,GBGT1,RAB1A,FUT10,LEP,POMGNT2,CHST4
	GO:0015698	inorganic anion transport		1.78	1000	9.84	93.5	12	184	ABCC4,ANO5,CLNS1A,UCP2,FXYD1,SLC1A3,SLC6A4,SLC12A4,SLC37A4,SLC17A6,KCNE2,CASR
	GO:0006694	steroid biosynthetic process		1.79	1000	9.86	93.7	13	209	CGA,ADM,ADORA2B,MIR182,PRL,CYB5R1,MIR96,SRD5A2,GFI1,STAR,GH1,BMPR1B,LEP
	GO:0002286	T cell activation involved in immune response		1.8	1000	9.94	94.4	11	160	CCL20,MIR21,IL6,MIR301A,MIR326,STAT6,RARA,NFKBIZ,LGALS9,CD80,CD86
	GO:0010876	lipid localization		1.82	1000	10	95.4	26	576	ABCC4,ABCA4,CLU,UCP3,MIP,PTGES,ZDHHC5,PPARG,APOH,SLC2A1,MIR128-1,MIR148A,MIR146A,MIR144,MIR145,IL6,GHRL,CYP4A11,ITGB3,STAR,MFN2,NOS2,PLEKHA8,LEP,CD36,TRPV4
	GO:0098661	inorganic anion transmembrane transport		1.85	1000	10.2	96.5	10	137	ANO5,CLNS1A,UCP2,FXYD1,SLC1A3,SLC6A4,SLC12A4,SLC37A4,SLC17A6,CASR
	GO:1904063	negative regulation of cation transmembrane transport		1.85	1000	10.2	96.5	10	137	MIR499A,MIR103A1,THADA,PPP3CA,MIR212,HAMP,FXYD2,NOS1,KCNE2,CAV3
	GO:0044042	glucan metabolic process		1.86	1000	10.2	96.8	8	93	NHLRC1,ADRB1,PPP1CB,SLC37A4,AVPR1A,PTH,LEPR,CD36
	GO:0014898	cardiac muscle hypertrophy in response to stress		1.86	1000	10.2	96.8	5	37	PPARG,TCAP,PPP3CA,GATA4,NPPA
	GO:0003299	muscle hypertrophy in response to stress		1.86	1000	10.2	96.8	5	37	PPARG,TCAP,PPP3CA,GATA4,NPPA
	GO:0055094	response to lipoprotein particle		1.86	1000	10.2	96.8	5	37	PPARG,MIR146A,CASR,CD36,TLR4
	GO:0001959	regulation of cytokine-mediated signaling pathway		1.87	1000	10.2	97.1	12	185	CCL5,PPARG,MIRLET7C,MIR152,MIR21,IL6,IL7,GFI1,ADAM17,CASP4,OAS1,OAS3
	GO:0045861	negative regulation of proteolysis		1.87	1000	10.2	97.1	20	400	HGF,SERPINF1,RPL23,FHIT,COL6A3,IDE,APP,AQP1,CRYAA,MIR152,IL6,IL10,GAPDH,SERPINH1,TIMP4,PEBP1,SERPINE1,CD44,SVIP,CDH1
	GO:0034142	toll-like receptor 4 signaling pathway		1.87	1000	10.2	97.1	6	54	MIR140,MIR146A,OAS1,LGALS9,MIR708,TLR4
	GO:0086002	cardiac muscle cell action potential involved in contraction		1.87	1000	10.2	97.1	6	54	SCN1B,SCN2B,JUP,KCNJ2,KCNE2,CAV3
	GO:0051701	biological process involved in interaction with host		1.87	1000	10.2	97.2	15	262	PHB1,SELPLG,ANPEP,IDE,TNFRSF14,ITGB3,NECTIN1,RAB7A,WWP2,RPSA,TFRC,LGALS9,CD80,CD86,GYPA
	GO:0072594	establishment of protein localization to organelle		1.92	1000	10.5	99.7	24	518	MAPT,RPL23,CLU,DNAJA1,SEC61A1,DZIP1,AP3B1,PPP3CA,LEPROT,IL6,SPCS2,SRP72,DDX5,RAB10,JUP,BRCA1,MFN2,RAB7A,SEC61B,CUBN,LEP,CD36,SEC61G,CDH1
	GO:0050672	negative regulation of lymphocyte proliferation		1.95	1000	10.6	101	10	138	ERBB2,ARG2,CD274,ATM,IL10,TNFRSF14,LGALS9,CD80,CD86,CD44
	GO:0006970	response to osmotic stress		1.95	1000	10.6	101	10	138	FMO1,AQP1,SLC2A1,MIR137,MIR9-3,KCNMA1,RAC1,GYPA,MIR451A,TRPV4
	GO:0048145	regulation of fibroblast proliferation		1.95	1000	10.6	101	10	138	PDGFRB,ESR1,HRAS,PPARG,AQP1,PRKDC,CTNNB1,ITGB3,THY1,SERPINE1
	GO:0000082	G1/S transition of mitotic cell cycle		1.96	1000	10.7	101	16	290	CDKN1B,RPL26,CCL2,AK1,CCL8,USP37,PDPN,MIR137,PPP3CA,MIR193A,PRKDC,ATM,GFI1,ADAM17,LATS1,MIR451A
	GO:2000169	regulation of peptidyl-cysteine S-nitrosylation		2	1000	10.9	103	3	11	MIR132,MIR212,DMD
	GO:0097376	interneuron axon guidance		2	1000	10.9	103	3	11	MIR200A,MIR200B,MIR9-3
	GO:0008343	adult feeding behavior		2	1000	10.9	103	3	11	ASIP,GHRL,LEP
	GO:1905461	positive regulation of vascular associated smooth muscle cell apoptotic process		2	1000	10.9	103	3	11	PPARG,MIR140,MFN2
	GO:0060768	regulation of epithelial cell proliferation involved in prostate gland development		2	1000	10.9	103	3	11	CDKN1B,SERPINF1,CTNNB1
	GO:0046877	regulation of saliva secretion		2	1000	10.9	103	3	11	ADRB1,AQP1,PPP3CA
	GO:0030323	respiratory tube development		2.02	1000	10.9	104	15	264	PDGFRB,CHI3L1,PGR,MME,FGFR2,TBX4,AP3B1,PDPN,CTNNB1,SOX9,GATA4,GH1,KDR,EDN2,THRA
	GO:0002285	lymphocyte activation involved in immune response		2.02	1000	10.9	104	15	264	AICDA,CCL20,MIR21,IL6,MIR301A,IL10,MIR326,STAT6,RARA,NFKBIZ,TFRC,LGALS9,CD80,CD86,TLR4
	GO:2000116	regulation of cysteine-type endopeptidase activity		2.03	1000	11	104	16	291	HGF,MAPT,RPS3,DLC1,PPARG,APP,AQP1,CRYAA,CASP12,ASPH,IL6,GRIN2B,LGALS9,CYCS,CD44,CDH1
	GO:0071887	leukocyte apoptotic process		2.04	1000	11	105	12	187	KITLG,CCL5,VHL,ARG2,CD274,IL6,IL10,NOD2,ADAM17,NFKBIZ,LGALS9,CD44
	GO:0045580	regulation of T cell differentiation		2.04	1000	11	105	14	238	ERBB2,CCL20,AP3B1,MIR21,IL6,MIR301A,IL7,MIR326,RARA,NFKBIZ,LGALS9,CD80,CD86,CD44
	GO:0032945	negative regulation of mononuclear cell proliferation		2.06	1000	11.1	106	10	139	ERBB2,ARG2,CD274,ATM,IL10,TNFRSF14,LGALS9,CD80,CD86,CD44
	GO:0006886	intracellular protein transport		2.07	1000	11.1	106	40	1026	HSP90B1,ERBB2,RPL23,ADORA1,CLU,HRAS,CCL2,SEC61A1,MLPH,EXOC6,DZIP1,AP3B1,RHOB,PPP3CA,ASPH,LEPROT,ATP1B1,IL6,NACA,SPCS2,SRP72,DDX5,RAB10,JUP,BRCA1,MFN2,RAB7A,SEC61B,RAB1A,RAB2A,RAB5C,NPM1,FUT10,LEP,CD36,SEC61G,TRPV4,SVIP,CDH1,AP3S2
	GO:0032966	negative regulation of collagen biosynthetic process		2.07	1000	11.1	106	4	23	CYGB,ADORA2B,PPARG,IL6
	GO:0006525	arginine metabolic process		2.07	1000	11.1	106	4	23	ARG2,MIR21,NOS1,NOS2
	GO:0060456	positive regulation of digestive system process		2.07	1000	11.1	106	4	23	ADRB1,AQP1,PPP3CA,GHRL
	GO:0035728	response to hepatocyte growth factor		2.07	1000	11.1	106	4	23	HGF,IL6,IL10,CASR
	GO:0033630	positive regulation of cell adhesion mediated by integrin		2.07	1000	11.1	106	4	23	CCL5,P2RY12,ADAM9,ITGB3
	GO:0032354	response to follicle-stimulating hormone		2.07	1000	11.1	106	4	23	CYP1B1,SRD5A2,GATA4,EDNRA
	GO:0090287	regulation of cellular response to growth factor stimulus		2.09	1000	11.2	107	22	462	FBN1,VHL,DZIP1,PPARG,MIR10A,MIR140,MIR146A,MIR21,MIR210,CTNNB1,PEG10,GATA4,SMOC2,DCN,ITGB3,KDR,ADAM17,DMD,RAB5C,CAV3,MIR885,LATS1
	GO:1901017	negative regulation of potassium ion transmembrane transporter activity		2.1	1000	11.2	107	5	38	MIR103A1,MIR212,FXYD2,KCNE2,CAV3
	GO:0014887	cardiac muscle adaptation		2.1	1000	11.2	107	5	38	PPARG,TCAP,PPP3CA,GATA4,NPPA
	GO:1903523	negative regulation of blood circulation		2.1	1000	11.2	107	5	38	ADORA1,ADRA1A,APP,MIR30E,NOS1
	GO:0032107	regulation of response to nutrient levels		2.1	1000	11.2	107	5	38	FBN1,GHRL,GCG,LEP,OPRM1
	GO:2000515	negative regulation of CD4-positive, alpha-beta T cell activation		2.1	1000	11.2	107	5	38	ARG2,CD274,TNFRSF14,LGALS9,CD44
	GO:0044282	small molecule catabolic process		2.1	1000	11.2	107	21	433	AICDA,AKR1A1,PLA2G15,ADH5,FMO1,IDUA,ARG2,ARSB,FUT9,MIR21,MIR210,GAPDH,CYP4A11,GATD1,NOS1,NOS2,FUT10,CUBN,LDHC,LEP,UOX
	GO:0009615	response to virus		2.12	1000	11.3	108	24	522	AICDA,RPS15A,PHB1,CLU,CCL2,CCL5,CCL7,CCL8,CCL13,CCL20,MIR130A,MIR146A,MIR21,EIF2AK2,IL6,MX1,IL10,NOD2,OAS1,OAS2,OAS3,LGALS9,CD86,SENP7
	GO:0061178	regulation of insulin secretion involved in cellular response to glucose stimulus		2.13	1000	11.4	108	8	95	UCP2,MIR130A,MIR200A,MYH9,GHRL,GCG,RAC1,LEPR
	GO:0002042	cell migration involved in sprouting angiogenesis		2.15	1000	11.5	109	9	117	MIR10A,MIR132,MIR146A,MIR193A,MIR205,MIR22,KDR,RAB5C,MIR885
	GO:0051054	positive regulation of DNA metabolic process		2.22	1000	11.8	112	18	349	HGF,PDGFRB,RPS3,HRAS,SETMAR,PRKDC,ATM,CTNNB1,IL6,CYP1B1,SMOC2,STAT6,CHTF8,BRCA1,RAC1,NPM1,OOEP,TFRC
	GO:0016052	carbohydrate catabolic process		2.23	1000	11.9	113	12	189	ADRB1,UCP2,ALDOC,APP,IDUA,PPP1CB,ARSB,FUT9,MIR210,GAPDH,AVPR1A,FUT10
	GO:0003094	glomerular filtration		2.26	1000	12	114	6	56	ADORA1,AQP1,RHPN2,CTNNB1,EDNRA,CD34
	GO:0021772	olfactory bulb development		2.26	1000	12	114	6	56	MIR429,MIR200A,MIR200B,MIR9-3,RAC1,PAX6
	GO:0042130	negative regulation of T cell proliferation		2.28	1000	12.1	115	9	118	ERBB2,ARG2,CD274,IL10,TNFRSF14,LGALS9,CD80,CD86,CD44
	GO:0048644	muscle organ morphogenesis		2.28	1000	12.1	115	9	118	FGFR2,TCAP,MIR143,MIR145,CTNNB1,MYBPC3,GATA4,EDNRA,TNNT2
	GO:0002757	immune response-activating signaling pathway		2.29	1000	12.1	115	24	525	RPS3,ESR1,UBASH3A,PHB1,HRAS,ZDHHC5,APP,AP3B1,MIR140,MIR146A,B2M,GFI1,NOD2,CASP4,OAS1,OAS3,NFKBIZ,LGALS9,MIR708,THY1,CD86,CD36,TLR4,CD47
	GO:0045927	positive regulation of growth		2.29	1000	12.1	115	18	350	ERBB2,MAPT,ADRB1,ADRB2,FGFR2,POU1F1,CRYAA,PRKDC,HAMP,IL7,GHRL,AVPR1A,NACA,GATA4,GH1,ADAM17,LEP,SERPINE1
	GO:0002695	negative regulation of leukocyte activation		2.33	1000	12.3	117	15	268	ERBB2,FER,PPARG,ARG2,MIR130A,CD274,MIR21,ATM,IL10,TNFRSF14,TFF2,LGALS9,CD80,CD86,CD44
	GO:0045862	positive regulation of proteolysis		2.35	1000	12.4	118	21	437	MAPT,RPS3,CTSC,DLC1,CLU,TRIB2,PPARG,APP,CASP12,ASPH,MIR21,MIR205,MYH9,ADAM9,KLKB1,KCNE2,CASP4,GRIN2B,CAV3,LGALS9,CYCS
	GO:0019934	cGMP-mediated signaling		2.36	1000	12.5	118	5	39	ADORA2B,AQP1,NOS2,NPPA,CD36
	GO:0060416	response to growth hormone		2.36	1000	12.5	118	5	39	LEPROT,GHRL,STAT6,GH1,LEPROTL1
	GO:0033198	response to ATP		2.36	1000	12.5	118	5	39	HSP90B1,P2RY12,SLC8A1,ASPH,P2RY1
	GO:0031116	positive regulation of microtubule polymerization		2.36	1000	12.5	118	5	39	CDKN1B,MAPT,RPS3,RAC1,CAV3
	GO:0007346	regulation of mitotic cell cycle		2.38	1000	12.5	119	27	618	CDKN1B,RPL26,PDGFRB,ESR1,TUBG1,CCL2,AK1,CCL8,FGFR2,MIIP,SETMAR,APP,MIR124-1,PDPN,MIR137,MIR193A,MIR21,PRKDC,ATM,POLDIP2,CTNNB1,IL10,SMOC2,BRCA1,ADAM17,PEBP1,MIR451A
	GO:0044255	cellular lipid metabolic process		2.39	1000	12.6	120	43	1134	PIGY,ABCA4,PGAP3,PDGFRB,SLC35C1,ESR1,CYGB,PLA2G15,ADH5,UCP3,PTGES2,FMO1,PTGES,PYURF,PPARG,APOH,PDPN,MIR132,PPT1,MIR182,FUT9,SELENOI,ATM,SLC37A4,B4GALT4,ST6GALNAC1,SOX9,CYP1B1,MIR96,AVPR1A,CYP4A11,STAR,BRCA1,HPGDS,GBGT1,KIT,CAT,CAV3,MBOAT4,LEP,EDN2,TAMM41,CD36
	GO:0010761	fibroblast migration		2.4	1000	12.6	120	7	76	CYGB,FER,AQP1,SLC8A1,MIR145,ITGB3,RAC1
	GO:0007611	learning or memory		2.4	1000	12.6	120	19	380	MAPT,SERPINF1,ADRB1,ADRB2,CCL13,MME,APP,IDUA,SLC6A4,PPT1,CX3CR1,GHRL,B2M,KIT,NTS,GRIN2B,THRA,OXTR,PAX6
	GO:2000177	regulation of neural precursor cell proliferation		2.41	1000	12.7	120	10	142	ACAN,ASPM,SLC6A4,MIR137,CTNNB1,PRL,CX3CR1,DCT,PAX6,CDH2
	GO:0006022	aminoglycan metabolic process		2.41	1000	12.7	120	10	142	PDGFRB,CHI3L1,IDUA,ARSB,B4GALT4,DCN,XYLT1,XYLT2,EDNRA,CD44
	GO:0060026	convergent extension		2.41	1000	12.7	120	11	166	FER,APP,PPP1CB,CTNNB1,INVS,GATA4,DCN,DSC1,PCARE,LATS1,CDH2
	GO:0005976	polysaccharide metabolic process		2.42	1000	12.7	121	9	119	NHLRC1,ADRB1,PPP1CB,FUT9,SLC37A4,AVPR1A,PTH,LEPR,CD36
	GO:0032413	negative regulation of ion transmembrane transporter activity		2.42	1000	12.7	121	9	119	MIR499A,MIR103A1,THADA,PPP3CA,MIR212,HAMP,FXYD2,KCNE2,CAV3
	GO:0001960	negative regulation of cytokine-mediated signaling pathway		2.43	1000	12.7	121	8	97	CCL5,PPARG,MIRLET7C,MIR152,MIR21,IL6,OAS1,OAS3
	GO:0014743	regulation of muscle hypertrophy		2.43	1000	12.7	121	8	97	ADRA1A,ADRB1,PPARG,PPP3CA,MIR145,MIR21,HAMP,CAV3
	GO:0097398	cellular response to interleukin-17		2.44	1000	12.8	121	4	24	TRAF5,CCL1,IL6,NFKBIZ
	GO:0090370	negative regulation of cholesterol efflux		2.44	1000	12.8	121	4	24	MIR128-1,MIR148A,MIR144,MIR145
	GO:0006509	membrane protein ectodomain proteolysis		2.47	1000	12.9	123	6	57	APP,IL10,MYH9,ADAM9,ADAM17,TIMP4
	GO:0046006	regulation of activated T cell proliferation		2.47	1000	12.9	123	6	57	RPS3,PPP3CA,CD274,MIR21,LGALS9,CD86
	GO:0071425	hematopoietic stem cell proliferation		2.47	1000	12.9	123	6	57	KITLG,MIR143,MIR145,EIF2AK2,RAB5C,CD34
	GO:0051052	regulation of DNA metabolic process		2.49	1000	13	123	27	620	HGF,AICDA,PDGFRB,RPS3,UBE2V1,HRAS,SETMAR,PPARG,USP37,MIR146A,PRKDC,ATM,CTNNB1,IL6,IL10,CYP1B1,TFIP11,SMOC2,STAT6,CHTF8,BRCA1,PDS5A,RAC1,NPM1,OOEP,TFRC,HCRT
	GO:0002526	acute inflammatory response		2.53	1000	13.2	125	11	167	ADORA1,CCL5,VWF,PTGES,PPARG,HAMP,EIF2AK1,IL6,KLKB1,OPRM1,TFRC
	GO:0019933	cAMP-mediated signaling		2.58	1000	13.5	128	7	77	ADM,ADORA2B,SOX9,GAPDH,LEP,OPRM1,PEBP1
	GO:0043433	negative regulation of DNA-binding transcription factor activity		2.59	1000	13.5	128	13	218	ESR1,TRIB2,MIR128-1,MIR140,MIR144,MIR21,IL10,CYP1B1,GFI1,NOD2,WWP2,CAT,THRA
	GO:0040014	regulation of multicellular organism growth		2.59	1000	13.5	128	8	98	ADRB1,ADRB2,ADRB3,POU1F1,APP,PRL,GHRL,GH1
	GO:0061035	regulation of cartilage development		2.59	1000	13.5	128	8	98	IDUA,MIR21,CTNNB1,SOX9,PTH,BMPR1B,RARA,LEP
	GO:0044843	cell cycle G1/S phase transition		2.59	1000	13.5	128	17	326	CDKN1B,RPL26,CCL2,AK1,CCL8,USP37,MIR10A,PDPN,MIR137,PPP3CA,MIR193A,PRKDC,ATM,GFI1,ADAM17,LATS1,MIR451A
	GO:1902903	regulation of supramolecular fiber organization		2.61	1000	13.5	128	21	441	CDKN1B,MAPT,RPS3,PFDN1,PFDN5,DLC1,CLU,FER,CCL13,APP,RHPN2,MIR21,MYH9,MFN2,RAC1,CAV3,LATS1,THRA,CD47,ARPIN,TRPV4
	GO:2000392	regulation of lamellipodium morphogenesis		2.62	1000	13.5	128	3	12	PDPN,CD44,ARPIN
	GO:0009221	pyrimidine deoxyribonucleotide biosynthetic process		2.62	1000	13.5	128	3	12	TBPL1,NME1,NME2
	GO:0070092	regulation of glucagon secretion		2.62	1000	13.5	128	3	12	IL6,LEP,PAX6
	GO:0070091	glucagon secretion		2.62	1000	13.5	128	3	12	IL6,LEP,PAX6
	GO:0090184	positive regulation of kidney development		2.62	1000	13.5	128	3	12	PPP3CA,SOX9,EDNRA
	GO:0090677	reversible differentiation		2.62	1000	13.5	128	3	12	MIR140,MIR145,MIR182
	GO:0010572	positive regulation of platelet activation		2.62	1000	13.5	128	3	12	SELP,PDPN,TLR4
	GO:0015780	nucleotide-sugar transmembrane transport		2.62	1000	13.5	128	3	12	SLC35C1,SLC35A1,SLC35B4
	GO:0071864	positive regulation of cell proliferation in bone marrow		2.62	1000	13.5	128	3	12	FGFR2,IL6,PTH
	GO:0140052	cellular response to oxidised low-density lipoprotein particle stimulus		2.62	1000	13.5	128	3	12	MIR146A,CD36,TLR4
	GO:0070977	bone maturation		2.65	1000	13.6	129	5	40	COL1A1,PTH,GH1,XYLT1,LEP
	GO:0060575	intestinal epithelial cell differentiation		2.65	1000	13.6	129	5	40	MIR203A,MIR7-2,SOX9,GATA4,CDH1
	GO:0048169	regulation of long-term neuronal synaptic plasticity		2.65	1000	13.6	129	5	40	HRAS,APP,KDR,KIT,GRIN2B
	GO:0002761	regulation of myeloid leukocyte differentiation		2.65	1000	13.6	130	12	193	FBN1,KITLG,MITF,CCL5,PPP3CA,MIR145,CTNNB1,ITGB3,NME1,NME2,RARA,TLR4
	GO:0042088	T-helper 1 type immune response		2.7	1000	13.9	132	6	58	HRAS,STAT6,NFKBIZ,IL18BP,CD80,TLR4
	GO:1902743	regulation of lamellipodium organization		2.7	1000	13.9	132	6	58	FER,AQP1,PDPN,RAC1,CD44,ARPIN
	GO:0007602	phototransduction		2.7	1000	13.9	132	6	58	ABCA4,PDE6B,GNB1,GNGT1,GNGT2,RHO
	GO:0098586	cellular response to virus		2.76	1000	14.1	134	8	99	CCL5,MIR130A,MIR146A,MIR21,IL6,IL10,OAS1,LGALS9
	GO:0006111	regulation of gluconeogenesis		2.78	1000	14.2	135	7	78	AKR1A1,MIR103A1,IL6,GCG,LEP,LEPR,SLC35B4
	GO:0007173	epidermal growth factor receptor signaling pathway		2.8	1000	14.4	136	10	145	ERBB2,ESR1,ADORA1,PIGR,FER,MIR21,SOX9,RAB7A,ADAM17,NPPA
	GO:0072378	blood coagulation, fibrin clot formation		2.85	1000	14.5	138	4	25	F11,APOH,ITGB3,KLKB1
	GO:0035701	hematopoietic stem cell migration		2.85	1000	14.5	138	4	25	SELE,SELP,SELPLG,KIT
[truncated: 651 more rows]

## Sheet: S5 Table
S5 Table: The "Mouse Phenotype" results obtained from ToppGene
[truncated: 779 more rows]

## Sheet: S6 Table
S6 Table: The "Disease" results obtained from ToppGene
[truncated: 3,060 more rows]

[truncated: 2 more sheets: S7 Table, S8 Table]
